# Supplementary material for: Crystal structure and Hirshfeld surface analysis of N,N′-bis­(3-tert-butyl-2-hy­droxy-5-methyl­benzyl­idene)ethane-1,2-di­amine
Source: Acta Crystallogr E Crystallogr Commun. 2018 Jul 24;74(Pt 8):1147–50. doi: 10.1107/S2056989018009726 (PMC6073007; doi:10.1107/S2056989018009726)
Supplement: Supplementary file 1 [file e-74-01147-sup1.cif]

##############################################################################
#                                                                            #
# This CIF contains the data in a paper accepted for publication in          #
# Acta Crystallographica Section E. It conforms to the requirements of       #
# Notes for Authors for Acta Crystallographica Section E, and has been       #
# peer reviewed under the auspices of the IUCr Commission on Journals.       #
#                                                                            #
# Full details of the Crystallographic Information File format               #
# are given in the paper "The Crystallographic Information File (CIF):       #
# a New Standard Archive File for Crystallography" by S. R. Hall, F. H.      #
# Allen and I. D. Brown [Acta Cryst. (1991), A47, 655-685].                  #
#                                                                            #
# The current version of the core CIF dictionary is obtainable from          #
# ftp://ftp.iucr.org/pub/cif_core.dic.                                       #
#                                                                            #
# Software is freely available for graphical display of the structure(s)     #
# in this CIF. For information consult the CIF software page                 #
# http://www.iucr.org/resources/cif/software.                                #
#                                                                            #
# This file may be used for bona fide research purposes within the           #
# scientific community so long as proper attribution is given to the journal # 
# article from which it was obtained.                                        #
#                                                                            #
##############################################################################
data_I
_audit_creation_method     'SHELXL-2017/1'
_chemical_name_systematic
;\
<i>N</i>,<i>N</i>'-Bis(3-<i>tert</i>-butyl-2-hydroxy-5-\
methylbenzylidene)ethane-1,2-diamine
;
_chemical_name_common     ?
_chemical_formula_moiety     'C26 H36 N2 O2'
_chemical_formula_sum     'C26 H36 N2 O2'
_chemical_formula_iupac     'C26 H36 N2 O2'
_chemical_formula_weight     408.57
_chemical_melting_point     ?
_shelx_space_group_comment
;
The symmetry employed for this shelxl refinement is uniquely defined
by the following loop, which should always be used as a source of
symmetry information in preference to the above space-group names.
They are only intended as comments.
;
_space_group_crystal_system     monoclinic
_space_group_name_H-M_alt     'P 21/c'
_space_group_name_Hall     '-P 2ybc'
loop_
    _symmetry_equiv_pos_as_xyz
    'x, y, z'
    '-x, y+1/2, -z+1/2'
    '-x, -y, -z'
    'x, -y-1/2, z-1/2'
_cell_length_a     13.1124(14)
_cell_length_b     9.8498(6)
_cell_length_c     19.737(2)
_cell_angle_alpha     90
_cell_angle_beta     106.892(8)
_cell_angle_gamma     90
_cell_volume     2439.1(4)
_cell_formula_units_Z     4
_cell_measurement_reflns_used     8399
_cell_measurement_theta_min     1.62
_cell_measurement_theta_max     27.64
_cell_measurement_temperature     296(2)
_exptl_crystal_description     'prism'
_exptl_crystal_colour     'yellow'
_exptl_crystal_size_max     0.790
_exptl_crystal_size_mid     0.450
_exptl_crystal_size_min     0.280
_exptl_crystal_density_diffrn     1.113
_exptl_crystal_density_meas     ?
_exptl_crystal_density_method     ?
_exptl_crystal_F_000     888
_exptl_absorpt_coefficient_mu     0.070
_exptl_absorpt_correction_type     integration
_exptl_absorpt_process_details
;
(X-RED32; Stoe & Cie, 2002)
;
_shelx_estimated_absorpt_T_min     ?
_shelx_estimated_absorpt_T_max     ?
_exptl_absorpt_correction_T_min     0.9695
_exptl_absorpt_correction_T_max     0.9896
_diffrn_ambient_temperature     296(2)
_diffrn_radiation_type     MoK\a
_diffrn_radiation_wavelength     0.71073
_diffrn_measurement_device_type     'Stoe IPDS 2'
_diffrn_measurement_method     'rotation method'
_diffrn_detector_area_resol_mean     6.67
_diffrn_reflns_number     13737
_diffrn_reflns_av_R_equivalents     0.0766
_diffrn_reflns_theta_min     1.623
_diffrn_reflns_theta_max     25.048
_diffrn_reflns_theta_full     25.048
_diffrn_measured_fraction_theta_max     0.999
_diffrn_measured_fraction_theta_full     0.999
_diffrn_reflns_limit_h_min     -15
_diffrn_reflns_limit_h_max     15
_diffrn_reflns_limit_k_min     -10
_diffrn_reflns_limit_k_max     11
_diffrn_reflns_limit_l_min     -23
_diffrn_reflns_limit_l_max     23
_refine_special_details     ?
_reflns_number_total     4331
_reflns_number_gt     1745
_reflns_threshold_expression     'I > 2\s(I)'
_refine_ls_structure_factor_coef     Fsqd
_refine_ls_matrix_type     full
_refine_ls_R_factor_all     0.1426
_refine_ls_R_factor_gt     0.0439
_refine_ls_wR_factor_gt     0.0790
_refine_ls_wR_factor_ref     0.0990
_refine_ls_goodness_of_fit_ref     0.784
_refine_ls_restrained_S_all     0.784
_refine_ls_number_reflns     4331
_refine_ls_number_parameters     281
_refine_ls_number_restraints     0
_refine_ls_hydrogen_treatment     constr
_refine_ls_weighting_scheme     calc
_refine_ls_weighting_details
                      'w=1/[\s^2^(Fo^2^)+(0.0344P)^2^] where P=(Fo^2^+2Fc^2^)/3'
_atom_sites_solution_hydrogens     geom
_atom_sites_solution_primary     ?
_atom_sites_solution_secondary     ?
_refine_ls_shift/su_max     0.000
_refine_ls_shift/su_mean     0.000
_refine_diff_density_max     0.104
_refine_diff_density_min     -0.106
_refine_ls_extinction_method     none
_refine_ls_extinction_coef     .
loop_
    _atom_type_symbol
    _atom_type_description
    _atom_type_scat_dispersion_real
    _atom_type_scat_dispersion_imag
    _atom_type_scat_source
    'C' 'C' 0.0033 0.0016
                         'International Tables Vol C Tables 4.2.6.8 and 6.1.1.4'
    'H' 'H' 0.0000 0.0000
                         'International Tables Vol C Tables 4.2.6.8 and 6.1.1.4'
    'N' 'N' 0.0061 0.0033
                         'International Tables Vol C Tables 4.2.6.8 and 6.1.1.4'
    'O' 'O' 0.0106 0.0060
                         'International Tables Vol C Tables 4.2.6.8 and 6.1.1.4'
_computing_data_collection
;
X-AREA (Stoe & Cie, 2002)
;
_computing_cell_refinement
;
X-AREA (Stoe & Cie, 2002)
;
_computing_data_reduction
;
X-RED32 (Stoe & Cie, 2002)
;
_computing_structure_solution
;
SHELXS97 (Sheldrick, 2008)
;
_computing_structure_refinement
;
SHELXL2017 (Sheldrick, 2015)
;
_computing_molecular_graphics
;
ORTEP-3 for Windows (Farrugia, 2012)
;
_computing_publication_material
;
WinGX (Farrugia, 2012) and PLATON (Spek, 2009)
;
loop_
    _atom_site_type_symbol
    _atom_site_label
    _atom_site_fract_x
    _atom_site_fract_y
    _atom_site_fract_z
    _atom_site_U_iso_or_equiv
    _atom_site_adp_type
    _atom_site_calc_flag
    _atom_site_occupancy
    _atom_site_disorder_assembly
    _atom_site_disorder_group
    O O2 0.27128(13) 0.5225(2) 0.43358(8) 0.0766(5) Uani d 1 . .
    H H2 0.317818 0.522865 0.471728 0.115 Uiso calc 1 . .
    O O1 0.62531(15) 0.62851(19) 0.83874(8) 0.0831(6) Uani d 1 . .
    H H1 0.585817 0.616104 0.798592 0.125 Uiso calc 1 . .
    N N1 0.53204(16) 0.5008(2) 0.72285(9) 0.0756(7) Uani d 1 . .
    N N2 0.42476(16) 0.6117(3) 0.53702(10) 0.0743(7) Uani d 1 . .
    C C18 0.19861(18) 0.6627(3) 0.33295(11) 0.0586(7) Uani d 1 . .
    C C17 0.27244(18) 0.6428(3) 0.39988(11) 0.0584(7) Uani d 1 . .
    C C10 0.67949(18) 0.5121(3) 0.86304(11) 0.0598(7) Uani d 1 . .
    C C7 0.79092(19) 0.2731(3) 0.91154(12) 0.0617(7) Uani d 1 . .
    C C9 0.65923(18) 0.3954(3) 0.82115(11) 0.0590(7) Uani d 1 . .
    C C6 0.80770(18) 0.3918(3) 0.95098(11) 0.0615(7) Uani d 1 . .
    H H6 0.857788 0.389270 0.995358 0.074 Uiso calc 1 . .
    C C8 0.71588(18) 0.2780(3) 0.84646(12) 0.0629(7) Uani d 1 . .
    H H8 0.702663 0.200207 0.818534 0.076 Uiso calc 1 . .
    C C16 0.34498(19) 0.7427(3) 0.43267(11) 0.0620(7) Uani d 1 . .
    C C5 0.75602(18) 0.5135(3) 0.92966(11) 0.0580(6) Uani d 1 . .
    C C20 0.2757(2) 0.8891(3) 0.33156(13) 0.0676(7) Uani d 1 . .
    C C19 0.2038(2) 0.7877(3) 0.30179(12) 0.0666(7) Uani d 1 . .
    H H19 0.155399 0.804515 0.257748 0.080 Uiso calc 1 . .
    C C23 0.11884(18) 0.5534(3) 0.29777(11) 0.0636(7) Uani d 1 . .
    C C12 0.58540(19) 0.3967(3) 0.75008(12) 0.0680(7) Uani d 1 . .
    H H12 0.576875 0.317491 0.723336 0.082 Uiso calc 1 . .
    C C21 0.3460(2) 0.8645(3) 0.39721(13) 0.0737(8) Uani d 1 . .
    H H21 0.395372 0.930893 0.418406 0.088 Uiso calc 1 . .
    C C15 0.41689(19) 0.7228(3) 0.50344(13) 0.0746(8) Uani d 1 . .
    H H15 0.459317 0.795248 0.525207 0.089 Uiso calc 1 . .
    C C13 0.4654(2) 0.4944(3) 0.64935(11) 0.0805(9) Uani d 1 . .
    H H13A 0.391091 0.506609 0.647218 0.097 Uiso calc 1 . .
    H H13B 0.472985 0.406392 0.629273 0.097 Uiso calc 1 . .
    C C4 0.7823(2) 0.6408(3) 0.97503(12) 0.0711(8) Uani d 1 . .
    C C14 0.49959(19) 0.6045(3) 0.60811(11) 0.0832(9) Uani d 1 . .
    H H14A 0.501335 0.690842 0.632017 0.100 Uiso calc 1 . .
    H H14B 0.570685 0.585398 0.605029 0.100 Uiso calc 1 . .
    C C11 0.8536(2) 0.1455(3) 0.93857(13) 0.0868(9) Uani d 1 . .
    H H11A 0.925020 0.155427 0.935583 0.130 Uiso calc 1 . .
    H H11B 0.820148 0.069495 0.910302 0.130 Uiso calc 1 . .
    H H11C 0.855500 0.130448 0.986974 0.130 Uiso calc 1 . .
    C C26 0.1759(2) 0.4217(3) 0.28836(13) 0.0834(9) Uani d 1 . .
    H H26A 0.222839 0.439553 0.260045 0.125 Uiso calc 1 . .
    H H26B 0.124098 0.354997 0.265238 0.125 Uiso calc 1 . .
    H H26C 0.216478 0.388294 0.333906 0.125 Uiso calc 1 . .
    C C24 0.0501(2) 0.5962(3) 0.22335(12) 0.0914(10) Uani d 1 . .
    H H24A 0.013178 0.678918 0.226697 0.137 Uiso calc 1 . .
    H H24B -0.000727 0.526084 0.203683 0.137 Uiso calc 1 . .
    H H24C 0.095128 0.610219 0.193327 0.137 Uiso calc 1 . .
    C C1 0.6813(2) 0.6924(3) 0.99210(13) 0.0961(10) Uani d 1 . .
    H H1A 0.627269 0.712912 0.948806 0.144 Uiso calc 1 . .
    H H1B 0.698222 0.772806 1.020652 0.144 Uiso calc 1 . .
    H H1C 0.655724 0.623475 1.017463 0.144 Uiso calc 1 . .
    C C3 0.8677(2) 0.6151(3) 1.04592(12) 0.0965(10) Uani d 1 . .
    H H3A 0.842998 0.546575 1.071979 0.145 Uiso calc 1 . .
    H H3B 0.881173 0.697577 1.072939 0.145 Uiso calc 1 . .
    H H3C 0.932317 0.584927 1.037080 0.145 Uiso calc 1 . .
    C C25 0.0425(2) 0.5255(3) 0.34244(12) 0.0947(10) Uani d 1 . .
    H H25A 0.082538 0.494767 0.388681 0.142 Uiso calc 1 . .
    H H25B -0.007901 0.456809 0.319794 0.142 Uiso calc 1 . .
    H H25C 0.005134 0.607358 0.346710 0.142 Uiso calc 1 . .
    C C22 0.2773(2) 1.0227(3) 0.29409(14) 0.0978(10) Uani d 1 . .
    H H22A 0.228066 1.018772 0.247396 0.147 Uiso calc 1 . .
    H H22B 0.347784 1.039513 0.290752 0.147 Uiso calc 1 . .
    H H22C 0.256980 1.094689 0.320326 0.147 Uiso calc 1 . .
    C C2 0.8254(3) 0.7497(3) 0.93535(15) 0.1118(12) Uani d 1 . .
    H H2A 0.887777 0.715967 0.924753 0.168 Uiso calc 1 . .
    H H2B 0.843630 0.829454 0.964332 0.168 Uiso calc 1 . .
    H H2C 0.771985 0.772070 0.892066 0.168 Uiso calc 1 . .
loop_
    _atom_site_aniso_label
    _atom_site_aniso_U_11
    _atom_site_aniso_U_22
    _atom_site_aniso_U_33
    _atom_site_aniso_U_12
    _atom_site_aniso_U_13
    _atom_site_aniso_U_23
    O2 0.0776(13) 0.0833(15) 0.0587(10) -0.0033(11) 0.0036(8) 0.0117(10)
    O1 0.0989(14) 0.0721(14) 0.0616(10) 0.0185(12) -0.0031(9) -0.0020(9)
    N1 0.0750(15) 0.0851(19) 0.0555(12) 0.0137(14) 0.0012(11) -0.0056(12)
    N2 0.0655(14) 0.095(2) 0.0539(13) 0.0118(14) 0.0037(11) -0.0046(12)
    C18 0.0513(14) 0.072(2) 0.0510(13) 0.0041(14) 0.0131(12) 0.0010(13)
    C17 0.0582(15) 0.066(2) 0.0515(14) 0.0090(15) 0.0163(12) 0.0052(14)
    C10 0.0621(15) 0.061(2) 0.0533(14) 0.0064(15) 0.0125(12) 0.0055(13)
    C7 0.0637(16) 0.061(2) 0.0632(16) 0.0062(15) 0.0224(14) 0.0085(14)
    C9 0.0597(15) 0.062(2) 0.0538(14) 0.0006(14) 0.0146(12) -0.0045(13)
    C6 0.0624(16) 0.069(2) 0.0512(13) -0.0008(15) 0.0134(12) 0.0045(14)
    C8 0.0669(16) 0.061(2) 0.0648(16) -0.0030(15) 0.0250(14) -0.0047(13)
    C16 0.0576(15) 0.069(2) 0.0557(15) 0.0020(15) 0.0117(13) -0.0082(14)
    C5 0.0632(15) 0.0587(19) 0.0502(13) 0.0005(15) 0.0134(12) 0.0015(13)
    C20 0.0750(18) 0.060(2) 0.0699(17) 0.0028(16) 0.0249(15) -0.0021(15)
    C19 0.0644(16) 0.074(2) 0.0601(15) 0.0104(16) 0.0161(12) 0.0016(15)
    C23 0.0519(15) 0.081(2) 0.0537(13) -0.0074(15) 0.0080(12) 0.0023(13)
    C12 0.0642(16) 0.078(2) 0.0588(15) -0.0074(16) 0.0129(13) -0.0065(14)
    C21 0.0743(18) 0.068(2) 0.0782(18) -0.0007(16) 0.0206(15) -0.0164(16)
    C15 0.0563(16) 0.097(3) 0.0653(17) 0.0032(17) 0.0097(14) -0.0191(16)
    C13 0.0700(17) 0.103(3) 0.0569(15) 0.0106(18) 0.0004(13) -0.0133(16)
    C4 0.0847(19) 0.062(2) 0.0578(14) -0.0044(16) 0.0075(14) -0.0033(14)
    C14 0.0610(16) 0.124(3) 0.0543(15) 0.0044(17) -0.0003(13) -0.0040(16)
    C11 0.091(2) 0.075(2) 0.0907(18) 0.0168(18) 0.0222(15) 0.0136(16)
    C26 0.0842(19) 0.082(2) 0.0795(17) -0.0128(18) 0.0162(14) -0.0094(15)
    C24 0.0814(19) 0.110(3) 0.0680(16) -0.0141(18) -0.0019(14) 0.0071(16)
    C1 0.115(2) 0.089(3) 0.0775(17) 0.016(2) 0.0179(17) -0.0148(16)
    C3 0.109(2) 0.096(3) 0.0660(16) -0.004(2) -0.0047(16) -0.0144(15)
    C25 0.0695(18) 0.133(3) 0.0820(17) -0.0259(19) 0.0234(15) -0.0024(18)
    C22 0.119(3) 0.075(2) 0.103(2) -0.005(2) 0.0385(18) 0.0075(18)
    C2 0.146(3) 0.078(3) 0.098(2) -0.032(2) 0.013(2) 0.0019(18)
_geom_special_details
;
 All esds (except the esd in the dihedral angle between two l.s. planes)
 are estimated using the full covariance matrix.  The cell esds are taken
 into account individually in the estimation of esds in distances, angles
 and torsion angles; correlations between esds in cell parameters are only
 used when they are defined by crystal symmetry.  An approximate (isotropic)
 treatment of cell esds is used for estimating esds involving l.s. planes.
;
loop_
    _geom_bond_atom_site_label_1
    _geom_bond_atom_site_label_2
    _geom_bond_site_symmetry_2
    _geom_bond_distance
    _geom_bond_publ_flag
    O2 C17 . 1.361(3) ?
    O2 H2 . 0.8200 ?
    O1 C10 . 1.361(3) ?
    O1 H1 . 0.8200 ?
    N1 C12 . 1.270(3) ?
    N1 C13 . 1.461(3) ?
    N2 C15 . 1.268(3) ?
    N2 C14 . 1.462(3) ?
    C18 C19 . 1.386(3) ?
    C18 C17 . 1.406(3) ?
    C18 C23 . 1.521(3) ?
    C17 C16 . 1.391(3) ?
    C10 C9 . 1.396(3) ?
    C10 C5 . 1.403(3) ?
    C7 C8 . 1.373(3) ?
    C7 C6 . 1.386(3) ?
    C7 C11 . 1.512(3) ?
    C9 C8 . 1.387(3) ?
    C9 C12 . 1.455(3) ?
    C6 C5 . 1.381(3) ?
    C6 H6 . 0.9300 ?
    C8 H8 . 0.9300 ?
    C16 C21 . 1.390(3) ?
    C16 C15 . 1.454(3) ?
    C5 C4 . 1.521(3) ?
    C20 C21 . 1.376(3) ?
    C20 C19 . 1.383(3) ?
    C20 C22 . 1.512(3) ?
    C19 H19 . 0.9300 ?
    C23 C26 . 1.535(3) ?
    C23 C25 . 1.539(3) ?
    C23 C24 . 1.542(3) ?
    C12 H12 . 0.9300 ?
    C21 H21 . 0.9300 ?
    C15 H15 . 0.9300 ?
    C13 C14 . 1.501(3) ?
    C13 H13A . 0.9700 ?
    C13 H13B . 0.9700 ?
    C4 C2 . 1.530(3) ?
    C4 C3 . 1.538(3) ?
    C4 C1 . 1.544(4) ?
    C14 H14A . 0.9700 ?
    C14 H14B . 0.9700 ?
    C11 H11A . 0.9600 ?
    C11 H11B . 0.9600 ?
    C11 H11C . 0.9600 ?
    C26 H26A . 0.9600 ?
    C26 H26B . 0.9600 ?
    C26 H26C . 0.9600 ?
    C24 H24A . 0.9600 ?
    C24 H24B . 0.9600 ?
    C24 H24C . 0.9600 ?
    C1 H1A . 0.9600 ?
    C1 H1B . 0.9600 ?
    C1 H1C . 0.9600 ?
    C3 H3A . 0.9600 ?
    C3 H3B . 0.9600 ?
    C3 H3C . 0.9600 ?
    C25 H25A . 0.9600 ?
    C25 H25B . 0.9600 ?
    C25 H25C . 0.9600 ?
    C22 H22A . 0.9600 ?
    C22 H22B . 0.9600 ?
    C22 H22C . 0.9600 ?
    C2 H2A . 0.9600 ?
    C2 H2B . 0.9600 ?
    C2 H2C . 0.9600 ?
loop_
    _geom_angle_atom_site_label_1
    _geom_angle_atom_site_label_2
    _geom_angle_atom_site_label_3
    _geom_angle_site_symmetry_1
    _geom_angle_site_symmetry_3
    _geom_angle
    _geom_angle_publ_flag
    C17 O2 H2 . . 109.5 ?
    C10 O1 H1 . . 109.5 ?
    C12 N1 C13 . . 118.8(2) ?
    C15 N2 C14 . . 118.3(3) ?
    C19 C18 C17 . . 115.6(2) ?
    C19 C18 C23 . . 122.8(2) ?
    C17 C18 C23 . . 121.6(2) ?
    O2 C17 C16 . . 119.5(2) ?
    O2 C17 C18 . . 118.6(2) ?
    C16 C17 C18 . . 122.0(2) ?
    O1 C10 C9 . . 119.7(2) ?
    O1 C10 C5 . . 118.7(2) ?
    C9 C10 C5 . . 121.6(2) ?
    C8 C7 C6 . . 116.7(2) ?
    C8 C7 C11 . . 121.8(2) ?
    C6 C7 C11 . . 121.5(2) ?
    C8 C9 C10 . . 118.9(2) ?
    C8 C9 C12 . . 119.4(2) ?
    C10 C9 C12 . . 121.5(3) ?
    C5 C6 C7 . . 125.2(2) ?
    C5 C6 H6 . . 117.4 ?
    C7 C6 H6 . . 117.4 ?
    C7 C8 C9 . . 121.9(2) ?
    C7 C8 H8 . . 119.0 ?
    C9 C8 H8 . . 119.0 ?
    C21 C16 C17 . . 118.8(2) ?
    C21 C16 C15 . . 120.1(3) ?
    C17 C16 C15 . . 121.1(3) ?
    C6 C5 C10 . . 115.5(2) ?
    C6 C5 C4 . . 121.9(2) ?
    C10 C5 C4 . . 122.5(2) ?
    C21 C20 C19 . . 117.4(3) ?
    C21 C20 C22 . . 120.9(3) ?
    C19 C20 C22 . . 121.7(2) ?
    C20 C19 C18 . . 124.6(2) ?
    C20 C19 H19 . . 117.7 ?
    C18 C19 H19 . . 117.7 ?
    C18 C23 C26 . . 111.0(2) ?
    C18 C23 C25 . . 109.9(2) ?
    C26 C23 C25 . . 109.8(2) ?
    C18 C23 C24 . . 112.0(2) ?
    C26 C23 C24 . . 106.6(2) ?
    C25 C23 C24 . . 107.28(19) ?
    N1 C12 C9 . . 123.1(3) ?
    N1 C12 H12 . . 118.5 ?
    C9 C12 H12 . . 118.5 ?
    C20 C21 C16 . . 121.6(3) ?
    C20 C21 H21 . . 119.2 ?
    C16 C21 H21 . . 119.2 ?
    N2 C15 C16 . . 123.4(3) ?
    N2 C15 H15 . . 118.3 ?
    C16 C15 H15 . . 118.3 ?
    N1 C13 C14 . . 108.7(2) ?
    N1 C13 H13A . . 110.0 ?
    C14 C13 H13A . . 110.0 ?
    N1 C13 H13B . . 110.0 ?
    C14 C13 H13B . . 110.0 ?
    H13A C13 H13B . . 108.3 ?
    C5 C4 C2 . . 109.3(2) ?
    C5 C4 C3 . . 112.3(2) ?
    C2 C4 C3 . . 107.6(2) ?
    C5 C4 C1 . . 109.7(2) ?
    C2 C4 C1 . . 110.4(2) ?
    C3 C4 C1 . . 107.4(2) ?
    N2 C14 C13 . . 109.4(2) ?
    N2 C14 H14A . . 109.8 ?
    C13 C14 H14A . . 109.8 ?
    N2 C14 H14B . . 109.8 ?
    C13 C14 H14B . . 109.8 ?
    H14A C14 H14B . . 108.2 ?
    C7 C11 H11A . . 109.5 ?
    C7 C11 H11B . . 109.5 ?
    H11A C11 H11B . . 109.5 ?
    C7 C11 H11C . . 109.5 ?
    H11A C11 H11C . . 109.5 ?
    H11B C11 H11C . . 109.5 ?
    C23 C26 H26A . . 109.5 ?
    C23 C26 H26B . . 109.5 ?
    H26A C26 H26B . . 109.5 ?
    C23 C26 H26C . . 109.5 ?
    H26A C26 H26C . . 109.5 ?
    H26B C26 H26C . . 109.5 ?
    C23 C24 H24A . . 109.5 ?
    C23 C24 H24B . . 109.5 ?
    H24A C24 H24B . . 109.5 ?
    C23 C24 H24C . . 109.5 ?
    H24A C24 H24C . . 109.5 ?
    H24B C24 H24C . . 109.5 ?
    C4 C1 H1A . . 109.5 ?
    C4 C1 H1B . . 109.5 ?
    H1A C1 H1B . . 109.5 ?
    C4 C1 H1C . . 109.5 ?
    H1A C1 H1C . . 109.5 ?
    H1B C1 H1C . . 109.5 ?
    C4 C3 H3A . . 109.5 ?
    C4 C3 H3B . . 109.5 ?
    H3A C3 H3B . . 109.5 ?
    C4 C3 H3C . . 109.5 ?
    H3A C3 H3C . . 109.5 ?
    H3B C3 H3C . . 109.5 ?
    C23 C25 H25A . . 109.5 ?
    C23 C25 H25B . . 109.5 ?
    H25A C25 H25B . . 109.5 ?
    C23 C25 H25C . . 109.5 ?
    H25A C25 H25C . . 109.5 ?
    H25B C25 H25C . . 109.5 ?
    C20 C22 H22A . . 109.5 ?
    C20 C22 H22B . . 109.5 ?
    H22A C22 H22B . . 109.5 ?
    C20 C22 H22C . . 109.5 ?
    H22A C22 H22C . . 109.5 ?
    H22B C22 H22C . . 109.5 ?
    C4 C2 H2A . . 109.5 ?
    C4 C2 H2B . . 109.5 ?
    H2A C2 H2B . . 109.5 ?
    C4 C2 H2C . . 109.5 ?
    H2A C2 H2C . . 109.5 ?
    H2B C2 H2C . . 109.5 ?
loop_
    _geom_torsion_atom_site_label_1
    _geom_torsion_atom_site_label_2
    _geom_torsion_atom_site_label_3
    _geom_torsion_atom_site_label_4
    _geom_torsion_site_symmetry_1
    _geom_torsion_site_symmetry_2
    _geom_torsion_site_symmetry_3
    _geom_torsion_site_symmetry_4
    _geom_torsion
    _geom_torsion_publ_flag
    C19 C18 C17 O2 . . . . 179.7(2) ?
    C23 C18 C17 O2 . . . . -0.3(3) ?
    C19 C18 C17 C16 . . . . 0.6(3) ?
    C23 C18 C17 C16 . . . . -179.4(2) ?
    O1 C10 C9 C8 . . . . 179.4(2) ?
    C5 C10 C9 C8 . . . . 0.4(4) ?
    O1 C10 C9 C12 . . . . 3.4(4) ?
    C5 C10 C9 C12 . . . . -175.6(2) ?
    C8 C7 C6 C5 . . . . -0.7(4) ?
    C11 C7 C6 C5 . . . . 178.3(2) ?
    C6 C7 C8 C9 . . . . -0.1(4) ?
    C11 C7 C8 C9 . . . . -179.2(2) ?
    C10 C9 C8 C7 . . . . 0.2(4) ?
    C12 C9 C8 C7 . . . . 176.3(2) ?
    O2 C17 C16 C21 . . . . 179.3(2) ?
    C18 C17 C16 C21 . . . . -1.6(4) ?
    O2 C17 C16 C15 . . . . -2.3(3) ?
    C18 C17 C16 C15 . . . . 176.8(2) ?
    C7 C6 C5 C10 . . . . 1.3(4) ?
    C7 C6 C5 C4 . . . . -177.5(2) ?
    O1 C10 C5 C6 . . . . 179.9(2) ?
    C9 C10 C5 C6 . . . . -1.1(3) ?
    O1 C10 C5 C4 . . . . -1.3(4) ?
    C9 C10 C5 C4 . . . . 177.7(2) ?
    C21 C20 C19 C18 . . . . -1.0(4) ?
    C22 C20 C19 C18 . . . . 179.5(3) ?
    C17 C18 C19 C20 . . . . 0.8(4) ?
    C23 C18 C19 C20 . . . . -179.2(2) ?
    C19 C18 C23 C26 . . . . 121.8(3) ?
    C17 C18 C23 C26 . . . . -58.2(3) ?
    C19 C18 C23 C25 . . . . -116.4(3) ?
    C17 C18 C23 C25 . . . . 63.5(3) ?
    C19 C18 C23 C24 . . . . 2.7(3) ?
    C17 C18 C23 C24 . . . . -177.3(2) ?
    C13 N1 C12 C9 . . . . 175.9(2) ?
    C8 C9 C12 N1 . . . . -178.9(2) ?
    C10 C9 C12 N1 . . . . -2.9(4) ?
    C19 C20 C21 C16 . . . . -0.2(4) ?
    C22 C20 C21 C16 . . . . 179.4(2) ?
    C17 C16 C21 C20 . . . . 1.4(4) ?
    C15 C16 C21 C20 . . . . -177.0(2) ?
    C14 N2 C15 C16 . . . . -179.6(2) ?
    C21 C16 C15 N2 . . . . -175.6(3) ?
    C17 C16 C15 N2 . . . . 6.1(4) ?
    C12 N1 C13 C14 . . . . -122.3(3) ?
    C6 C5 C4 C2 . . . . 117.3(3) ?
    C10 C5 C4 C2 . . . . -61.4(3) ?
    C6 C5 C4 C3 . . . . -2.0(3) ?
    C10 C5 C4 C3 . . . . 179.3(2) ?
    C6 C5 C4 C1 . . . . -121.4(3) ?
    C10 C5 C4 C1 . . . . 59.8(3) ?
    C15 N2 C14 C13 . . . . 155.8(2) ?
    N1 C13 C14 N2 . . . . -172.3(2) ?
loop_
    _geom_hbond_atom_site_label_D
    _geom_hbond_atom_site_label_H
    _geom_hbond_atom_site_label_A
    _geom_hbond_site_symmetry_A
    _geom_hbond_distance_DH
    _geom_hbond_distance_HA
    _geom_hbond_distance_DA
    _geom_hbond_angle_DHA
    _geom_hbond_publ_flag
    O1 H1 N1 . 0.82 1.85 2.585(2) 149.2 yes
    O2 H2 N2 . 0.82 1.83 2.570(2) 149.7 yes
    C14 H14B O2 3_666 0.97 2.63 3.564(3) 161.5 yes
_shelx_hkl_file
;
   1   0   0 1032.56   23.25   0
   2   0   0 3756.01   30.38   0
  -2   0   0 3678.55   30.80   0
  -3   0   0  132.69    6.25   0
   3   0   0  139.46    7.49   0
   4   0   0   63.99    5.94   0
  -4   0   0   56.76    6.06   0
   5   0   0   17.94    4.53   0
  -5   0   0   18.19    4.67   0
   6   0   0   43.81    4.42   0
  -6   0   0   41.97    4.68   0
  -7   0   0   -0.01    3.04   0
   7   0   0   -0.97    2.97   0
  -8   0   0   26.45    3.50   0
   8   0   0   29.35    3.44   0
  -9   0   0    1.05    4.46   0
   9   0   0    2.59    4.26   0
  10   0   0    1.29    4.29   0
 -10   0   0   -3.53    4.51   0
 -11   0   0   -2.31    4.19   0
  11   0   0   -1.96    4.12   0
  12   0   0    1.17    4.75   0
 -12   0   0    1.80    4.67   0
  13   0   0   68.56    5.15   0
 -13   0   0   71.25    5.28   0
 -14   0   0    0.28    5.22   0
  14   0   0    5.36    5.17   0
 -15   0   0    4.70    5.60   0
  15   0   0    6.31    5.43   0
 -16   0   0   -1.18    5.64   0
   1   1   0 2098.76   44.64   0
  -1   1   0 1976.42   25.50   0
   1  -1   0 2138.55   26.11   0
   2  -1   0  225.39    7.76   0
   2   1   0  219.78   10.33   0
  -2   1   0  216.03    7.68   0
  -2  -1   0  225.13   10.57   0
  -3   1   0    0.83    3.93   0
   3   1   0   -1.23    5.41   0
   3  -1   0   -1.09    5.45   0
  -3  -1   0    1.29    5.60   0
   4   1   0   19.85    5.28   0
  -4   1   0   18.95    5.49   0
  -4  -1   0   20.09    5.48   0
   4  -1   0   20.85    4.00   0
  -5   1   0  147.79    5.08   0
   5  -1   0  162.95    5.05   0
  -5  -1   0  155.11    5.33   0
   5   1   0  158.19    6.07   0
   6  -1   0    4.61    4.24   0
  -6  -1   0    6.48    3.19   0
   6   1   0    7.26    4.13   0
  -6   1   0    4.91    4.50   0
  -7  -1   0   11.59    4.14   0
  -7   1   0    6.65    4.59   0
   7  -1   0   10.51    4.39   0
   7   1   0    9.67    3.01   0
  -8   1   0    5.80    4.55   0
  -8  -1   0   10.65    4.29   0
   8   1   0    3.78    2.88   0
   8  -1   0    5.46    4.34   0
  -9  -1   0   30.70    4.68   0
   9   1   0   30.16    4.43   0
  -9   1   0   29.37    4.71   0
   9  -1   0   29.03    3.31   0
  10  -1   0    3.49    4.29   0
 -10  -1   0    6.92    3.07   0
  10   1   0    4.63    4.27   0
 -10   1   0    3.71    4.54   0
 -11   1   0    7.43    4.26   0
  11   1   0    5.12    4.37   0
  11  -1   0   -2.17    4.37   0
 -11  -1   0    3.87    4.62   0
  12   1   0   24.48    4.84   0
 -12  -1   0   25.16    4.82   0
  12  -1   0   25.49    3.39   0
 -12   1   0   28.93    4.59   0
 -13  -1   0    6.11    3.60   0
 -13   1   0    4.69    4.62   0
  13  -1   0    5.65    4.71   0
  13   1   0    4.90    4.85   0
 -14   1   0   25.09    5.41   0
  14   1   0   30.69    5.37   0
  14  -1   0   35.22    5.34   0
 -14  -1   0   24.26    3.86   0
 -15   1   0    6.55    5.52   0
 -15  -1   0    3.95    5.51   0
  15   1   0    9.52    5.49   0
  15  -1   0    6.72    5.12   0
 -16  -1   0   -0.70    5.98   0
   0   2   0  560.85   15.74   0
   1   2   0   21.99    8.14   0
  -1   2   0   19.97    4.60   0
   1  -2   0   25.32    5.76   0
  -2  -2   0  513.54   17.69   0
   2   2   0  498.92   16.98   0
  -2   2   0  472.34   10.37   0
   2  -2   0  520.74    9.85   0
  -3   2   0   13.72    3.88   0
   3   2   0   10.29    6.23   0
  -3  -2   0   13.61    6.02   0
   3  -2   0   10.52    5.42   0
   4   2   0  315.82    8.69   0
  -4   2   0  324.36    7.71   0
  -4  -2   0  340.54    9.06   0
   4  -2   0  351.77    6.87   0
   5  -2   0  374.93    6.50   0
  -5   2   0  331.83    6.31   0
  -5  -2   0  355.90    8.41   0
   5   2   0  362.78    8.23   0
   6   2   0   43.89    5.00   0
   6  -2   0   37.19    3.42   0
  -6   2   0   40.83    4.67   0
  -6  -2   0   42.27    3.95   0
   7   2   0   31.12    4.46   0
   7  -2   0   34.68    3.38   0
  -7  -2   0   33.30    4.68   0
  -7   2   0   23.73    4.67   0
  -8  -2   0   31.22    3.42   0
   8   2   0   31.59    3.21   0
  -8   2   0   37.04    4.81   0
   8  -2   0   33.75    3.36   0
  -9   2   0   11.44    4.67   0
   9   2   0   13.45    4.34   0
   9  -2   0   15.19    4.35   0
  -9  -2   0   12.62    3.14   0
  10  -2   0   33.63    3.36   0
 -10  -2   0   28.35    4.77   0
  10   2   0   29.62    4.58   0
 -10   2   0   24.87    3.47   0
  11  -2   0    2.12    4.36   0
 -11   2   0   -0.01    3.23   0
  11   2   0   -2.72    4.56   0
 -11  -2   0    1.53    4.40   0
  12   2   0    3.59    4.40   0
  12  -2   0   -2.79    3.15   0
 -12  -2   0   -0.10    3.09   0
 -12   2   0    3.48    3.38   0
  13  -2   0    0.14    4.76   0
  13   2   0    2.29    3.33   0
 -13  -2   0    2.51    4.56   0
 -13   2   0    2.33    3.10   0
  14   2   0   15.69    5.38   0
  14  -2   0   13.70    5.28   0
 -14   2   0   15.45    3.92   0
 -14  -2   0   11.82    5.27   0
  15   2   0    1.11    5.54   0
 -15   2   0   -2.71    3.48   0
 -15  -2   0   -1.12    3.82   0
  15  -2   0   -0.33    3.53   0
   1   3   0    1.01    5.99   0
   1   3   0    1.58    5.79   0
   1  -3   0    3.12    4.88   0
  -1   3   0   -1.29    3.46   0
   2  -3   0   17.26    4.95   0
   2   3   0   12.14    7.70   0
  -2   3   0   11.39    5.14   0
  -2  -3   0   14.56    7.88   0
  -3  -3   0  123.47    8.67   0
   3   3   0  112.58    8.58   0
  -3   3   0  111.82    5.91   0
   3  -3   0  131.71    4.94   0
   4   3   0  100.96    7.08   0
  -4  -3   0  102.01    7.08   0
  -4   3   0   90.97    4.18   0
   4  -3   0  110.59    4.31   0
   5  -3   0    6.81    4.24   0
   5   3   0    8.55    4.68   0
  -5  -3   0    6.41    4.25   0
  -5   3   0   15.36    4.44   0
   6  -3   0   40.55    3.44   0
  -6   3   0   32.28    4.68   0
   6   3   0   35.84    4.84   0
  -6  -3   0   37.28    5.67   0
   7  -3   0   -1.82    4.29   0
  -7  -3   0   -0.26    4.27   0
  -7   3   0    1.64    3.14   0
   7   3   0    0.13    4.29   0
  -8   3   0   28.83    3.49   0
   8   3   0   30.24    4.55   0
   8  -3   0   33.85    4.59   0
  -8  -3   0   29.43    3.55   0
  -9  -3   0   -1.29    4.34   0
   9   3   0    4.88    4.19   0
  -9   3   0    2.25    3.18   0
   9  -3   0    5.68    4.15   0
 -10   3   0   -1.80    3.25   0
  10   3   0    1.08    4.19   0
 -10  -3   0   -1.16    4.42   0
  10  -3   0    0.03    4.39   0
  11   3   0    4.91    4.39   0
  11  -3   0    7.04    3.41   0
 -11   3   0    3.57    3.22   0
 -11  -3   0    7.19    4.51   0
  12   3   0    3.89    3.32   0
  12  -3   0    5.16    4.63   0
 -12   3   0   -0.03    3.35   0
 -12  -3   0    5.16    4.49   0
  13  -3   0    2.27    3.48   0
 -13   3   0   -0.70    3.63   0
 -13  -3   0    2.05    3.41   0
  13   3   0    2.63    4.75   0
 -14  -3   0    2.78    5.30   0
  14   3   0    6.49    5.18   0
 -14   3   0    1.55    3.64   0
  14  -3   0    6.40    5.02   0
  15  -3   0   -2.40    3.84   0
  15   3   0    2.11    5.34   0
 -15   3   0   -0.16    4.04   0
 -15  -3   0   -0.92    3.76   0
   0   4   0   41.38    6.25   0
   1  -4   0    7.26    3.98   0
   1   4   0    6.06    5.32   0
  -1   4   0    6.28    4.27   0
   1   4   0    5.98    5.67   0
   2   4   0   30.23    8.24   0
  -2   4   0   22.56    3.30   0
   2   4   0   27.41    8.43   0
   2  -4   0   29.50    4.24   0
  -3   4   0   12.92    4.45   0
   3  -4   0    9.86    2.93   0
  -3  -4   0   10.41    6.89   0
   3   4   0   10.41    7.48   0
   4   4   0  326.45   11.31   0
  -4  -4   0  344.99   12.05   0
  -4   4   0  331.60    6.98   0
   4  -4   0  385.83    6.48   0
  -5   4   0  105.84    5.32   0
   5  -4   0  117.73    5.33   0
  -5  -4   0  113.43    7.27   0
   5   4   0  102.69    7.23   0
  -6   4   0    3.32    4.48   0
   6  -4   0    4.82    2.96   0
  -6  -4   0    4.61    5.00   0
   6   4   0    4.57    5.53   0
  -7  -4   0    3.65    4.04   0
  -7   4   0    7.65    4.55   0
   7  -4   0    2.85    4.25   0
   7   4   0    2.29    4.20   0
   8   4   0    5.54    4.37   0
  -8  -4   0    7.67    4.28   0
   8  -4   0    6.90    2.90   0
  -8   4   0    8.63    4.83   0
  -9  -4   0    5.05    4.18   0
   9   4   0    6.06    4.32   0
   9  -4   0    3.29    4.34   0
  -9   4   0    1.73    4.65   0
 -10  -4   0    0.68    3.07   0
  10  -4   0   -1.09    4.49   0
  10   4   0    4.78    4.23   0
 -10   4   0    0.38    4.60   0
 -11  -4   0    2.64    4.62   0
  11   4   0    1.58    4.67   0
 -11   4   0    6.87    4.75   0
  11  -4   0   -2.22    4.19   0
  12  -4   0    1.59    3.36   0
  12   4   0    4.50    4.79   0
 -12   4   0    1.49    4.92   0
 -12  -4   0    6.68    4.89   0
  13   4   0   10.13    4.96   0
  13  -4   0    7.25    4.93   0
 -13  -4   0    4.95    5.14   0
 -13   4   0    8.67    5.14   0
  14  -4   0    4.76    5.32   0
  14   4   0    6.00    5.18   0
 -14  -4   0   -0.01    5.25   0
 -14   4   0    6.18    5.49   0
 -15   4   0   -1.43    5.74   0
  15  -4   0   -3.99    5.60   0
  15   4   0    8.73    5.81   0
 -15  -4   0    0.31    3.89   0
  -1   5   0    0.93    4.35   0
   1   5   0    3.59    6.22   0
   1   5   0    2.19    5.48   0
   2  -5   0   24.01    4.46   0
   2   5   0   22.13    7.67   0
  -2   5   0   20.74    4.65   0
   2   5   0   20.98    7.72   0
   3  -5   0   31.86    4.29   0
  -3   5   0   23.04    3.43   0
   4  -5   0   23.64    4.00   0
  -4   5   0   16.52    3.12   0
   4   5   0   19.99    8.71   0
  -5  -5   0    0.97    5.57   0
  -5   5   0    2.60    4.47   0
   5  -5   0    2.46    2.66   0
   5   5   0    2.69    6.02   0
   6  -5   0   16.09    4.46   0
  -6  -5   0   14.48    5.07   0
   6   5   0   17.71    5.59   0
  -6   5   0   14.55    4.68   0
   7  -5   0   17.97    4.29   0
  -7   5   0   22.93    4.55   0
  -7  -5   0   21.13    5.49   0
   7   5   0   20.55    4.61   0
   8   5   0    8.13    4.71   0
  -8  -5   0    8.01    5.39   0
  -8   5   0    3.96    3.30   0
   8  -5   0   10.31    4.07   0
  -9   5   0   -0.72    3.25   0
   9  -5   0    3.79    3.11   0
  -9  -5   0    1.57    5.43   0
   9   5   0    1.44    4.54   0
  10   5   0   10.32    4.67   0
 -10  -5   0    5.48    4.64   0
  10  -5   0    9.37    3.40   0
 -10   5   0    3.95    5.06   0
  11  -5   0    6.65    3.20   0
  11   5   0    8.16    4.64   0
 -11  -5   0    5.90    4.70   0
 -11   5   0   11.59    4.69   0
  12  -5   0    0.72    3.46   0
 -12   5   0    3.92    5.15   0
  12   5   0   -2.49    5.09   0
 -12  -5   0    1.79    4.96   0
 -13   5   0   -6.15    5.14   0
 -13  -5   0    4.49    5.18   0
  13   5   0    2.42    5.21   0
  13  -5   0    3.99    3.48   0
  14  -5   0    1.78    5.25   0
 -14   5   0   -1.28    5.54   0
  14   5   0   -0.81    5.62   0
 -14  -5   0   -0.18    5.71   0
   0   6   0    2.12    5.52   0
   1   6   0    7.44    5.19   0
   1   6   0    6.04    5.64   0
  -1   6   0    6.72    4.57   0
   2   6   0    8.84    6.96   0
   2   6   0    8.74    7.07   0
  -2   6   0    7.99    4.45   0
  -3   6   0    8.48    4.39   0
   3  -6   0   10.36    3.89   0
  -4   6   0   62.42    4.86   0
   4  -6   0   81.97    4.73   0
  -5   6   0   42.14    4.71   0
   5  -6   0   48.92    3.53   0
  -6  -6   0    1.73    7.36   0
   6  -6   0    2.98    3.00   0
  -6   6   0    4.22    4.58   0
   7   6   0    0.92    6.23   0
  -7  -6   0   -0.28    5.98   0
  -7   6   0    5.01    4.42   0
   7  -6   0   -1.30    4.21   0
  -8   6   0    9.57    3.06   0
   8  -6   0    5.95    4.18   0
   8   6   0    6.12    5.65   0
  -8  -6   0    4.96    5.47   0
  -9  -6   0    1.68    5.22   0
   9  -6   0    5.53    2.92   0
   9   6   0    1.37    5.34   0
  -9   6   0    2.70    4.37   0
  10  -6   0    2.25    4.40   0
  10   6   0    4.66    5.80   0
 -10  -6   0    6.16    5.67   0
 -10   6   0    4.18    4.63   0
 -11  -6   0    1.27    4.98   0
  11   6   0   -0.56    6.04   0
  11  -6   0    2.91    3.44   0
 -11   6   0    2.51    3.59   0
  12  -6   0    4.33    3.45   0
 -12   6   0    2.86    3.60   0
  12   6   0    2.09    4.92   0
 -12  -6   0    2.69    5.38   0
  13  -6   0    6.21    3.86   0
 -13  -6   0    3.67    5.56   0
 -13   6   0    8.63    5.68   0
 -14  -6   0    2.23    6.11   0
  14  -6   0    3.95    5.42   0
 -14   6   0    5.17    5.56   0
  -1   7   0   35.80    4.87   0
   1   7   0   36.24    7.06   0
   1   7   0   37.23    6.53   0
  -2   7   0   87.24    5.48   0
   2   7   0   91.96   10.95   0
   2   7   0   88.14   10.77   0
  -3   7   0    2.01    4.19   0
  -4   7   0    9.48    4.45   0
  -5   7   0    2.85    4.55   0
   5  -7   0    6.34    4.16   0
  -6   7   0    4.00    4.49   0
   6  -7   0   -0.50    3.24   0
  -7   7   0    1.48    3.34   0
   7  -7   0    7.73    4.48   0
   8  -7   0    2.74    3.27   0
  -8  -7   0    1.18    9.14   0
  -8   7   0    4.35    4.75   0
  -9  -7   0    2.86    6.85   0
  -9   7   0    3.85    3.39   0
   9  -7   0    1.76    3.30   0
 -10   7   0    0.28    4.73   0
  10  -7   0    4.42    4.71   0
 -10  -7   0    0.60    6.12   0
 -11   7   0    7.83    3.70   0
 -11  -7   0    6.53    6.40   0
  11  -7   0    9.56    4.93   0
  12  -7   0    2.99    5.16   0
 -12   7   0    1.35    5.18   0
 -12  -7   0   -0.97    6.85   0
 -13  -7   0    0.91    7.34   0
 -13   7   0    3.64    5.54   0
  13  -7   0    4.77    5.40   0
   0   8   0  252.83    9.17   0
   0   8   0  249.61    8.74   0
  -1   8   0   36.00    5.47   0
   1   8   0   34.03    6.50   0
   1   8   0   37.82    7.17   0
  -2   8   0   15.98    4.72   0
  -3   8   0    6.01    4.48   0
  -4   8   0    1.74    3.23   0
  -5   8   0   -2.10    4.41   0
  -6   8   0    3.55    4.61   0
  -7   8   0    4.73    4.75   0
  -8   8   0    0.77    3.60   0
   9  -8   0   -2.21    3.34   0
  -9   8   0   -1.82    4.82   0
 -10   8   0    2.85    3.74   0
 -11   8   0    7.96    5.20   0
 -12  -8   0    0.77   10.12   0
 -12   8   0    0.40    4.00   0
 -12  -8   0    0.46    9.46   0
   1   9   0    0.59    5.23   0
   1   9   0   -0.75    5.57   0
  -1   9   0   -0.78    4.57   0
  -1   9   0    1.86    4.92   0
  -2   9   0   -5.06    5.04   0
  -3   9   0    1.02    4.71   0
  -4   9   0    1.36    4.90   0
  -5   9   0    2.23    4.58   0
  -6   9   0    5.37    4.87   0
  -7   9   0    1.76    3.51   0
  -8   9   0   -1.83    4.97   0
  -9   9   0   -0.67    5.30   0
 -10   9   0   -2.06    5.62   0
 -11   9   0   -0.62    4.23   0
   0  10   0    6.09    6.38   0
   0  10   0    5.27    6.33   0
   1  10   0    6.27    8.08   0
  -1  10   0    8.13    5.07   0
   1  10   0    3.36    8.06   0
  -1  10   0    8.31    6.14   0
  -2  10   0    1.89    4.97   0
  -2  10   0    1.28    6.06   0
  -3  10   0   -1.07    4.94   0
  -4  10   0    5.29    5.00   0
  -5  10   0   -1.66    4.78   0
  -6  10   0    4.50    4.94   0
  -7  10   0    6.76    5.14   0
  -8  10   0    1.78    5.21   0
  -9  10   0    6.41    5.84   0
  -1  11   0   -0.40    6.15   0
  -1  11   0    0.76    5.08   0
  -2  11   0   -0.80    6.02   0
  -2  11   0    1.72    5.08   0
  -3  11   0   -1.16    5.23   0
  -3  11   0    2.52    5.30   0
  -4  11   0    2.16    5.66   0
  -5  11   0   -1.23    5.59   0
  -6  11   0    4.43    5.38   0
  -7  11   0    2.66    3.87   0
   0  12   0   -0.30    8.66   0
   0  12   0    0.52    9.54   0
  -1  12   0    2.62    6.81   0
  -1  12   0    0.11    6.93   0
  -2  12   0    0.33    5.54   0
  -2  12   0    0.54    6.87   0
  -3  12   0    3.29    5.84   0
  -3  12   0   -1.08    5.89   0
  -4  12   0    3.05    5.93   0
  -4  12   0    1.57    6.00   0
  16   1  -1    0.29    4.17   0
 -16   1   1   -0.58    5.71   0
  16  -1  -1    0.34    5.46   0
 -16  -1   1    1.75    3.89   0
 -15   1   1    5.31    4.83   0
 -15  -1   1    0.79    3.88   0
  15   1  -1   -0.29    3.75   0
  15  -1  -1    2.16    3.88   0
 -14   1   1    4.08    5.00   0
 -14  -1   1   12.71    5.13   0
  14  -1  -1    3.22    3.51   0
  14   1  -1    6.70    4.95   0
 -13   1   1   10.41    3.14   0
 -13  -1   1    7.16    5.09   0
  13  -1  -1   11.44    4.22   0
  13   1  -1   10.43    4.58   0
  12  -1  -1   -0.66    2.99   0
 -12   1   1   -0.61    3.18   0
  12   1  -1   -2.04    4.47   0
 -12  -1   1    0.32    4.71   0
 -11   1   1    0.54    4.47   0
  11  -1  -1    0.33    4.19   0
 -11  -1   1    4.31    4.40   0
  11   1  -1    2.04    3.01   0
  10   1  -1    0.39    4.34   0
 -10  -1   1    3.87    4.41   0
  10  -1  -1    1.65    2.88   0
 -10   1   1    1.74    4.47   0
   9  -1  -1   39.13    4.55   0
  -9   1   1   28.29    3.68   0
   9   1  -1   34.57    4.30   0
  -9  -1   1   31.71    4.53   0
   8  -1  -1    3.97    4.25   0
  -8  -1   1    1.97    3.91   0
   8   1  -1    3.69    3.82   0
  -8   1   1    5.93    4.40   0
  -7   1   1   28.45    4.64   0
   7   1  -1   34.26    3.46   0
   7  -1  -1   31.59    3.41   0
  -7  -1   1   29.23    3.41   0
   6   1  -1  218.42    5.48   0
  -6   1   1  178.15    5.02   0
   6  -1  -1  218.89    6.04   0
  -6  -1   1  193.88    6.15   0
  -5  -1   1   61.22    4.32   0
   5   1  -1   67.32    5.26   0
  -5   1   1   66.94    5.56   0
   5  -1  -1   77.48    5.40   0
   4  -1  -1  133.57    5.24   0
  -4   1   1  125.31    6.48   0
  -4  -1   1  114.25    5.71   0
   4   1  -1  123.78    6.59   0
  -3  -1   1 1056.57   16.41   0
   3  -1  -1 1266.77   13.96   0
  -3   1   1 1152.53   14.03   0
   3   1  -1 1167.49   16.71   0
  -2  -1   1  737.48   18.01   0
  -2   1   1  790.96   13.80   0
   2   1  -1  827.65   18.76   0
   2  -1  -1  775.70   12.86   0
  -1   1   1 1979.08   25.23   0
   0  -1   1    3.39    6.28   0
   0  -1  -1    3.66    6.45   0
   0   1   1    4.04    6.43   0
   0   1  -1    3.45    6.49   0
   1   1   1  552.75   16.51   0
  -1   1  -1  509.65   12.54   0
   1  -1   1  489.99   12.86   0
  -1  -1  -1  541.40   16.72   0
   2   1   1 1269.86   18.90   0
  -2   1  -1 1204.60   15.60   0
  -2  -1  -1 1268.17   19.03   0
   2  -1   1 1179.51   14.79   0
  -3  -1  -1   11.07    5.28   0
   3  -1   1    9.77    5.42   0
   3   1   1    9.07    5.49   0
  -3   1  -1    9.44    4.10   0
  -4  -1  -1  170.00    6.90   0
  -4   1  -1  162.83    6.65   0
   4  -1   1  160.78    5.45   0
   4   1   1  157.31    6.76   0
  -5  -1  -1    7.49    4.35   0
   5  -1   1   12.43    4.72   0
  -5   1  -1   12.28    4.68   0
   5   1   1   10.82    4.29   0
  -6  -1  -1    3.44    2.99   0
   6   1   1    5.72    4.34   0
   6  -1   1    2.07    2.98   0
  -6   1  -1    5.18    4.41   0
  -7   1  -1  174.05    5.67   0
  -7  -1  -1  175.44    5.45   0
   7  -1   1  168.93    4.53   0
   7   1   1  160.88    5.38   0
   8  -1   1   -0.75    3.05   0
  -8   1  -1    0.88    3.32   0
   8   1   1    0.11    3.68   0
  -8  -1  -1    0.60    2.69   0
   9  -1   1   30.22    3.34   0
   9   1   1   30.67    3.36   0
  -9  -1  -1   29.47    3.46   0
  -9   1  -1   27.42    4.64   0
 -10  -1  -1    3.93    3.03   0
  10   1   1    4.57    4.20   0
 -10   1  -1    3.63    4.23   0
  10  -1   1    3.15    2.97   0
  11  -1   1    2.38    4.27   0
 -11  -1  -1    4.41    4.44   0
 -11   1  -1    6.49    3.17   0
  11   1   1    5.24    3.15   0
 -12  -1  -1    0.78    4.90   0
 -12   1  -1   -3.28    4.57   0
  12   1   1   -0.03    4.71   0
  12  -1   1    6.20    4.44   0
  13   1   1    3.41    4.93   0
 -13   1  -1    3.82    4.61   0
 -13  -1  -1    3.28    5.18   0
  13  -1   1    6.18    4.48   0
  14  -1   1    1.69    5.31   0
 -14  -1  -1    3.71    3.45   0
 -14   1  -1    6.45    5.03   0
  14   1   1    5.51    3.62   0
  15  -1   1    6.90    5.33   0
 -15   1  -1    2.33    3.57   0
  15   1   1    6.81    5.45   0
 -15  -1  -1   -1.95    5.56   0
 -16   2   1    3.76    5.57   0
 -16  -2   1   -0.67    3.97   0
  15   2  -1    3.40    3.58   0
  15  -2  -1    0.14    4.82   0
 -15   2   1    0.52    3.92   0
 -15  -2   1    3.85    3.76   0
  14  -2  -1    5.58    4.82   0
  14   2  -1    3.66    3.29   0
 -14   2   1   -0.76    3.43   0
 -14  -2   1    2.05    3.53   0
 -13   2   1    8.36    4.81   0
  13  -2  -1   11.45    3.50   0
  13   2  -1    8.11    4.63   0
 -13  -2   1    9.76    4.87   0
  12   2  -1    7.09    4.22   0
  12  -2  -1    5.07    4.50   0
 -12   2   1    9.12    4.75   0
 -12  -2   1    4.82    4.38   0
 -11   2   1    8.11    4.47   0
 -11  -2   1   -1.36    4.43   0
  11  -2  -1    5.20    4.20   0
  11   2  -1    3.82    4.44   0
  10   2  -1    8.61    4.45   0
 -10  -2   1   12.47    4.62   0
  10  -2  -1   10.73    2.88   0
 -10   2   1    9.15    3.14   0
  -9   2   1   11.13    4.67   0
   9   2  -1   11.81    4.06   0
   9  -2  -1   14.30    3.17   0
  -9  -2   1   12.90    3.18   0
   8  -2  -1    3.81    4.30   0
  -8  -2   1    5.68    4.21   0
  -8   2   1    4.83    3.12   0
   8   2  -1    2.24    4.08   0
   7  -2  -1   25.50    4.48   0
  -7  -2   1   19.61    4.60   0
  -7   2   1   18.30    4.69   0
   7   2  -1   17.95    4.36   0
   6   2  -1  153.86    6.00   0
  -6  -2   1  141.25    6.06   0
   6  -2  -1  157.35    5.30   0
  -6   2   1  133.30    5.35   0
  -5   2   1    1.33    4.43   0
   5   2  -1    1.71    4.12   0
  -5  -2   1    3.63    4.17   0
   5  -2  -1    3.78    4.41   0
  -4  -2   1    2.35    4.57   0
   4   2  -1    0.69    4.24   0
  -4   2   1    4.12    5.02   0
   4  -2  -1    2.09    4.84   0
  -3   2   1  325.52    8.50   0
   3  -2  -1  330.52    7.31   0
  -3  -2   1  300.39   11.58   0
   3   2  -1  346.44   11.29   0
  -2  -2   1   42.41   10.93   0
  -2   2   1   52.84    6.17   0
   2  -2  -1   51.04    5.88   0
  -1   2   1 1921.12   21.07   0
   0  -2   1   32.84    7.75   0
   0   2  -1   35.43    6.62   0
   0   2   1   39.14    7.45   0
  -1   2  -1   60.38    5.31   0
   1  -2   1   64.33    6.59   0
   1   2   1   60.12    7.09   0
  -1  -2  -1   67.95    7.22   0
  -2   2  -1   12.17    6.02   0
   2   2   1   14.76    5.27   0
  -2  -2  -1   14.52    5.75   0
   2  -2   1   10.35    4.25   0
  -3   2  -1   11.74    5.52   0
  -3  -2  -1    9.22    4.33   0
   3   2   1    8.50    5.78   0
   3  -2   1   10.76    5.42   0
   4   2   1   61.22    5.38   0
  -4   2  -1   62.00    5.54   0
  -4  -2  -1   65.96    5.44   0
   4  -2   1   72.03    5.39   0
  -5   2  -1   18.69    3.50   0
   5  -2   1   20.28    3.33   0
  -5  -2  -1   24.68    4.50   0
   5   2   1   20.25    4.71   0
  -6  -2  -1    0.79    3.12   0
   6   2   1   -0.88    3.30   0
   6  -2   1   -0.06    4.05   0
  -6   2  -1    2.67    4.29   0
  -7   2  -1   78.12    4.93   0
   7  -2   1   93.75    4.96   0
  -7  -2  -1   94.15    5.28   0
   7   2   1   87.94    5.20   0
   8   2   1   75.72    4.89   0
  -8   2  -1   82.10    5.04   0
  -8  -2  -1   89.07    4.87   0
   8  -2   1   89.22    3.85   0
   9  -2   1    1.26    2.92   0
  -9   2  -1    6.96    3.27   0
   9   2   1   -0.45    4.27   0
  -9  -2  -1    2.18    4.26   0
 -10   2  -1   12.62    4.52   0
  10  -2   1    8.73    4.23   0
  10   2   1   15.37    4.42   0
 -10  -2  -1   10.62    4.46   0
  11  -2   1    5.07    4.69   0
  11   2   1    1.32    3.13   0
 -11  -2  -1    1.18    4.50   0
 -11   2  -1   -0.23    4.76   0
 -12   2  -1   -0.13    3.29   0
 -12  -2  -1    1.88    4.33   0
  12  -2   1   -1.50    4.46   0
  12   2   1    1.23    4.26   0
 -13   2  -1   -0.70    3.46   0
  13  -2   1    5.63    4.95   0
 -13  -2  -1    3.76    3.25   0
  13   2   1    3.71    3.67   0
 -14   2  -1    0.10    5.07   0
 -14  -2  -1   -1.08    5.07   0
  14   2   1   -2.44    5.05   0
  14  -2   1    2.86    3.68   0
 -15   2  -1    4.31    5.63   0
 -15  -2  -1    2.71    4.00   0
  15  -2   1    3.06    3.86   0
  15   2   1    0.12    5.36   0
  15   3  -1    3.94    5.36   0
  15  -3  -1    1.19    3.79   0
 -15  -3   1    7.17    5.27   0
 -15   3   1    6.06    5.64   0
 -14   3   1    0.52    3.46   0
  14  -3  -1    2.72    4.75   0
 -14  -3   1    3.07    4.90   0
  14   3  -1    0.56    5.07   0
 -13  -3   1    9.61    4.97   0
  13  -3  -1    1.23    4.74   0
 -13   3   1    0.77    3.50   0
  13   3  -1    1.43    4.76   0
 -12   3   1    3.18    4.68   0
  12  -3  -1   -0.53    3.19   0
  12   3  -1    4.39    4.48   0
 -12  -3   1    4.32    4.69   0
 -11  -3   1    9.92    4.63   0
  11  -3  -1   16.09    4.68   0
 -11   3   1    7.51    4.68   0
  11   3  -1   13.01    3.21   0
  10  -3  -1   12.20    4.33   0
 -10  -3   1    7.07    4.43   0
  10   3  -1    6.72    4.24   0
 -10   3   1    6.74    3.28   0
   9  -3  -1    6.53    3.20   0
  -9  -3   1    6.11    4.41   0
   9   3  -1    5.40    4.37   0
  -9   3   1    3.28    3.44   0
  -8   3   1    2.46    4.55   0
   8  -3  -1    2.25    4.39   0
   8   3  -1    1.35    4.19   0
  -8  -3   1    3.49    4.41   0
  -7   3   1   61.40    3.75   0
   7   3  -1   73.12    5.29   0
  -7  -3   1   76.10    5.41   0
   7  -3  -1   78.50    3.71   0
   6  -3  -1  129.31    4.35   0
  -6  -3   1  113.79    6.11   0
  -6   3   1  102.48    4.28   0
   6   3  -1  123.72    6.04   0
   5  -3  -1    7.56    4.11   0
   5   3  -1    9.66    5.39   0
  -5   3   1    6.34    3.21   0
  -5  -3   1    5.46    5.48   0
  -4   3   1   26.20    4.66   0
   4   3  -1   29.79    6.00   0
   4  -3  -1   25.97    3.35   0
  -4  -3   1   29.11    6.15   0
   3  -3  -1   28.70    4.78   0
  -3  -3   1   23.28    7.11   0
   3   3  -1   24.38    8.03   0
  -3   3   1   19.96    4.92   0
  -2   3   1  252.27    7.63   0
   2  -3  -1  271.06    7.58   0
   1   3  -1    5.46    8.50   0
  -1   3   1    7.31    5.03   0
   0   3   1  269.49    9.37   0
   0  -3   1  271.90    9.56   0
   0   3  -1  229.93    9.22   0
  -1   3  -1    5.35    5.20   0
   1   3   1    7.61    5.06   0
   1  -3   1    7.63    4.95   0
   2  -3   1   25.29    5.04   0
  -2   3  -1   22.99    5.26   0
   2   3   1   21.93    4.92   0
  -2  -3  -1   23.30    5.63   0
  -3  -3  -1   69.07    6.40   0
   3   3   1   70.10    6.03   0
  -3   3  -1   64.80    5.16   0
   3  -3   1   78.33    4.11   0
  -4   3  -1   15.72    4.50   0
   4   3   1   11.55    4.68   0
   4  -3   1   14.47    4.35   0
  -4  -3  -1   15.06    4.28   0
  -5   3  -1    1.65    4.29   0
   5   3   1    3.17    4.41   0
  -5  -3  -1    1.45    4.11   0
   5  -3   1    3.67    2.92   0
  -6  -3  -1    5.60    4.33   0
  -6   3  -1    6.91    3.14   0
   6  -3   1    6.42    3.17   0
   6   3   1    5.67    4.47   0
   7   3   1    7.36    4.39   0
  -7  -3  -1    8.23    4.19   0
  -7   3  -1   12.10    4.45   0
   7  -3   1    5.88    4.38   0
   8  -3   1    1.14    4.52   0
   8   3   1    1.56    4.63   0
  -8   3  -1   -0.18    4.74   0
  -8  -3  -1    3.00    4.31   0
   9   3   1    8.49    4.33   0
  -9  -3  -1    8.39    4.31   0
  -9   3  -1   11.72    3.25   0
   9  -3   1   12.73    3.05   0
 -10  -3  -1    4.49    3.15   0
 -10   3  -1    8.11    4.59   0
  10  -3   1    6.25    4.43   0
  10   3   1    9.03    4.14   0
 -11   3  -1    2.20    4.91   0
 -11  -3  -1    6.06    4.42   0
  11   3   1    0.98    3.33   0
  11  -3   1    2.06    3.41   0
  12   3   1   19.92    4.81   0
 -12  -3  -1   25.26    4.81   0
 -12   3  -1   17.76    3.51   0
  12  -3   1   26.54    4.76   0
  13  -3   1    4.84    4.92   0
  13   3   1    0.88    3.19   0
 -13   3  -1    1.32    3.53   0
 -13  -3  -1   -0.71    5.20   0
 -14  -3  -1   -0.44    5.25   0
  14   3   1   -0.64    5.17   0
  14  -3   1    3.15    5.06   0
 -14   3  -1    2.96    5.27   0
  15   3   1    1.35    3.95   0
 -15  -3  -1   -1.90    3.75   0
  15  -3   1    4.40    3.79   0
 -15   3  -1   -4.52    5.60   0
 -15  -4   1    5.91    5.57   0
 -15   4   1    5.35    5.63   0
  15  -4  -1    3.79    5.39   0
  14  -4  -1    1.19    3.60   0
 -14  -4   1    3.46    5.15   0
 -14   4   1    2.22    5.25   0
  14   4  -1    3.78    5.00   0
 -13  -4   1    2.95    5.40   0
  13  -4  -1    3.20    4.83   0
 -13   4   1    4.97    5.05   0
  13   4  -1    1.52    5.02   0
 -12   4   1    0.87    4.77   0
 -12  -4   1    0.59    4.84   0
  12   4  -1    2.27    4.65   0
  12  -4  -1    5.12    4.66   0
 -11  -4   1    0.25    4.67   0
  11  -4  -1   -5.07    4.26   0
 -11   4   1    1.86    3.45   0
  11   4  -1    3.73    4.56   0
 -10   4   1    6.96    3.32   0
 -10  -4   1    6.09    4.44   0
  10   4  -1    9.36    4.18   0
  10  -4  -1    6.87    4.37   0
   9  -4  -1   13.03    3.19   0
  -9   4   1   13.16    4.34   0
   9   4  -1   16.40    4.60   0
  -9  -4   1   14.41    4.61   0
   8   4  -1    7.03    4.22   0
   8  -4  -1   10.90    4.39   0
  -8  -4   1    7.90    5.48   0
  -8   4   1    5.73    4.56   0
   7  -4  -1   12.87    4.33   0
  -7  -4   1   13.00    4.43   0
   7   4  -1   15.48    5.27   0
  -7   4   1   10.55    3.22   0
  -6  -4   1    5.11    4.28   0
  -6   4   1    6.25    4.45   0
   6  -4  -1   10.34    4.08   0
   6   4  -1    5.49    5.38   0
  -5   4   1    3.08    3.34   0
   5   4  -1    2.74    5.32   0
   5  -4  -1    2.93    4.32   0
  -5  -4   1    4.06    5.89   0
   4  -4  -1   22.08    4.22   0
  -4  -4   1   18.55    7.06   0
  -4   4   1   18.02    3.39   0
  -3   4   1   -1.55    4.09   0
   3  -4  -1    2.69    3.88   0
  -2   4   1   70.38    4.93   0
   1   4  -1    6.65    6.95   0
  -1   4   1    7.63    4.26   0
   0   4   1   65.45    5.48   0
   0   4   1   63.51    6.00   0
   0  -4   1   63.41    5.45   0
   0   4  -1   54.93    6.54   0
  -1   4  -1   35.81    4.79   0
   1  -4   1   39.48    4.65   0
   1   4   1   39.13    6.18   0
   2   4   1   13.49    5.41   0
   2  -4   1   14.32    4.18   0
  -2   4  -1   16.86    4.39   0
  -2  -4  -1   14.35    5.51   0
  -3   4  -1   56.93    4.91   0
  -3  -4  -1   67.58    6.68   0
   3  -4   1   66.74    4.97   0
   3   4   1   66.13    6.97   0
  -4  -4  -1   51.03    5.97   0
   4   4   1   49.28    5.63   0
   4  -4   1   59.49    3.67   0
  -4   4  -1   45.36    4.84   0
   5  -4   1   69.57    3.78   0
  -5  -4  -1   68.39    6.28   0
  -5   4  -1   60.45    4.92   0
   5   4   1   62.41    5.55   0
  -6   4  -1   -0.59    3.23   0
   6  -4   1    0.81    4.34   0
  -6  -4  -1    2.24    3.90   0
   6   4   1    2.06    4.39   0
  -7  -4  -1    0.96    4.06   0
   7   4   1    5.32    5.11   0
  -7   4  -1   -1.08    4.52   0
   7  -4   1    4.04    4.31   0
   8   4   1    5.27    4.10   0
  -8  -4  -1    3.31    4.00   0
  -8   4  -1    5.34    3.29   0
   8  -4   1    0.17    4.17   0
   9  -4   1    4.46    4.49   0
   9   4   1    2.36    4.29   0
  -9   4  -1    3.71    4.30   0
  -9  -4  -1    1.99    4.17   0
 -10  -4  -1    3.80    3.06   0
  10  -4   1    5.52    4.94   0
 -10   4  -1    5.21    3.47   0
  10   4   1    6.39    4.53   0
 -11   4  -1    4.26    3.42   0
  11  -4   1    8.55    3.24   0
  11   4   1    5.38    4.73   0
 -11  -4  -1    4.71    4.65   0
 -12  -4  -1   -3.16    5.07   0
 -12   4  -1    4.38    5.00   0
  12  -4   1    8.28    4.83   0
  12   4   1    1.80    5.03   0
  13  -4   1   -0.90    3.54   0
 -13   4  -1    4.03    5.07   0
  13   4   1    4.60    5.22   0
 -13  -4  -1    4.69    5.07   0
 -14   4  -1    2.01    3.95   0
 -14  -4  -1    0.17    5.44   0
  14  -4   1    3.36    5.23   0
  14   4   1    1.98    5.32   0
 -15   4  -1   -0.90    4.02   0
 -15  -4  -1    2.81    5.78   0
  14  -5  -1    1.71    5.48   0
 -14   5   1    7.03    5.32   0
 -14  -5   1   -1.75    5.75   0
 -13  -5   1    4.68    4.99   0
  13  -5  -1    2.15    4.96   0
 -13   5   1    2.87    5.13   0
  12   5  -1    0.02    4.86   0
 -12  -5   1    3.32    5.99   0
 -12   5   1    5.24    4.90   0
  12  -5  -1    6.08    4.77   0
 -11   5   1    3.42    4.69   0
 -11  -5   1    4.69    4.62   0
  11   5  -1    2.21    4.58   0
  11  -5  -1    8.51    4.52   0
  10   5  -1   -0.05    4.61   0
 -10  -5   1    0.57    4.51   0
  10  -5  -1    6.25    4.63   0
 -10   5   1    8.50    4.73   0
   9  -5  -1    9.02    4.52   0
  -9  -5   1    9.09    4.82   0
   9   5  -1   10.11    4.70   0
  -9   5   1   10.74    4.71   0
   8  -5  -1    3.37    2.80   0
  -8  -5   1    0.54    4.46   0
  -8   5   1    1.27    3.21   0
   8   5  -1    1.36    4.53   0
  -7  -5   1    1.61    5.09   0
   7   5  -1    0.70    5.16   0
  -7   5   1   -0.12    3.28   0
   7  -5  -1    4.69    4.10   0
  -6  -5   1   50.19    6.79   0
   6  -5  -1   60.54    3.61   0
  -6   5   1   54.77    4.91   0
   5  -5  -1    5.78    2.59   0
  -5   5   1    9.70    4.19   0
  -5  -5   1    4.03    7.43   0
  -4   5   1  101.65    4.99   0
   4  -5  -1   94.22    3.72   0
  -3   5   1   57.14    3.86   0
  -2   5   1    6.21    4.25   0
  -1   5   1   17.45    4.52   0
   1   5  -1   17.89    6.46   0
   0   5   1   16.29    4.43   0
   0   5   1   13.95    5.22   0
   0   5  -1   12.48    4.67   0
   1   5   1    0.52    4.07   0
  -1   5  -1    1.88    4.31   0
   1   5   1    0.21    4.71   0
   1  -5   1    1.21    3.94   0
  -2   5  -1    3.97    4.47   0
   2   5   1    0.36    5.52   0
   2  -5   1    0.11    4.29   0
  -3   5  -1   26.28    3.51   0
   3  -5   1   40.23    3.52   0
   3   5   1   36.60    6.46   0
   4   5   1    1.95    5.79   0
  -4  -5  -1   -0.36    5.04   0
   4  -5   1    3.74    3.82   0
  -4   5  -1   -0.22    2.80   0
  -5   5  -1   22.89    2.99   0
   5  -5   1   27.13    4.63   0
  -5  -5  -1   23.84    5.51   0
   5   5   1   23.08    5.90   0
   6  -5   1   54.73    4.64   0
  -6   5  -1   50.10    4.93   0
  -6  -5  -1   50.55    5.01   0
   6   5   1   48.36    5.29   0
  -7   5  -1   -0.18    4.38   0
  -7  -5  -1    0.57    3.74   0
   7  -5   1   -0.75    4.18   0
   7   5   1    0.23    5.61   0
   8   5   1   -1.64    4.60   0
   8  -5   1    2.21    4.07   0
  -8  -5  -1   -0.89    4.42   0
  -8   5  -1   -0.80    2.99   0
  -9   5  -1   -2.04    4.54   0
   9  -5   1   -1.01    3.13   0
   9   5   1   -1.96    5.56   0
  -9  -5  -1    0.34    4.45   0
  10   5   1    1.85    4.73   0
 -10  -5  -1    3.59    4.66   0
 -10   5  -1   -0.40    3.41   0
  10  -5   1    2.18    3.26   0
 -11  -5  -1    4.94    4.92   0
 -11   5  -1    4.51    3.40   0
  11   5   1    6.43    4.91   0
  11  -5   1    1.26    4.63   0
  12  -5   1    5.54    4.92   0
  12   5   1    5.28    5.08   0
 -12   5  -1    4.18    5.08   0
 -12  -5  -1    4.00    4.99   0
  13  -5   1    1.08    3.50   0
 -13  -5  -1    0.83    5.61   0
  13   5   1    3.12    5.36   0
 -13   5  -1    1.78    5.30   0
 -14  -5  -1   -1.06    5.53   0
 -14   5  -1    0.18    4.02   0
  14   5   1   -0.13    5.38   0
  14  -5   1   -2.47    5.45   0
 -14  -6   1    1.28    7.06   0
 -14   6   1   -0.68    3.95   0
  13  -6  -1    4.51    5.33   0
 -13   6   1   -1.07    3.84   0
 -13  -6   1    2.20    5.65   0
  12  -6  -1   -0.89    4.98   0
 -12  -6   1    1.50    5.09   0
 -12   6   1    1.03    3.54   0
 -11   6   1    1.59    3.38   0
 -11  -6   1    1.58    4.94   0
  11  -6  -1    2.59    4.59   0
 -10   6   1    1.31    3.34   0
  10  -6  -1   -0.80    4.33   0
 -10  -6   1   -0.35    5.54   0
  -9  -6   1    3.87    5.37   0
  -9   6   1    3.86    3.20   0
   9  -6  -1    3.10    3.01   0
  -8   6   1   16.22    3.24   0
   8  -6  -1    8.06    3.13   0
  -8  -6   1   13.66    6.32   0
   7  -6  -1    9.41    4.34   0
  -7   6   1    9.93    3.28   0
  -7  -6   1    7.07    7.38   0
   6  -6  -1    8.57    4.38   0
  -6   6   1   12.45    4.69   0
  -5   6   1   16.31    3.39   0
   5  -6  -1   24.79    4.28   0
  -4   6   1   52.91    3.66   0
  -3   6   1    4.70    4.26   0
  -2   6   1   36.76    4.76   0
  -1   6   1    3.44    4.46   0
   1   6  -1    2.62    6.09   0
   1   6  -1    0.55    5.67   0
   0   6   1   52.08    5.91   0
   0   6   1   46.44    5.24   0
   0   6  -1   42.93    5.34   0
  -1   6  -1   13.96    4.57   0
   1   6   1   12.99    4.43   0
   1   6   1   12.33    5.47   0
   2   6   1   13.03    6.11   0
   2   6   1   12.57    6.75   0
   2  -6   1   13.18    4.22   0
  -2   6  -1   10.33    4.68   0
   3   6   1   23.44    7.18   0
  -3   6  -1   14.92    4.58   0
   3   6   1   18.88    7.25   0
   3  -6   1   26.03    4.45   0
   4   6   1   45.54    9.02   0
  -4   6  -1   51.69    4.63   0
   4  -6   1   58.41    4.74   0
  -5  -6  -1    7.41    6.23   0
  -5   6  -1    4.53    4.50   0
   5   6   1    8.43    7.28   0
   5  -6   1    9.08    4.30   0
   6  -6   1    0.35    3.24   0
  -6  -6  -1    1.27    5.90   0
  -6   6  -1    3.60    4.51   0
   6   6   1   -0.59    6.33   0
  -7  -6  -1    0.57    5.35   0
  -7   6  -1    4.46    4.41   0
   7  -6   1    4.96    2.97   0
   7   6   1    0.70    6.01   0
   8   6   1   13.17    5.69   0
  -8   6  -1   14.82    4.63   0
   8  -6   1   16.13    4.46   0
  -8  -6  -1   12.52    4.76   0
  -9  -6  -1    5.93    5.32   0
   9  -6   1    5.48    3.10   0
  -9   6  -1    2.72    4.55   0
   9   6   1    2.55    5.54   0
 -10  -6  -1    3.28    4.76   0
  10  -6   1    1.00    3.23   0
 -10   6  -1    1.46    4.50   0
  10   6   1    0.72    4.69   0
  11  -6   1    4.04    4.96   0
  11   6   1    5.28    6.10   0
 -11   6  -1    6.85    5.20   0
 -11  -6  -1    6.43    5.24   0
 -12   6  -1    3.49    3.75   0
 -12  -6  -1    4.95    6.58   0
  12  -6   1    4.87    3.65   0
  12   6   1    6.05    5.22   0
  13  -6   1    4.87    3.86   0
  13   6   1    7.39    6.70   0
 -13   6  -1    4.62    5.64   0
 -13  -6  -1    3.41    5.70   0
 -13   7   1   -0.23    3.95   0
 -13  -7   1   -0.27    7.03   0
 -12  -7   1    4.13    6.86   0
 -12   7   1    1.86    3.70   0
  11  -7  -1   -0.13    3.33   0
 -11  -7   1    0.03    6.21   0
 -11   7   1   -0.30    3.48   0
  10  -7  -1   -0.22    3.01   0
 -10  -7   1    0.11    6.91   0
 -10   7   1    1.55    4.56   0
   9  -7  -1    0.88    3.06   0
  -9  -7   1    4.75    9.13   0
  -9   7   1    0.42    4.54   0
  -9  -7   1    6.04    9.87   0
   8  -7  -1    4.82    3.23   0
  -8   7   1    1.72    4.76   0
  -7   7   1    7.80    3.14   0
  -6   7   1   10.81    4.54   0
  -5   7   1   14.83    4.60   0
  -4   7   1   17.59    4.59   0
  -3   7   1    4.34    4.41   0
  -2   7   1    1.88    4.76   0
   1   7  -1    1.28    6.34   0
  -1   7   1    2.69    4.37   0
   1   7  -1    3.64    5.78   0
  -1   7   1    2.25    3.92   0
   0   7  -1    0.24    4.35   0
   0   7   1    1.56    4.88   0
   0   7   1    1.64    4.36   0
  -1   7  -1    6.01    4.56   0
   1   7   1    7.05    5.53   0
   1   7   1   10.10    4.98   0
  -2   7  -1    2.56    4.72   0
   2   7   1    6.39    5.77   0
   2   7   1    6.78    6.51   0
   3  -7   1   22.08    4.21   0
  -3   7  -1   16.71    4.58   0
   4  -7   1    5.90    4.10   0
  -4   7  -1    6.35    4.60   0
   5  -7   1    0.35    3.10   0
  -5   7  -1    1.64    3.25   0
  -6   7  -1    8.09    4.52   0
   6  -7   1    8.02    4.31   0
   7  -7   1   12.53    3.05   0
  -7   7  -1   12.98    4.51   0
  -7  -7  -1   10.19    7.88   0
   8  -7   1    6.24    3.45   0
   8   7   1    8.93    6.72   0
  -8   7  -1    6.15    3.35   0
  -8  -7  -1    6.45    6.74   0
   9  -7   1    9.06    3.20   0
  -9  -7  -1    5.57    6.98   0
  -9   7  -1    7.05    4.84   0
   9   7   1    6.15    7.33   0
 -10  -7  -1    1.17    6.00   0
  10   7   1    2.14    6.06   0
  10  -7   1    4.93    4.65   0
 -10   7  -1    2.22    4.78   0
  11  -7   1    6.21    5.19   0
 -11   7  -1    4.78    3.65   0
 -11  -7  -1    7.45    6.41   0
 -12   7  -1    1.04    5.49   0
  12  -7   1    4.40    5.38   0
 -12  -7  -1    2.60    5.57   0
  13  -7   1    0.83    5.49   0
 -13  -7  -1    0.47    5.50   0
 -13   7  -1   -0.26    4.04   0
 -12   8   1   -0.20    3.91   0
 -11   8   1    7.90    5.23   0
 -10   8   1    6.14    4.87   0
  -9   8   1    2.33    3.35   0
  -8   8   1   -0.37    4.94   0
  -7   8   1    1.51    3.52   0
  -6   8   1    2.67    4.50   0
  -5   8   1    5.08    4.58   0
  -4   8   1    7.17    3.03   0
  -3   8   1  101.47    4.54   0
  -2   8   1    2.19    4.72   0
   1   8  -1  104.23    8.43   0
   1   8  -1   83.28    7.66   0
  -1   8   1  103.11    6.13   0
  -1   8   1   91.38    6.00   0
   0   8   1    2.38    5.60   0
   0   8   1    0.01    6.05   0
   0   8  -1   -0.50    4.71   0
   0   8  -1   -0.01    5.68   0
   1   8   1   44.03    6.79   0
  -1   8  -1   46.29    5.48   0
   1   8   1   38.51    6.54   0
   2   8   1   17.49    7.51   0
   2   8   1   20.01    7.88   0
  -2   8  -1   17.74    4.86   0
  -3   8  -1   10.53    3.44   0
  -4   8  -1   11.39    4.28   0
   5  -8   1    3.78    4.29   0
  -5   8  -1    2.50    4.34   0
  -6   8  -1    3.56    4.71   0
   6  -8   1    6.56    4.35   0
   7  -8   1   -0.10    4.44   0
  -7   8  -1   -0.05    5.01   0
  -8   8  -1    0.89    5.15   0
   8  -8   1   -2.50    4.99   0
  -9   8  -1    3.54    4.88   0
   9  -8   1    3.52    5.03   0
 -10   8  -1    5.44    3.52   0
  10  -8   1    5.26    3.38   0
 -11  -8  -1    0.21    8.82   0
 -11   8  -1    8.38    5.53   0
  11  -8   1   -1.00    5.29   0
  12  -8   1   -0.20    3.87   0
 -12   8  -1    0.89    5.63   0
 -12  -8  -1    2.40    8.63   0
 -11   9   1    1.68    4.06   0
 -10   9   1    4.30    5.61   0
  -9   9   1    2.98    5.37   0
  -8   9   1    1.23    5.04   0
  -7   9   1   -0.65    4.68   0
  -6   9   1    0.75    4.50   0
  -5   9   1    5.11    4.77   0
  -4   9   1   -0.36    4.86   0
  -3   9   1    3.87    4.83   0
  -2   9   1   67.34    5.90   0
  -2   9   1   58.80    6.55   0
   1   9  -1   17.21    6.73   0
   1   9  -1   13.84    6.62   0
  -1   9   1   14.35    5.06   0
  -1   9   1   15.33    4.91   0
   0   9   1   13.83    5.73   0
   0   9   1   13.85    5.88   0
   0   9  -1   14.82    4.79   0
   0   9  -1   16.30    6.12   0
  -1   9  -1    5.94    6.01   0
   1   9   1    3.68    6.57   0
   1   9   1    2.59    5.40   0
  -2   9  -1    4.19    4.98   0
  -3   9  -1    5.43    4.87   0
  -4   9  -1    2.94    4.60   0
  -5   9  -1    5.62    4.47   0
  -6   9  -1    1.42    3.42   0
  -7   9  -1    0.08    5.01   0
  -8   9  -1   -2.19    4.89   0
  -9   9  -1   -0.26    5.60   0
 -10   9  -1   -4.37    5.47   0
 -11   9  -1    2.02    5.91   0
  -9  10   1    5.24    5.69   0
  -8  10   1    4.89    5.17   0
  -7  10   1    1.32    5.23   0
  -6  10   1    4.41    5.04   0
  -5  10   1   -2.15    4.82   0
  -4  10   1    8.20    4.92   0
  -3  10   1   -0.55    4.88   0
  -3  10   1   -0.20    4.92   0
  -2  10   1    4.66    5.03   0
  -2  10   1    2.93    4.79   0
   1  10  -1    1.94    8.43   0
   1  10  -1    1.09    8.41   0
  -1  10   1    3.15    4.95   0
  -1  10   1    1.58    4.85   0
   0  10  -1   -0.84    6.18   0
   0  10   1    1.67    6.18   0
   0  10   1    0.07    6.03   0
   0  10  -1    0.59    6.24   0
   1  10   1    0.18    6.74   0
  -1  10  -1    0.07    6.00   0
   1  10   1   -0.08    7.16   0
  -1  10  -1   -1.30    5.01   0
  -2  10  -1   -0.69    5.88   0
  -3  10  -1   -0.33    4.97   0
  -4  10  -1    1.20    4.92   0
  -5  10  -1    2.68    5.15   0
  -6  10  -1    1.88    3.74   0
  -7  10  -1    4.21    5.43   0
  -8  10  -1    4.80    5.59   0
  -9  10  -1    2.19    5.91   0
  -7  11   1    6.59    5.61   0
  -6  11   1    3.11    5.35   0
  -5  11   1    1.02    5.22   0
  -4  11   1    3.04    5.82   0
  -4  11   1   -2.70    5.96   0
  -3  11   1    2.47    5.26   0
  -3  11   1    3.37    5.38   0
  -2  11   1    1.46    5.96   0
  -2  11   1    1.69    6.40   0
  -1  11   1   -0.01    6.12   0
  -1  11   1   -1.77    5.25   0
   0  11   1    0.34    6.25   0
   0  11  -1    1.88    7.51   0
   0  11  -1    0.00    6.43   0
   0  11   1    0.71    7.16   0
  -1  11  -1   -0.59    4.98   0
  -1  11  -1    0.44    5.06   0
  -2  11  -1    0.24    6.10   0
  -2  11  -1    0.20    5.22   0
  -3  11  -1    1.10    5.69   0
  -4  11  -1   -2.78    5.95   0
  -5  11  -1    4.82    5.40   0
  -6  11  -1    2.33    5.84   0
  -7  11  -1    1.98    5.55   0
  -4  12   1    1.52    5.97   0
  -4  12   1    2.20    6.34   0
  -3  12   1    0.21    5.76   0
  -3  12   1   -1.37    5.89   0
  -2  12   1   -1.35    5.65   0
  -2  12   1   -0.61    5.64   0
  -1  12   1   -0.53    6.96   0
  -1  12   1    1.09    7.03   0
   0  12  -1    1.18    9.41   0
   0  12  -1    0.93    9.48   0
   0  12   1    0.26    7.89   0
   0  12   1   -0.03    8.98   0
  -1  12  -1    0.13    6.90   0
  -1  12  -1    0.88    6.89   0
  -2  12  -1    2.53    5.69   0
  -2  12  -1    1.89    6.87   0
  -3  12  -1    2.68    6.05   0
  -3  12  -1    1.97    5.62   0
  -4  12  -1    4.93    5.90   0
  -4  12  -1    0.87    5.78   0
  16   0  -2    2.01    4.02   0
 -16   0   2   -0.44    5.37   0
 -15   0   2   -0.84    5.44   0
  15   0  -2    1.99    5.21   0
  14   0  -2   27.11    5.21   0
 -14   0   2   26.70    3.78   0
 -13   0   2   -4.45    5.03   0
  13   0  -2   -0.03    3.44   0
 -12   0   2    0.22    4.79   0
  12   0  -2    0.83    4.61   0
 -11   0   2    4.36    4.29   0
  11   0  -2    6.31    4.43   0
  10   0  -2    2.70    4.18   0
 -10   0   2    2.16    3.18   0
   9   0  -2   -3.52    4.21   0
  -9   0   2    4.68    4.18   0
   8   0  -2   28.47    3.35   0
  -8   0   2   28.99    4.44   0
  -7   0   2   60.12    3.79   0
   7   0  -2   67.94    4.92   0
  -6   0   2    9.78    3.06   0
   6   0  -2    8.40    2.87   0
  -5   0   2   11.01    4.82   0
   5   0  -2   10.81    3.39   0
   4   0  -2  942.19   12.29   0
  -4   0   2  880.26   11.99   0
  -3   0   2    0.97    5.59   0
   3   0  -2    6.01    5.42   0
   1   0  -2   43.80    6.38   0
  -1   0   2   46.22    6.18   0
   0   0  -2   40.69    7.62   0
   0   0   2   39.72    6.03   0
  -1   0  -2   41.45    5.40   0
   1   0   2   39.28    6.80   0
  -2   0  -2  224.17    8.46   0
   2   0   2  218.62    8.28   0
   3   0   2  380.07    9.09   0
  -3   0  -2  397.08    8.41   0
  -4   0  -2   44.87    5.46   0
   4   0   2   50.55    5.45   0
  -5   0  -2   75.02    4.08   0
   5   0   2   69.71    5.05   0
  -6   0  -2   62.08    3.86   0
   6   0   2   59.25    3.85   0
  -7   0  -2   -0.56    3.14   0
   7   0   2    1.13    4.32   0
   8   0   2   19.50    4.55   0
  -8   0  -2   33.59    4.63   0
  -9   0  -2   26.71    4.55   0
   9   0   2   27.74    4.52   0
  10   0   2   15.46    3.10   0
 -10   0  -2   12.52    4.49   0
  11   0   2    6.45    4.38   0
 -11   0  -2    2.89    3.19   0
 -12   0  -2   79.07    5.53   0
  12   0   2   75.71    4.20   0
 -13   0  -2   -3.58    4.94   0
  13   0   2    1.53    5.11   0
  14   0   2    8.11    5.28   0
 -14   0  -2    3.99    5.28   0
  15   0   2    4.18    3.95   0
 -15   0  -2    1.36    3.82   0
  16  -1  -2    0.63    3.72   0
 -16  -1   2    1.42    6.12   0
 -16   1   2    2.33    3.82   0
 -15  -1   2    3.85    3.76   0
  15   1  -2    2.78    5.20   0
 -15   1   2   10.80    5.33   0
  15  -1  -2    1.21    5.19   0
  14   1  -2   -0.06    3.42   0
 -14  -1   2    5.30    5.07   0
 -14   1   2    6.69    4.95   0
  14  -1  -2    1.23    4.66   0
 -13   1   2    3.46    3.12   0
  13   1  -2    3.01    4.46   0
  13  -1  -2   -1.33    4.20   0
 -13  -1   2   -0.54    4.86   0
  12   1  -2    1.53    3.09   0
 -12   1   2    2.06    4.70   0
  12  -1  -2    1.66    3.16   0
 -12  -1   2   -0.10    3.23   0
  11   1  -2   -0.73    4.29   0
  11  -1  -2    2.51    2.81   0
 -11   1   2   -2.85    3.08   0
 -11  -1   2    3.24    4.49   0
 -10   1   2    8.86    3.41   0
  10   1  -2   13.24    4.33   0
 -10  -1   2    8.80    3.35   0
  10  -1  -2    9.41    2.96   0
   9   1  -2    4.49    4.05   0
  -9   1   2    8.37    4.50   0
  -9  -1   2    3.44    4.32   0
   9  -1  -2    3.08    3.03   0
  -8   1   2   13.19    4.59   0
   8  -1  -2   16.21    4.38   0
   8   1  -2   10.05    2.79   0
  -8  -1   2   15.21    3.97   0
  -7   1   2   71.51    3.83   0
   7  -1  -2   75.02    4.82   0
  -7  -1   2   74.93    5.11   0
   7   1  -2   87.38    5.03   0
   6   1  -2    3.22    2.73   0
   6  -1  -2    0.79    4.14   0
  -6   1   2   -0.61    3.11   0
  -6  -1   2    1.75    4.18   0
   5   1  -2   58.52    5.00   0
   5  -1  -2   58.91    3.82   0
  -5  -1   2   51.11    5.28   0
  -5   1   2   51.94    5.23   0
   4  -1  -2  326.31    7.83   0
  -4   1   2  308.44    7.01   0
  -4  -1   2  299.38    7.99   0
   4   1  -2  338.29    8.79   0
  -3  -1   2  943.11   15.06   0
   3  -1  -2  989.31   12.38   0
  -3   1   2  984.30   13.11   0
  -1  -1   2  463.55   15.55   0
   1   1  -2  445.11   15.69   0
  -1   1   2  464.49   12.48   0
   0  -1   2  134.63    8.82   0
   0  -1  -2  130.99    8.75   0
   0   1  -2  133.91    8.90   0
   0   1   2  131.59    8.69   0
   1  -1   2   76.46    5.65   0
  -1   1  -2   79.45    5.67   0
  -1  -1  -2   74.76    7.20   0
   1   1   2   72.47    5.99   0
  -2  -1  -2   -0.18    5.11   0
  -2   1  -2    1.88    5.62   0
   2   1   2    0.95    5.18   0
   2  -1   2   -3.48    4.00   0
  -3  -1  -2   14.62    5.25   0
  -3   1  -2   16.51    5.48   0
   3  -1   2   13.80    4.05   0
   3   1   2   12.07    4.07   0
   4  -1   2   15.83    5.13   0
   4   1   2   15.70    3.52   0
  -4  -1  -2   22.05    4.78   0
  -4   1  -2   19.85    5.12   0
  -5   1  -2   66.38    4.08   0
  -5  -1  -2   73.15    4.87   0
   5  -1   2   65.97    4.00   0
   5   1   2   63.59    3.83   0
   6  -1   2    2.36    2.98   0
  -6  -1  -2    0.19    2.90   0
   6   1   2    0.82    4.35   0
  -6   1  -2   -1.21    4.20   0
   7   1   2    3.09    3.95   0
  -7  -1  -2    0.99    4.09   0
  -7   1  -2    5.24    3.32   0
   7  -1   2    9.64    4.45   0
   8   1   2   -0.28    2.66   0
  -8   1  -2   -0.35    3.25   0
  -8  -1  -2    3.39    3.98   0
   8  -1   2    4.85    4.47   0
  -9  -1  -2    0.60    4.55   0
   9   1   2    2.68    4.21   0
   9  -1   2    0.55    4.33   0
  -9   1  -2    3.06    3.21   0
  10   1   2   -0.08    3.16   0
  10  -1   2   -0.87    3.01   0
 -10  -1  -2    1.54    3.02   0
 -10   1  -2   -0.18    2.98   0
  11  -1   2   41.19    4.68   0
 -11  -1  -2   34.77    3.74   0
 -11   1  -2   35.93    4.90   0
  11   1   2   39.55    4.86   0
 -12   1  -2    4.27    3.32   0
 -12  -1  -2    6.56    4.96   0
  12  -1   2    7.19    4.62   0
  12   1   2    2.33    4.85   0
  13  -1   2    3.81    3.37   0
 -13  -1  -2    7.14    4.92   0
 -13   1  -2    8.37    4.42   0
  13   1   2    4.77    3.45   0
  14  -1   2   -3.83    3.71   0
  14   1   2    4.63    5.01   0
 -14  -1  -2    5.25    3.54   0
 -14   1  -2    1.15    3.74   0
  15  -1   2    6.13    5.39   0
  15   1   2    1.41    4.03   0
 -15  -1  -2    5.91    5.62   0
 -15   1  -2    3.39    3.85   0
 -16  -2   2    2.28    5.80   0
 -16   2   2    2.17    5.83   0
  16  -2  -2    1.75    3.89   0
  15   2  -2    1.94    5.19   0
  15  -2  -2   -3.02    4.74   0
 -15   2   2    8.72    5.40   0
 -15  -2   2    2.92    3.87   0
  14   2  -2   -2.95    4.87   0
 -14  -2   2    4.09    3.57   0
  14  -2  -2    1.64    4.59   0
 -14   2   2    3.18    3.64   0
 -13   2   2    9.81    4.42   0
  13  -2  -2    7.31    3.44   0
 -13  -2   2   12.92    4.48   0
  13   2  -2    9.52    4.71   0
 -12  -2   2    4.26    4.49   0
  12   2  -2    1.93    3.04   0
 -12   2   2    3.67    3.18   0
  12  -2  -2    4.28    4.60   0
 -11  -2   2   -0.50    4.50   0
  11  -2  -2    1.11    4.16   0
  11   2  -2    0.51    4.10   0
 -11   2   2    1.39    4.69   0
  10  -2  -2   24.98    4.36   0
 -10  -2   2   21.14    3.40   0
 -10   2   2   22.52    3.39   0
  10   2  -2   22.13    4.44   0
  -9  -2   2    5.07    4.39   0
  -9   2   2    5.99    3.28   0
   9   2  -2    4.69    4.19   0
   9  -2  -2    5.11    2.97   0
   8   2  -2   57.04    3.65   0
  -8  -2   2   47.08    4.97   0
   8  -2  -2   53.50    4.63   0
  -8   2   2   45.98    4.71   0
   7   2  -2   13.53    4.41   0
   7  -2  -2   15.31    4.19   0
  -7   2   2    8.51    3.22   0
  -7  -2   2   10.16    4.50   0
  -6   2   2    5.54    4.32   0
   6   2  -2    5.45    4.08   0
  -6  -2   2    4.15    4.39   0
   6  -2  -2    0.85    2.94   0
  -5   2   2   15.24    4.69   0
   5  -2  -2   20.19    4.54   0
   5   2  -2   18.50    4.22   0
  -5  -2   2   15.86    4.46   0
   4  -2  -2   30.92    3.74   0
   4   2  -2   29.77    5.48   0
  -4   2   2   30.81    3.98   0
  -4  -2   2   23.62    5.69   0
  -3   2   2   27.94    5.55   0
  -3  -2   2   25.01    6.37   0
  -2  -2   2 1181.70   27.45   0
  -2   2   2 1167.86   14.44   0
  -1  -2   2    1.09    6.10   0
   1   2  -2    1.41    5.70   0
   0  -2  -2 1973.90   23.04   0
   0   2   2 1905.32   22.67   0
   0  -2   2 1724.27   22.48   0
   0   2  -2 1897.80   23.76   0
  -1   2  -2  513.83   11.25   0
  -1  -2  -2  532.77   12.87   0
   1  -2   2  490.32   11.07   0
   1   2   2  505.69   12.84   0
   2  -2   2   16.32    4.32   0
  -2   2  -2   17.89    5.66   0
  -2  -2  -2   18.53    4.58   0
   2   2   2   18.17    4.91   0
   3  -2   2   12.48    5.35   0
   3   2   2   15.09    4.92   0
  -3  -2  -2   17.45    4.41   0
  -3   2  -2   12.52    5.33   0
   4   2   2  127.60    5.02   0
  -4  -2  -2  127.44    5.73   0
  -4   2  -2  126.39    4.86   0
   4  -2   2  116.56    5.78   0
  -5   2  -2   89.87    4.08   0
   5   2   2   84.95    5.47   0
   5  -2   2   85.57    4.08   0
  -5  -2  -2  105.41    5.54   0
  -6   2  -2   88.19    3.92   0
   6  -2   2   90.18    3.88   0
  -6  -2  -2   98.52    4.95   0
   6   2   2   88.83    4.25   0
   7   2   2   19.78    4.31   0
  -7   2  -2   17.45    4.47   0
   7  -2   2   14.71    4.40   0
  -7  -2  -2   20.42    4.19   0
   8  -2   2  144.33    5.39   0
  -8   2  -2  137.99    5.39   0
   8   2   2  132.88    5.39   0
  -8  -2  -2  149.19    4.51   0
   9  -2   2    8.34    4.37   0
  -9   2  -2    7.10    3.07   0
  -9  -2  -2    6.37    3.16   0
   9   2   2    4.48    4.44   0
  10   2   2    4.08    4.39   0
 -10  -2  -2    0.00    4.38   0
  10  -2   2    5.58    4.50   0
 -10   2  -2    3.89    4.49   0
 -11   2  -2   11.95    3.59   0
  11  -2   2   14.55    3.43   0
 -11  -2  -2   11.21    3.39   0
  11   2   2   19.89    4.50   0
  12   2   2    3.82    4.49   0
 -12   2  -2    2.78    4.61   0
 -12  -2  -2   -0.60    3.19   0
  12  -2   2    6.05    3.20   0
 -13   2  -2    2.16    3.65   0
  13   2   2    2.24    4.91   0
 -13  -2  -2    3.81    3.67   0
  13  -2   2    4.78    3.49   0
  14  -2   2    2.27    3.69   0
  14   2   2    0.68    3.67   0
 -14  -2  -2    3.56    5.22   0
 -14   2  -2    3.93    5.22   0
  15   2   2   -2.53    5.80   0
  15  -2   2   -1.09    3.71   0
 -15   2  -2    4.06    5.59   0
 -15  -2  -2   -1.54    5.78   0
 -15   3   2    2.64    5.38   0
 -15  -3   2   -1.61    5.14   0
  15  -3  -2    1.04    5.38   0
 -14  -3   2    6.95    4.98   0
  14  -3  -2    3.18    3.33   0
 -14   3   2   -0.89    3.60   0
  14   3  -2    1.74    4.95   0
  13  -3  -2   -1.46    3.40   0
 -13   3   2    0.41    3.46   0
 -13  -3   2    7.64    4.97   0
  13   3  -2    6.33    4.69   0
  12   3  -2    5.27    4.61   0
 -12  -3   2    4.44    4.76   0
 -12   3   2   16.47    4.74   0
  12  -3  -2    6.78    4.55   0
 -11  -3   2    5.01    4.46   0
 -11   3   2    7.37    3.27   0
  11   3  -2    7.05    4.26   0
  11  -3  -2    9.03    3.47   0
  10   3  -2   26.15    4.49   0
  10  -3  -2   24.39    3.11   0
 -10  -3   2   22.44    4.47   0
 -10   3   2   23.92    4.71   0
   9  -3  -2   20.57    4.69   0
  -9  -3   2   21.92    4.73   0
  -9   3   2   20.56    4.64   0
   9   3  -2   27.92    4.41   0
   8  -3  -2   51.59    4.72   0
   8   3  -2   53.10    4.80   0
  -8  -3   2   47.91    5.04   0
  -8   3   2   47.24    3.64   0
   7  -3  -2  128.16    5.09   0
  -7   3   2  101.86    4.10   0
   7   3  -2  125.14    5.79   0
  -7  -3   2  112.06    5.84   0
   6   3  -2  197.18    6.98   0
  -6  -3   2  169.38    6.88   0
  -6   3   2  165.22    5.75   0
   6  -3  -2  196.77    5.58   0
   5  -3  -2   94.51    4.93   0
  -5  -3   2   76.22    6.79   0
  -5   3   2   79.82    5.05   0
   5   3  -2   92.10    6.54   0
  -4  -3   2    3.43    5.77   0
   4  -3  -2    3.57    4.28   0
  -4   3   2    3.76    4.37   0
  -3  -3   2    0.42    6.41   0
  -3  -3   2    0.33    8.50   0
  -3   3   2    1.77    3.24   0
  -2   3   2   26.03    4.99   0
   1   3  -2   48.94    7.08   0
  -1  -3   2   40.65    7.80   0
   0  -3   2    7.12    5.03   0
   0   3   2    6.63    4.07   0
   0   3  -2    9.39    4.82   0
   1   3   2  165.76    7.49   0
  -1   3  -2  164.58    7.04   0
   1  -3   2  151.96    7.03   0
  -1  -3  -2  165.28    7.43   0
  -2  -3  -2  144.13    7.47   0
   2  -3   2  142.49    6.28   0
  -2   3  -2  145.55    6.37   0
   2   3   2  144.24    7.01   0
  -3  -3  -2  891.35   13.93   0
   3  -3   2  881.64   10.39   0
   3   3   2 1005.98   14.90   0
  -3   3  -2  896.86   10.62   0
   4  -3   2  332.06    6.91   0
  -4  -3  -2  334.53    8.49   0
   4   3   2  347.23    8.64   0
  -4   3  -2  339.06    6.94   0
   5   3   2    2.79    4.30   0
   5  -3   2    2.07    2.98   0
  -5  -3  -2   -1.14    3.85   0
  -5   3  -2    1.58    4.26   0
  -6   3  -2   86.41    5.05   0
  -6  -3  -2  103.01    5.37   0
   6  -3   2   91.79    5.18   0
   6   3   2   97.75    5.47   0
   7  -3   2   -1.55    4.40   0
  -7  -3  -2   -1.85    4.19   0
   7   3   2   -1.42    3.14   0
  -7   3  -2    4.10    4.51   0
  -8  -3  -2    1.64    4.16   0
   8   3   2    3.09    4.61   0
  -8   3  -2    2.20    5.03   0
   8  -3   2    2.76    3.44   0
  -9  -3  -2    2.71    3.02   0
   9  -3   2   -0.77    3.09   0
  -9   3  -2   -1.39    3.10   0
   9   3   2    5.44    3.19   0
  10  -3   2   26.95    4.71   0
  10   3   2   33.02    4.66   0
 -10  -3  -2   31.82    4.57   0
 -10   3  -2   33.86    4.92   0
 -11   3  -2    0.62    4.55   0
  11  -3   2   -4.57    4.47   0
  11   3   2    5.03    4.53   0
 -11  -3  -2    5.02    3.35   0
  12  -3   2   26.63    5.03   0
  12   3   2   25.80    4.90   0
 -12   3  -2   24.55    5.07   0
 -12  -3  -2   19.40    5.00   0
 -13   3  -2    4.25    3.60   0
  13   3   2    2.05    3.23   0
  13  -3   2    1.09    4.92   0
 -13  -3  -2   -1.15    5.22   0
 -14   3  -2    3.93    5.24   0
 -14  -3  -2    2.90    5.08   0
  14  -3   2    6.16    5.17   0
  14   3   2    5.89    5.43   0
 -15  -3  -2    3.64    5.75   0
 -15   3  -2   -0.25    5.69   0
  15  -3   2    1.94    3.99   0
  15   3   2   -0.53    5.64   0
 -15   4   2    0.87    4.00   0
 -15  -4   2    4.05    5.63   0
  14  -4  -2   -0.74    3.54   0
 -14   4   2    2.51    3.65   0
 -14  -4   2    1.30    5.13   0
  13  -4  -2   -0.39    3.32   0
 -13  -4   2    0.28    4.85   0
 -13   4   2    4.65    5.14   0
 -12  -4   2   10.44    4.67   0
  12   4  -2    7.78    4.45   0
 -12   4   2    8.49    3.48   0
  12  -4  -2    7.82    3.26   0
  11   4  -2    2.27    4.64   0
  11  -4  -2   -0.73    4.51   0
 -11   4   2   -0.01    3.15   0
 -11  -4   2    0.03    4.59   0
 -10  -4   2    4.52    4.60   0
  10   4  -2    2.22    4.24   0
 -10   4   2    2.74    4.79   0
  10  -4  -2    2.81    3.18   0
  -9   4   2    6.43    3.14   0
  -9  -4   2    9.96    4.51   0
   9   4  -2   10.70    4.53   0
   9  -4  -2   13.28    4.27   0
   8  -4  -2   -0.82    3.96   0
   8   4  -2    0.11    4.89   0
  -8   4   2    2.45    4.35   0
  -8  -4   2   -4.28    4.25   0
  -7   4   2   -0.08    4.48   0
   7  -4  -2   -0.69    2.99   0
   7   4  -2    0.81    4.10   0
  -7  -4   2    1.68    4.33   0
  -6  -4   2  113.43    6.73   0
   6  -4  -2  132.50    5.16   0
  -6   4   2   99.58    5.25   0
  -5  -4   2   75.90    7.18   0
   5  -4  -2   93.13    4.91   0
  -5   4   2   82.66    4.03   0
  -4   4   2   24.84    3.39   0
  -3   4   2    1.44    4.05   0
  -2   4   2   11.28    4.09   0
  -1   4   2   26.53    4.36   0
   1   4  -2   28.33    7.03   0
  -1  -4   2   29.52    6.94   0
   0   4   2    3.66    3.86   0
   0  -4   2    5.82    5.13   0
   0   4  -2    1.35    4.37   0
   1  -4   2  115.46    5.71   0
   1   4   2  110.28    7.10   0
  -1   4  -2  115.56    5.77   0
  -2   4  -2   63.25    4.98   0
   2   4   2   63.32    5.63   0
  -2  -4  -2   70.29    5.77   0
   2  -4   2   60.33    3.84   0
   3  -4   2  917.92    9.80   0
  -3  -4  -2  997.58   15.64   0
   3   4   2  943.44   15.18   0
  -3   4  -2  926.20   10.49   0
   4   4   2   13.42    4.51   0
  -4  -4  -2   11.57    4.93   0
  -4   4  -2   15.02    4.37   0
   4  -4   2   11.59    4.27   0
  -5  -4  -2    0.49    3.91   0
   5  -4   2    0.54    4.31   0
   5   4   2    0.30    4.37   0
  -5   4  -2    0.71    3.07   0
  -6  -4  -2    5.20    4.08   0
  -6   4  -2    2.83    3.35   0
   6  -4   2    5.48    4.42   0
   6   4   2    2.57    5.29   0
  -7   4  -2    5.28    3.19   0
   7  -4   2    7.82    4.26   0
   7   4   2    4.52    4.33   0
  -7  -4  -2    6.27    4.13   0
   8  -4   2    1.36    2.83   0
  -8   4  -2    1.56    3.18   0
   8   4   2    1.35    4.07   0
  -8  -4  -2   -0.42    4.01   0
  -9   4  -2    3.06    4.78   0
   9   4   2   -0.49    3.97   0
   9  -4   2    6.69    4.41   0
  -9  -4  -2    3.18    4.00   0
  10   4   2    0.51    4.51   0
 -10   4  -2    1.34    4.84   0
 -10  -4  -2    0.39    4.23   0
  10  -4   2    2.30    3.08   0
  11  -4   2    2.02    4.43   0
 -11  -4  -2    2.67    4.67   0
 -11   4  -2    1.77    3.30   0
  11   4   2    0.15    4.69   0
  12   4   2    8.96    4.94   0
 -12   4  -2    6.36    5.05   0
  12  -4   2    9.57    4.97   0
 -12  -4  -2   10.74    4.87   0
 -13   4  -2    4.58    5.01   0
 -13  -4  -2    2.62    4.71   0
  13  -4   2    5.04    3.63   0
  13   4   2    1.80    4.74   0
 -14  -4  -2   -1.47    5.42   0
  14  -4   2    2.10    5.30   0
 -14   4  -2   -2.68    3.83   0
  14   4   2    4.85    5.43   0
 -15   5   2   -4.01    4.07   0
 -15  -5   2    4.02    6.04   0
 -14  -5   2    0.74    5.56   0
 -14   5   2    6.97    3.91   0
 -13   5   2    4.95    5.12   0
  13  -5  -2    6.89    4.94   0
 -13  -5   2    3.22    5.11   0
 -12  -5   2    3.50    4.74   0
 -12   5   2    3.78    5.06   0
  12  -5  -2    0.86    3.34   0
 -11  -5   2   10.36    4.85   0
 -11   5   2   13.33    3.43   0
  11  -5  -2   11.34    4.53   0
  10  -5  -2    1.57    3.27   0
 -10   5   2    2.61    3.37   0
 -10  -5   2    4.05    5.76   0
   9  -5  -2    2.00    4.38   0
  -9  -5   2    2.38    5.71   0
  -9   5   2    0.86    4.49   0
  -8   5   2    3.17    3.21   0
  -8  -5   2    2.25    5.48   0
   8  -5  -2   -1.18    2.79   0
   7  -5  -2   15.12    4.12   0
  -7  -5   2   12.47    5.35   0
  -7   5   2    8.55    4.44   0
  -6   5   2   20.35    4.56   0
   6  -5  -2   29.68    4.36   0
  -6  -5   2   17.75    5.96   0
  -5   5   2    1.47    4.24   0
  -4   5   2   29.25    4.33   0
  -3   5   2  131.39    4.50   0
  -2   5   2    3.31    4.25   0
  -1   5   2   94.51    5.50   0
   1   5  -2   89.48    7.14   0
  -1   5   2   92.34    5.44   0
   0   5   2    6.35    4.08   0
   0  -5   2    5.27    5.33   0
   0   5   2    6.37    4.33   0
   0   5  -2    4.03    5.47   0
   1  -5   2    2.19    4.29   0
  -1   5  -2    0.47    4.48   0
   1   5   2    0.19    3.96   0
  -2   5  -2  159.45    6.10   0
   2   5   2  155.63    8.21   0
   2  -5   2  173.31    5.21   0
  -3   5  -2    3.73    4.42   0
   3   5   2    5.06    4.39   0
  -3  -5  -2    6.41    4.37   0
   3  -5   2    5.41    3.02   0
   4  -5   2    6.54    3.83   0
  -4  -5  -2    2.80    5.20   0
  -4   5  -2    5.51    4.17   0
   4   5   2    1.44    5.72   0
  -5  -5  -2   34.03    5.59   0
   5  -5   2   39.93    4.40   0
  -5   5  -2   35.15    4.78   0
   5   5   2   35.36    5.05   0
  -6  -5  -2    1.62    3.85   0
  -6   5  -2    3.79    3.14   0
   6   5   2    0.32    4.27   0
   6  -5   2   -2.09    4.26   0
  -7  -5  -2    4.30    4.43   0
   7  -5   2    0.13    3.16   0
   7   5   2    3.82    4.59   0
  -7   5  -2    5.38    3.00   0
   8   5   2    3.75    4.69   0
   8  -5   2    3.01    2.95   0
  -8   5  -2    1.65    3.11   0
  -8  -5  -2    3.80    5.23   0
  -9  -5  -2    7.56    5.78   0
  -9   5  -2   13.75    4.55   0
   9   5   2   11.07    4.91   0
   9  -5   2   15.55    4.63   0
  10   5   2    8.23    4.70   0
 -10  -5  -2    6.00    4.67   0
  10  -5   2    8.85    4.56   0
 -10   5  -2    3.74    4.70   0
  11  -5   2    4.72    3.36   0
 -11  -5  -2    2.91    4.85   0
  11   5   2    0.90    4.85   0
 -11   5  -2    2.80    3.46   0
  12   5   2    4.20    5.06   0
 -12   5  -2    0.93    5.12   0
 -12  -5  -2    3.89    5.26   0
  12  -5   2    7.16    4.93   0
 -13  -5  -2    0.89    5.31   0
  13  -5   2    1.05    3.75   0
  13   5   2   -1.55    5.41   0
 -13   5  -2    2.68    3.67   0
  14   5   2    3.16    6.02   0
 -14   5  -2    3.14    5.59   0
 -14  -5  -2    0.24    5.65   0
  14  -5   2    5.02    5.57   0
 -14   6   2    2.07    5.56   0
 -14  -6   2    4.23    6.93   0
 -13   6   2   -1.79    5.43   0
 -13  -6   2    0.79    5.25   0
 -12   6   2   -2.57    3.67   0
 -12  -6   2    3.19    6.39   0
 -11   6   2   -0.41    3.41   0
 -11  -6   2    4.86    6.22   0
 -10   6   2    4.59    4.69   0
  10  -6  -2   -0.77    3.14   0
 -10  -6   2    0.98    5.52   0
  -9  -6   2    3.37    6.24   0
   9  -6  -2    6.87    3.02   0
  -9   6   2   -1.63    4.59   0
  -8  -6   2    0.86    6.18   0
  -8   6   2    2.48    4.27   0
  -7   6   2    1.20    3.27   0
  -6   6   2   25.15    4.63   0
  -5   6   2   23.22    3.44   0
  -4   6   2    6.01    4.34   0
  -3   6   2   46.73    4.56   0
  -2   6   2   52.30    4.93   0
   1   6  -2    2.38    5.47   0
  -1   6   2    5.95    4.39   0
  -1   6   2    5.38    4.20   0
   0   6   2   -0.03    3.87   0
   0   6   2    0.89    4.15   0
   0   6  -2    0.73    4.41   0
   1   6   2   53.37    6.25   0
   1   6   2   58.47    5.63   0
   1  -6   2   62.85    5.00   0
  -1   6  -2   52.81    5.96   0
   2  -6   2    8.79    4.35   0
  -2   6  -2    5.96    4.49   0
   2   6   2    8.52    5.10   0
  -3   6  -2    0.64    3.03   0
   3   6   2    1.50    5.01   0
   3  -6   2    4.04    4.01   0
  -4   6  -2    2.97    4.36   0
   4   6   2    1.73    6.27   0
   4  -6   2    0.99    4.29   0
  -4  -6  -2    3.03    5.79   0
   5   6   2    4.29    5.82   0
   5  -6   2    2.14    4.16   0
  -5   6  -2   -0.02    3.18   0
  -5  -6  -2    2.33    5.14   0
  -6   6  -2   -2.03    4.29   0
  -6  -6  -2   -1.03    5.26   0
   6  -6   2    4.06    4.36   0
   6   6   2    0.21    5.71   0
  -7  -6  -2    4.41    4.46   0
   7  -6   2    7.49    4.39   0
  -7   6  -2    3.56    4.50   0
   7   6   2    3.06    4.73   0
  -8   6  -2   13.58    4.61   0
  -8  -6  -2    8.74    5.39   0
   8  -6   2   10.02    4.25   0
   8   6   2    6.23    4.86   0
  -9  -6  -2    7.77    5.71   0
   9  -6   2   10.60    4.46   0
  -9   6  -2    7.05    4.76   0
   9   6   2    6.49    4.88   0
  10  -6   2   13.09    4.40   0
  10   6   2    5.54    4.93   0
 -10   6  -2    7.63    3.52   0
 -10  -6  -2    7.33    6.10   0
 -11  -6  -2    0.46    5.02   0
  11  -6   2    4.91    4.93   0
  11   6   2    1.95    6.04   0
 -11   6  -2    0.56    4.91   0
  12   6   2    5.95    6.54   0
 -12   6  -2    3.11    5.26   0
  12  -6   2    4.42    4.87   0
 -12  -6  -2    4.02    5.19   0
 -13  -6  -2    5.28    5.60   0
 -13   6  -2   -1.24    5.57   0
  13   6   2    5.18    5.51   0
  13  -6   2    0.85    3.88   0
 -13   7   2    1.95    3.90   0
 -13  -7   2    0.64    6.97   0
 -12  -7   2    1.26    6.67   0
 -12   7   2   -0.49    3.52   0
 -11   7   2    6.12    3.70   0
 -11  -7   2    4.55    7.60   0
 -11  -7   2    3.61    7.26   0
 -10  -7   2    0.49    7.76   0
 -10  -7   2   -0.56    8.15   0
 -10   7   2    7.19    3.32   0
  -9   7   2    8.14    3.56   0
  -8   7   2    3.33    3.37   0
  -7   7   2    4.44    3.29   0
  -6   7   2    5.59    3.32   0
  -5   7   2    3.15    4.50   0
  -4   7   2   43.83    4.78   0
  -3   7   2   15.01    4.55   0
  -2   7   2    2.09    4.67   0
  -1   7   2    2.34    3.85   0
   1   7  -2    1.25    5.20   0
  -1   7   2    1.43    4.43   0
   0   7   2   32.64    4.64   0
   0   7   2   37.81    4.90   0
   0   7  -2   36.45    5.81   0
  -1   7  -2    3.70    4.45   0
   1   7   2    0.42    5.17   0
   1   7   2    1.41    4.86   0
   2  -7   2    1.27    4.34   0
  -2   7  -2    1.94    3.18   0
   2   7   2    2.66    5.02   0
   2   7   2    2.69    5.42   0
   3   7   2    4.06    6.20   0
   3   7   2    3.46    6.13   0
   3  -7   2    1.77    4.18   0
  -3   7  -2    3.87    4.48   0
  -4   7  -2   -1.86    4.32   0
   4   7   2    1.50    7.05   0
   4  -7   2    1.62    2.97   0
   5   7   2    4.74    7.47   0
   5  -7   2    8.92    3.14   0
  -5   7  -2   11.77    4.58   0
  -6  -7  -2   12.01    6.47   0
   6   7   2    9.38    6.73   0
  -6   7  -2    4.72    3.28   0
   6  -7   2   10.55    4.36   0
  -7   7  -2    1.16    4.55   0
   7  -7   2   -2.03    4.60   0
  -7  -7  -2    0.51    6.18   0
   7   7   2    1.01    6.30   0
  -8  -7  -2   16.99    6.07   0
   8  -7   2   15.88    3.66   0
  -8   7  -2   16.15    4.82   0
   8   7   2   17.73    6.17   0
   9   7   2    1.45    6.15   0
  -9   7  -2    4.70    4.71   0
   9  -7   2    4.68    4.66   0
  -9  -7  -2    1.31    6.02   0
 -10  -7  -2    2.46    6.28   0
  10  -7   2   -3.04    4.67   0
  10   7   2    3.36    6.21   0
 -10   7  -2    0.51    4.77   0
  11  -7   2   -1.95    3.48   0
  11   7   2    1.00    6.53   0
 -11   7  -2    1.50    3.48   0
 -11  -7  -2    2.48    6.46   0
  12  -7   2    1.35    5.42   0
 -12  -7  -2    1.75    6.87   0
 -12   7  -2   -0.32    5.46   0
  12   7   2    1.72    6.68   0
 -12   8   2   -2.62    5.56   0
 -11   8   2    3.10    5.20   0
 -10   8   2   -0.85    5.20   0
  -9   8   2   -0.03    3.60   0
  -8   8   2    0.59    3.50   0
  -7   8   2    6.88    4.95   0
  -6   8   2    6.96    4.69   0
  -5   8   2   10.33    4.51   0
  -4   8   2   23.09    4.77   0
  -3   8   2   18.01    4.56   0
  -2   8   2    5.96    4.26   0
  -2   8   2    6.36    4.28   0
   1   8  -2   49.55    7.85   0
  -1   8   2   45.66    5.12   0
  -1   8   2   50.47    5.29   0
   1   8  -2   45.04    7.28   0
   0   8   2   12.00    6.25   0
   0   8  -2   12.46    4.93   0
   0   8   2   11.84    5.78   0
  -1   8  -2   -0.46    4.72   0
   1   8   2    4.21    5.77   0
   1   8   2    1.89    5.29   0
  -2   8  -2   23.84    5.02   0
   2   8   2   18.16    6.72   0
   2   8   2   20.84    6.19   0
   3   8   2   27.30    9.35   0
  -3   8  -2   29.88    4.86   0
   3  -8   2   36.53    4.75   0
   3   8   2   26.35    8.90   0
  -4   8  -2   12.84    4.53   0
   4  -8   2   16.73    4.21   0
  -5   8  -2   12.32    4.49   0
   5  -8   2   15.02    4.36   0
   6  -8   2    4.35    3.15   0
  -6   8  -2    6.24    4.56   0
  -7   8  -2    0.40    4.68   0
   7  -8   2    1.63    4.59   0
  -8   8  -2    3.35    3.67   0
   8  -8   2   -0.49    4.98   0
  -9  -8  -2    2.80    8.43   0
   9  -8   2    6.77    3.56   0
  -9   8  -2    1.17    3.44   0
  10  -8   2   -1.84    5.13   0
 -10  -8  -2    0.54    8.48   0
 -10   8  -2    0.37    3.68   0
 -11   8  -2    1.76    4.03   0
  11  -8   2    2.20    3.49   0
 -11  -8  -2    1.20    7.94   0
 -11   9   2    1.84    5.77   0
 -10   9   2    7.75    5.46   0
  -9   9   2    2.16    3.72   0
  -8   9   2    1.53    4.89   0
  -7   9   2    0.93    3.50   0
  -6   9   2    4.41    4.83   0
  -5   9   2    1.59    4.83   0
  -4   9   2    6.06    3.21   0
  -3   9   2   10.32    4.93   0
  -3   9   2   12.73    4.78   0
  -2   9   2   35.87    5.27   0
  -2   9   2   35.77    5.27   0
   1   9  -2    1.17    6.95   0
  -1   9   2    0.64    4.85   0
  -1   9   2    0.47    5.66   0
   1   9  -2    0.60    6.15   0
   0   9   2   33.92    6.39   0
   0   9  -2   37.97    6.36   0
   0   9   2   33.03    5.06   0
   0   9  -2   38.39    5.50   0
   1   9   2   17.01    5.88   0
   1   9   2   12.88    6.36   0
  -1   9  -2   14.17    4.79   0
  -2   9  -2    1.41    4.74   0
   2   9   2    1.46    6.89   0
   2   9   2    3.28    7.44   0
  -3   9  -2    4.99    4.88   0
  -4   9  -2    9.07    4.82   0
  -5   9  -2   -0.32    4.64   0
  -6   9  -2    8.21    3.47   0
   6  -9   2    6.46    4.85   0
  -7   9  -2    3.22    5.28   0
   7  -9   2   -2.20    4.68   0
  -8   9  -2    8.44    5.17   0
   8  -9   2   -0.07    4.95   0
   9  -9   2   -1.75    5.29   0
  -9   9  -2    2.03    5.53   0
 -10   9  -2    0.37    5.41   0
  10  -9   2   -0.26    3.82   0
 -10  10   2    3.19    4.12   0
  -9  10   2    3.08    5.72   0
  -8  10   2    0.77    5.29   0
  -7  10   2    0.70    3.55   0
  -6  10   2    0.71    3.62   0
  -5  10   2    1.16    3.37   0
  -4  10   2    1.00    4.92   0
  -4  10   2    0.67    4.94   0
  -3  10   2    0.28    4.93   0
  -3  10   2   -0.20    5.02   0
  -2  10   2    3.93    4.81   0
  -2  10   2    3.59    4.93   0
  -1  10   2    6.47    4.85   0
   1  10  -2    5.83    8.48   0
  -1  10   2    3.78    4.73   0
   1  10  -2    6.58    9.07   0
   0  10  -2    4.76    6.25   0
   0  10   2    5.88    6.51   0
   0  10  -2    5.13    6.29   0
   0  10   2    2.35    6.16   0
  -1  10  -2    2.29    4.97   0
   1  10   2    0.69    7.43   0
   1  10   2    0.39    6.03   0
  -2  10  -2    7.97    4.90   0
  -3  10  -2    0.64    4.84   0
  -4  10  -2    5.54    4.97   0
  -5  10  -2    1.09    4.73   0
  -6  10  -2   -4.71    5.39   0
  -7  10  -2    3.40    5.30   0
  -8  10  -2    4.10    3.83   0
  -9  10  -2   -1.16    6.01   0
  -8  11   2    2.85    5.81   0
  -7  11   2   -2.10    5.38   0
  -6  11   2    2.59    5.56   0
  -5  11   2    2.89    5.52   0
  -5  11   2    1.53    5.16   0
  -4  11   2    5.17    5.24   0
  -4  11   2    1.75    5.51   0
  -3  11   2    2.87    5.20   0
  -3  11   2    3.14    6.47   0
  -2  11   2    1.45    5.29   0
  -2  11   2    1.10    6.01   0
  -1  11   2    0.60    5.02   0
  -1  11   2    0.47    5.18   0
   0  11   2    0.85    6.20   0
   0  11  -2    0.61    7.57   0
   0  11   2    0.19    6.41   0
   0  11  -2    1.75    7.52   0
   1  11   2    0.20    8.60   0
  -1  11  -2    2.00    6.41   0
  -1  11  -2    0.95    6.25   0
   1  11   2   -0.21    9.30   0
  -2  11  -2   -1.32    6.29   0
  -2  11  -2    3.35    5.26   0
  -3  11  -2    8.31    6.45   0
  -4  11  -2    2.03    5.59   0
  -5  11  -2    1.93    5.49   0
  -6  11  -2    0.55    6.17   0
  -7  11  -2   -1.10    5.59   0
  -5  12   2   -2.09    6.29   0
  -4  12   2    4.28    5.95   0
  -4  12   2   -1.06    6.09   0
  -3  12   2    3.20    5.97   0
  -3  12   2   -0.32    6.99   0
  -2  12   2    1.92    5.54   0
  -2  12   2    0.72    5.77   0
  -1  12   2    3.01    6.91   0
  -1  12   2    0.37    6.96   0
   0  12   2    2.12    7.96   0
   0  12  -2   -0.23   10.10   0
   0  12  -2   -0.24    9.45   0
   0  12   2    1.45    7.91   0
  -1  12  -2    1.99    6.95   0
  -1  12  -2   -0.96    6.85   0
  -2  12  -2    2.57    6.80   0
  -2  12  -2   -0.49    6.95   0
  -3  12  -2    6.36    6.70   0
  -3  12  -2    0.08    6.02   0
  -4  12  -2    2.79    5.82   0
 -16   1   3   12.21    5.49   0
 -16  -1   3    3.08    5.75   0
 -15  -1   3    3.78    3.73   0
 -15   1   3    2.00    5.25   0
  14   1  -3    1.86    3.42   0
 -14  -1   3    6.72    5.21   0
 -14   1   3    5.21    3.41   0
  14  -1  -3    2.02    4.70   0
 -13  -1   3   -1.95    4.77   0
  13   1  -3   -1.73    3.16   0
 -13   1   3   -1.48    4.59   0
  13  -1  -3   -3.56    4.48   0
 -12  -1   3   -0.39    3.23   0
 -12   1   3    6.23    3.07   0
  12   1  -3    0.28    4.27   0
  12  -1  -3    6.07    4.24   0
  11  -1  -3   -1.67    4.05   0
 -11   1   3   -0.52    3.04   0
 -11  -1   3   -0.69    4.61   0
  11   1  -3    5.44    4.23   0
 -10   1   3    3.35    3.33   0
  10   1  -3    4.50    3.12   0
  10  -1  -3    5.54    4.33   0
 -10  -1   3    6.27    4.63   0
   9  -1  -3    0.94    4.21   0
  -9  -1   3    2.08    4.26   0
  -9   1   3    2.58    4.44   0
   9   1  -3   -1.39    4.05   0
   8   1  -3   14.68    4.07   0
  -8  -1   3    8.68    4.16   0
  -8   1   3    6.92    4.62   0
   8  -1  -3   12.88    4.23   0
  -7   1   3  177.11    5.71   0
   7  -1  -3  196.15    4.79   0
   7   1  -3  208.18    5.83   0
  -7  -1   3  166.05    5.97   0
  -6  -1   3   66.26    4.90   0
   6  -1  -3   78.80    4.81   0
  -6   1   3   73.61    5.00   0
   6   1  -3   79.90    4.92   0
   5  -1  -3  302.11    7.08   0
  -5  -1   3  278.60    7.51   0
  -5   1   3  279.92    6.22   0
  -4  -1   3  966.36   12.97   0
  -4   1   3  967.87   11.87   0
  -3   1   3 9999.99   37.08   0
  -2  -1   3  282.83   10.12   0
   2   1  -3  276.98   10.25   0
  -1  -1   3 1042.48   18.19   0
   1  -1  -3 1125.14   16.16   0
  -1   1   3 1126.05   15.93   0
   1   1  -3 1048.59   18.82   0
   0   1  -3   45.61    6.38   0
   0   1   3   46.16    6.08   0
   0  -1   3   38.81    4.78   0
   0  -1  -3   47.10    4.94   0
   1  -1   3   94.97    5.43   0
   1   1   3   92.63    6.61   0
  -1  -1  -3   89.37    6.52   0
  -1   1  -3   96.24    6.75   0
  -2  -1  -3  745.26   11.71   0
   2   1   3  764.66   12.05   0
   2  -1   3  722.01   11.31   0
  -2   1  -3  741.07   10.70   0
  -3  -1  -3   91.72    4.71   0
   3  -1   3   87.74    6.17   0
  -3   1  -3   94.01    5.92   0
   3   1   3   89.32    5.88   0
   4   1   3   30.09    3.54   0
   4  -1   3   29.66    5.05   0
  -4   1  -3   32.33    3.71   0
  -4  -1  -3   34.51    4.47   0
   5   1   3   53.82    4.97   0
  -5   1  -3   52.74    3.75   0
  -5  -1  -3   49.81    4.60   0
   5  -1   3   45.33    3.72   0
   6   1   3    5.05    2.97   0
  -6   1  -3    3.44    4.56   0
  -6  -1  -3    3.65    4.14   0
   6  -1   3    0.19    4.46   0
  -7  -1  -3    4.83    4.31   0
  -7   1  -3    2.02    4.27   0
   7  -1   3    2.83    3.12   0
   7   1   3    0.84    3.88   0
  -8  -1  -3    4.96    4.10   0
   8  -1   3    2.46    3.12   0
  -8   1  -3    4.82    2.99   0
   8   1   3    2.76    4.20   0
  -9  -1  -3    8.09    4.42   0
   9   1   3   10.00    4.40   0
   9  -1   3    3.80    4.37   0
  -9   1  -3    5.52    2.98   0
 -10  -1  -3   10.92    3.09   0
  10  -1   3   12.25    4.38   0
 -10   1  -3   11.83    3.19   0
  10   1   3   16.52    3.35   0
 -11  -1  -3    2.64    4.50   0
  11   1   3    4.42    3.11   0
 -11   1  -3    1.46    3.16   0
  11  -1   3    1.84    3.12   0
  12   1   3   17.31    3.80   0
 -12   1  -3   23.76    4.99   0
 -12  -1  -3   19.63    5.19   0
  12  -1   3   14.61    4.70   0
 -13  -1  -3    1.12    5.01   0
  13  -1   3    9.54    4.76   0
  13   1   3    6.27    4.66   0
 -13   1  -3   -5.07    4.68   0
 -14   1  -3    1.85    3.79   0
  14  -1   3    4.77    3.63   0
  14   1   3    5.29    5.32   0
 -14  -1  -3    3.98    3.65   0
 -15  -1  -3    0.97    5.58   0
 -15   1  -3    1.83    5.61   0
  15  -1   3    4.32    5.44   0
  15   1   3    1.83    4.00   0
 -16   2   3    0.98    4.08   0
 -16  -2   3    0.87    5.61   0
 -15   2   3    6.88    5.16   0
 -15  -2   3    6.39    3.84   0
 -14   2   3    4.20    3.42   0
 -14  -2   3    6.42    4.81   0
  14  -2  -3    2.71    3.54   0
  13  -2  -3    6.58    4.60   0
 -13  -2   3    1.64    3.30   0
  13   2  -3    1.73    3.28   0
 -13   2   3    6.74    4.67   0
 -12   2   3   12.61    4.54   0
 -12  -2   3   12.87    4.51   0
  12   2  -3   11.50    3.04   0
  12  -2  -3   11.25    4.57   0
  11  -2  -3    0.47    3.05   0
 -11  -2   3    3.74    3.17   0
 -11   2   3    3.65    3.42   0
  11   2  -3    4.97    4.16   0
 -10  -2   3   23.91    4.69   0
 -10   2   3   18.66    3.39   0
  10  -2  -3   25.43    4.12   0
  10   2  -3   26.29    4.45   0
  -9   2   3    6.01    3.28   0
   9   2  -3    7.45    4.43   0
   9  -2  -3    7.98    2.97   0
  -9  -2   3    6.51    4.53   0
   8  -2  -3    0.03    4.03   0
  -8   2   3    3.50    4.37   0
  -8  -2   3    2.45    3.20   0
   8   2  -3    2.48    4.12   0
  -7   2   3   27.58    4.69   0
   7  -2  -3   32.93    3.28   0
   7   2  -3   34.05    4.63   0
  -7  -2   3   30.34    4.83   0
   6  -2  -3   37.76    4.26   0
  -6   2   3   38.87    4.51   0
  -6  -2   3   32.89    4.93   0
  -5   2   3   14.23    4.55   0
  -5  -2   3   14.81    4.48   0
  -4  -2   3  203.48    7.76   0
  -4   2   3  218.42    5.99   0
  -3   2   3  123.26    5.15   0
  -3  -2   3  121.80    7.15   0
  -2  -2   3  913.68   18.73   0
   2   2  -3  984.62   19.63   0
   1   2  -3 1565.56   22.76   0
  -1  -2   3 1350.87   20.82   0
  -1   2   3 1664.21   17.79   0
   0  -2   3  345.63   10.11   0
   0  -2  -3  361.39    9.70   0
   0   2   3  357.55    9.81   0
   0   2  -3  362.17   10.09   0
   1   2   3    2.10    4.47   0
   1  -2   3    4.99    5.59   0
  -1   2  -3    4.95    5.11   0
  -1  -2  -3    1.61    4.27   0
   2   2   3  421.05    9.04   0
  -2   2  -3  445.80    8.99   0
   2  -2   3  418.03    8.05   0
  -2  -2  -3  449.49    9.70   0
  -3  -2  -3   45.40    4.57   0
  -3   2  -3   41.15    5.10   0
   3   2   3   42.91    4.99   0
   3  -2   3   38.77    4.10   0
  -4  -2  -3   24.26    3.13   0
  -4   2  -3   25.34    4.78   0
   4  -2   3   22.36    4.87   0
   4   2   3   25.93    3.37   0
  -5   2  -3   17.10    3.14   0
  -5  -2  -3   17.44    3.30   0
   5  -2   3   19.25    3.10   0
   5   2   3   14.91    4.30   0
  -6   2  -3   57.85    3.83   0
  -6  -2  -3   64.53    3.72   0
   6   2   3   52.52    3.49   0
   6  -2   3   57.87    3.77   0
   7   2   3    2.05    2.88   0
   7  -2   3   -1.30    4.42   0
  -7   2  -3    1.38    4.39   0
  -7  -2  -3    0.95    3.77   0
   8   2   3    5.15    4.08   0
   8  -2   3   -2.11    4.41   0
  -8   2  -3    3.68    3.53   0
  -8  -2  -3    6.05    4.13   0
   9   2   3    1.68    2.98   0
   9  -2   3    6.28    4.36   0
  -9   2  -3    1.65    3.18   0
  -9  -2  -3    2.31    2.97   0
  10  -2   3    5.71    3.38   0
 -10   2  -3    6.06    3.24   0
 -10  -2  -3    6.53    3.11   0
  10   2   3    9.64    4.60   0
 -11   2  -3   80.49    5.40   0
  11   2   3   88.74    5.26   0
 -11  -2  -3   82.18    5.22   0
  11  -2   3   94.33    5.29   0
  12   2   3    2.45    4.58   0
 -12   2  -3    5.81    4.60   0
  12  -2   3    4.84    4.56   0
 -12  -2  -3    1.39    4.53   0
 -13  -2  -3    1.24    3.51   0
  13  -2   3    0.30    3.36   0
  13   2   3    3.46    4.76   0
 -13   2  -3    3.83    3.64   0
 -14  -2  -3    3.81    5.21   0
  14   2   3   -1.79    5.35   0
 -14   2  -3    3.78    5.28   0
  14  -2   3    0.06    3.46   0
  15   2   3    7.73    5.69   0
 -15   2  -3   -1.95    3.78   0
 -15  -2  -3   -3.14    5.78   0
  15  -2   3    3.67    5.56   0
 -16  -3   3    3.28    5.49   0
 -16   3   3    4.46    5.55   0
 -15  -3   3   -0.11    3.64   0
 -15   3   3   -2.07    3.86   0
 -14   3   3    6.09    5.19   0
 -14  -3   3    1.15    4.87   0
 -13  -3   3    1.14    4.98   0
  13  -3  -3    3.20    4.67   0
 -13   3   3    8.27    4.90   0
  12  -3  -3    6.21    4.45   0
 -12  -3   3    6.09    4.73   0
 -12   3   3    0.61    3.36   0
 -11   3   3   18.72    4.82   0
 -11  -3   3   15.55    4.62   0
  11  -3  -3   18.24    3.50   0
 -10   3   3    0.19    4.53   0
 -10  -3   3    2.28    4.34   0
  10  -3  -3    0.12    4.29   0
   9  -3  -3   -1.61    4.45   0
  -9   3   3    1.01    4.81   0
  -9  -3   3    0.25    4.62   0
  -8   3   3   71.68    4.98   0
  -8  -3   3   74.72    5.33   0
   8  -3  -3  102.84    4.97   0
  -7   3   3   14.64    3.33   0
   7  -3  -3   24.83    4.33   0
  -7  -3   3   16.27    4.73   0
  -6   3   3   49.99    3.48   0
  -6  -3   3   41.69    6.01   0
   6  -3  -3   54.56    4.48   0
  -5   3   3    2.81    4.27   0
  -5  -3   3    2.85    5.44   0
  -4   3   3   18.92    3.35   0
  -4  -3   3   21.04    5.62   0
  -4  -3   3   16.51    6.00   0
  -3   3   3    1.70    4.28   0
  -3  -3   3    0.43    6.24   0
  -3  -3   3   -0.11    5.61   0
  -2  -3   3  372.30   14.72   0
   2   3  -3  359.39   14.69   0
  -1   3   3   40.17    4.88   0
   1   3  -3   36.53    6.19   0
  -1  -3   3   35.11    5.82   0
   0   3   3  105.77    5.99   0
   0   3  -3  100.92    6.26   0
   0  -3   3   99.66    6.42   0
   0  -3  -3  109.78    6.04   0
   1   3   3  394.12    9.86   0
  -1  -3  -3  423.76    9.63   0
  -1   3  -3  404.08    9.04   0
   1  -3   3  377.24    8.92   0
  -2  -3  -3  724.47   12.05   0
  -2   3  -3  698.72    9.34   0
   2   3   3  740.14   12.10   0
   2  -3   3  652.82    9.74   0
  -3  -3  -3    0.12    3.72   0
   3  -3   3    3.93    4.23   0
   3   3   3    1.32    3.93   0
  -3   3  -3   -0.96    4.30   0
  -4   3  -3  309.21    6.78   0
   4   3   3  307.64    7.72   0
   4  -3   3  282.95    5.77   0
  -4  -3  -3  309.39    7.60   0
  -5  -3  -3   12.28    3.19   0
   5   3   3   14.22    4.57   0
  -5   3  -3   14.35    4.41   0
   5  -3   3   10.50    4.55   0
   6   3   3    4.67    4.39   0
  -6   3  -3    8.00    4.36   0
   6  -3   3    7.30    4.31   0
  -6  -3  -3    5.29    4.07   0
  -7   3  -3   24.43    3.40   0
   7  -3   3   24.97    3.23   0
  -7  -3  -3   22.56    4.16   0
   7   3   3   24.98    4.68   0
  -8   3  -3   10.46    4.53   0
   8   3   3    2.74    4.24   0
   8  -3   3    2.51    3.00   0
  -8  -3  -3    4.79    4.15   0
   9   3   3    3.89    3.08   0
   9  -3   3    8.21    3.16   0
  -9   3  -3    5.12    4.53   0
  -9  -3  -3    7.13    4.05   0
 -10   3  -3   42.99    4.76   0
  10  -3   3   43.26    3.82   0
  10   3   3   44.80    4.85   0
 -10  -3  -3   39.58    4.80   0
 -11   3  -3   15.09    3.48   0
 -11  -3  -3   20.92    4.51   0
  11  -3   3   20.68    3.42   0
  11   3   3   19.44    4.56   0
 -12   3  -3   -2.42    4.83   0
  12   3   3   -0.46    4.72   0
 -12  -3  -3   -1.16    4.60   0
  12  -3   3    7.18    5.04   0
  13  -3   3   -0.42    4.97   0
 -13   3  -3    1.86    3.50   0
  13   3   3    2.91    5.02   0
 -13  -3  -3    2.33    5.13   0
  14   3   3    8.62    5.40   0
 -14  -3  -3    0.27    5.25   0
  14  -3   3   -1.04    5.39   0
 -14   3  -3    2.27    5.42   0
 -15  -4   3   -2.26    5.32   0
 -15   4   3    2.67    5.62   0
 -14   4   3   -0.65    3.67   0
 -14  -4   3   -1.38    5.05   0
 -13  -4   3    1.20    4.94   0
 -13   4   3    4.24    4.93   0
  12  -4  -3    3.40    3.19   0
 -12  -4   3    3.65    4.67   0
 -12   4   3    3.96    3.44   0
 -11  -4   3   -1.13    4.66   0
  11  -4  -3   -0.93    4.26   0
 -11   4   3    0.36    4.80   0
  10  -4  -3   24.87    3.47   0
 -10   4   3   27.81    3.57   0
 -10  -4   3   26.20    5.05   0
  -9   4   3   -0.69    3.17   0
   9  -4  -3   -0.68    2.89   0
  -9  -4   3    0.92    4.52   0
  -8   4   3    6.20    3.23   0
  -8  -4   3    1.08    5.34   0
   8  -4  -3    2.99    4.40   0
  -7  -4   3   10.91    5.61   0
  -7   4   3    7.22    4.42   0
  -6  -4   3   34.40    6.40   0
  -6   4   3   36.46    3.39   0
  -5  -4   3    1.65    5.52   0
  -5  -4   3    1.30    6.20   0
  -5   4   3    3.00    4.15   0
  -4   4   3   46.60    4.68   0
  -3   4   3    1.77    3.97   0
  -2   4   3   -0.13    3.87   0
   2   4  -3    0.71    6.20   0
  -2  -4   3    0.47    7.68   0
   1   4  -3    5.34    4.19   0
  -1  -4   3    3.47    4.56   0
  -1   4   3    6.56    3.83   0
   0  -4   3   67.17    5.51   0
   0   4   3   71.10    5.05   0
   0   4  -3   69.45    5.44   0
  -1  -4  -3   69.27    5.29   0
  -1   4  -3   60.70    5.17   0
   1   4   3   63.77    5.93   0
   1  -4   3   61.67    5.12   0
  -2  -4  -3    0.82    4.07   0
  -2   4  -3    4.81    4.19   0
   2  -4   3    3.27    4.31   0
   2   4   3   -0.44    4.80   0
  -3   4  -3    1.46    4.26   0
   3  -4   3   -1.33    3.09   0
  -3  -4  -3    0.48    4.80   0
   3   4   3   -0.58    4.19   0
   4   4   3    3.88    4.51   0
  -4   4  -3    5.65    4.21   0
   4  -4   3    1.56    4.24   0
  -4  -4  -3    2.71    4.94   0
   5   4   3   -0.46    4.34   0
   5  -4   3    2.20    3.10   0
  -5  -4  -3    0.29    3.94   0
  -5   4  -3    3.15    4.46   0
  -6  -4  -3    1.48    3.98   0
  -6   4  -3    0.53    4.58   0
   6  -4   3    2.93    4.39   0
   6   4   3    3.02    4.41   0
  -7   4  -3    1.54    3.00   0
   7   4   3   -1.85    4.52   0
  -7  -4  -3    0.13    4.04   0
   7  -4   3    5.31    4.33   0
  -8   4  -3    3.70    3.15   0
  -8  -4  -3    2.74    4.02   0
   8  -4   3   -1.30    2.96   0
   8   4   3    0.97    4.26   0
   9   4   3    5.80    4.42   0
  -9   4  -3    7.03    3.16   0
  -9  -4  -3    5.96    4.17   0
   9  -4   3    2.15    4.57   0
 -10  -4  -3    0.67    2.99   0
  10   4   3    1.26    4.58   0
  10  -4   3    8.23    4.54   0
 -10   4  -3    5.49    3.51   0
  11  -4   3    9.22    4.94   0
  11   4   3    7.28    4.91   0
 -11  -4  -3    9.61    4.78   0
 -11   4  -3   11.61    4.57   0
  12   4   3    2.42    4.53   0
  12  -4   3    1.65    3.43   0
 -12   4  -3    5.17    4.95   0
 -12  -4  -3   -0.18    4.92   0
 -13   4  -3   -2.65    3.55   0
  13   4   3    2.68    5.13   0
  13  -4   3   -0.96    3.59   0
 -13  -4  -3    0.82    5.20   0
 -14   4  -3    5.14    5.55   0
  14   4   3    0.38    5.46   0
  14  -4   3    3.23    3.81   0
 -14  -4  -3    0.43    5.61   0
 -15   5   3   -0.34    5.74   0
 -15  -5   3    2.24    6.04   0
 -14  -5   3    1.70    5.55   0
 -14   5   3    8.68    5.48   0
 -13   5   3    2.33    3.68   0
 -13  -5   3    1.83    5.59   0
 -12  -5   3   -0.57    4.87   0
 -12   5   3    1.23    5.04   0
 -11   5   3    4.67    3.36   0
 -11  -5   3    6.67    4.54   0
 -10  -5   3    0.27    5.76   0
 -10   5   3   -2.24    4.98   0
  -9  -5   3    1.39    5.67   0
  -9   5   3    0.99    3.11   0
  -8   5   3   14.91    3.29   0
  -8  -5   3   13.95    4.83   0
  -7   5   3   20.09    3.24   0
  -7  -5   3   17.06    6.50   0
  -7  -5   3   20.53    5.66   0
  -6  -5   3    0.22    6.51   0
  -6   5   3   -1.37    3.14   0
  -6  -5   3    0.83    6.47   0
  -5   5   3    2.23    4.04   0
  -4   5   3    5.36    3.98   0
  -3   5   3   30.07    4.53   0
  -2   5   3   59.82    4.95   0
   2   5  -3   50.84    9.40   0
  -1   5   3  109.93    5.59   0
   1   5  -3  110.72    7.19   0
  -1  -5   3  111.69    7.42   0
  -1   5   3  117.25    5.79   0
   0   5   3   20.70    4.19   0
   0   5  -3   20.34    4.60   0
   0  -5   3   18.77    4.68   0
   1   5   3  736.88   12.67   0
  -1   5  -3  792.75   10.94   0
   1  -5   3  794.29   10.84   0
  -2   5  -3  111.23    5.40   0
  -2  -5  -3  121.55    7.10   0
   2  -5   3  108.99    5.39   0
   2   5   3  103.59    6.31   0
  -3  -5  -3   73.48    5.57   0
   3  -5   3   71.47    4.72   0
   3   5   3   71.95    6.17   0
  -3   5  -3   68.85    4.67   0
   4  -5   3   23.29    4.11   0
  -4  -5  -3   28.19    4.52   0
   4   5   3   28.61    5.66   0
  -4   5  -3   21.31    4.20   0
  -5   5  -3    4.41    4.44   0
  -5  -5  -3    6.31    4.83   0
   5  -5   3    2.36    4.10   0
   5   5   3    5.23    4.40   0
   6   5   3    2.84    4.58   0
  -6  -5  -3    4.18    4.72   0
  -6   5  -3    2.85    4.35   0
   6  -5   3   -0.04    4.30   0
  -7  -5  -3    0.32    4.81   0
   7  -5   3    2.32    3.01   0
  -7   5  -3   -1.13    3.21   0
   7   5   3    0.49    4.43   0
   8   5   3    6.09    4.57   0
  -8   5  -3    3.75    3.13   0
   8  -5   3    8.12    3.08   0
  -8  -5  -3    3.68    4.51   0
  -9  -5  -3    2.88    5.56   0
   9   5   3    3.44    4.72   0
   9  -5   3    0.91    4.67   0
  -9   5  -3    4.88    3.50   0
 -10   5  -3   38.84    3.63   0
 -10  -5  -3   37.53    5.07   0
  10   5   3   36.33    5.05   0
  10  -5   3   41.46    3.54   0
 -11   5  -3    4.65    3.37   0
 -11  -5  -3    5.72    4.85   0
  11   5   3    6.01    5.01   0
  11  -5   3    4.12    4.95   0
 -12   5  -3    5.08    5.21   0
  12   5   3    3.55    5.38   0
 -12  -5  -3    2.00    5.46   0
  12  -5   3    0.04    4.91   0
 -13  -5  -3    0.24    5.30   0
 -13   5  -3   -2.23    3.84   0
  13   5   3    2.36    5.26   0
  13  -5   3   -0.20    3.81   0
 -14   5  -3   -3.43    5.58   0
 -14  -5  -3    4.20    5.73   0
 -14  -6   3    2.79    6.97   0
 -14   6   3   -0.99    5.53   0
 -13   6   3    4.67    5.19   0
 -13  -6   3    1.09    5.40   0
 -12   6   3   -0.57    3.62   0
 -12  -6   3   -1.69    4.90   0
 -11  -6   3    0.53    6.07   0
 -11   6   3    3.73    3.41   0
 -10   6   3    7.64    4.63   0
 -10  -6   3    8.84    5.80   0
  -9  -6   3    4.36    6.40   0
  -9  -6   3    2.22    6.12   0
  -9   6   3    2.05    3.07   0
  -8   6   3    4.66    4.34   0
  -8  -6   3    1.14    6.79   0
  -8  -6   3    1.91    6.90   0
  -7   6   3    9.13    3.27   0
  -6   6   3   14.19    3.34   0
  -5   6   3   15.65    3.17   0
  -4   6   3   14.21    3.07   0
  -3   6   3    0.29    4.19   0
   2   6  -3   18.02    8.36   0
   2   6  -3   18.00    8.34   0
  -2   6   3   17.96    4.27   0
  -2   6   3   15.10    4.43   0
  -1  -6   3    9.83    4.37   0
  -1   6   3   11.63    4.24   0
   1   6  -3   10.00    5.40   0
  -1   6   3   10.42    4.16   0
   0   6  -3   54.95    5.17   0
   0  -6   3   57.02    5.05   0
   0   6   3   55.52    5.06   0
   0   6   3   52.32    5.02   0
   1  -6   3   20.31    4.58   0
  -1   6  -3   14.84    4.62   0
   1   6   3   21.10    5.26   0
   2   6   3   18.87    4.40   0
  -2   6  -3   19.66    4.51   0
   2  -6   3   19.54    4.33   0
  -3   6  -3    1.29    4.32   0
   3  -6   3    1.72    4.19   0
   3   6   3    3.08    4.86   0
  -3  -6  -3    2.09    4.97   0
   4   6   3    9.26    5.47   0
  -4   6  -3    9.61    3.11   0
   4  -6   3    8.67    3.15   0
  -4  -6  -3   11.23    5.15   0
  -5  -6  -3   18.27    5.35   0
   5  -6   3   21.97    4.48   0
   5   6   3   14.85    5.68   0
  -5   6  -3   16.97    4.52   0
   6   6   3    3.31    6.00   0
   6  -6   3    3.80    3.20   0
  -6   6  -3    5.54    3.13   0
  -6  -6  -3    2.05    4.53   0
   7   6   3    4.73    5.91   0
  -7   6  -3    4.76    4.33   0
   7  -6   3    8.84    4.29   0
  -7  -6  -3    1.79    5.48   0
  -8  -6  -3    8.84    5.75   0
   8   6   3    4.51    5.93   0
  -8   6  -3   10.60    4.78   0
   8  -6   3   13.59    4.49   0
   9   6   3    3.65    4.82   0
  -9   6  -3    2.64    3.15   0
  -9  -6  -3    1.98    5.63   0
   9  -6   3    1.39    4.43   0
 -10   6  -3    3.97    3.51   0
  10   6   3   10.33    5.06   0
 -10  -6  -3    7.40    6.08   0
  10  -6   3    5.02    3.57   0
 -11   6  -3    7.34    5.09   0
  11  -6   3   12.51    5.02   0
 -11  -6  -3    3.01    6.49   0
  11   6   3    4.86    5.06   0
 -12  -6  -3   -1.48    5.36   0
  12   6   3    2.05    5.50   0
 -12   6  -3    6.72    5.29   0
  12  -6   3    0.28    5.32   0
 -13   6  -3    0.43    3.99   0
 -13  -6  -3    1.49    5.86   0
  13  -6   3    1.37    3.87   0
  13   6   3    2.67    5.51   0
 -13  -7   3    1.44    7.12   0
 -13  -7   3    3.38    7.03   0
 -13   7   3    1.28    5.54   0
 -12  -7   3    1.60    6.66   0
 -12  -7   3    2.44    7.94   0
 -12   7   3    7.10    5.11   0
 -11  -7   3    1.61    7.75   0
 -11  -7   3    0.49    6.90   0
 -11   7   3    1.27    3.49   0
 -10   7   3   -0.16    3.07   0
  -9   7   3    3.32    4.72   0
  -8   7   3    2.15    4.71   0
  -7   7   3   16.87    3.51   0
  -6   7   3   14.03    4.53   0
  -5   7   3   51.21    4.86   0
  -4   7   3   82.26    5.15   0
  -3   7   3   87.89    5.15   0
  -2   7   3    3.11    4.50   0
  -2   7   3    1.30    4.31   0
  -1   7   3    7.01    4.26   0
  -1   7   3    4.06    4.30   0
   1   7  -3    5.98    5.90   0
   0   7   3    5.42    4.92   0
   0   7  -3    5.74    5.32   0
   0   7   3    7.48    4.36   0
   0  -7   3    5.73    4.25   0
  -1   7  -3    7.09    4.51   0
   1   7   3    3.88    4.71   0
   1   7   3    6.26    5.07   0
   1  -7   3    7.82    4.49   0
   2   7   3   -0.12    4.25   0
   2  -7   3    3.11    4.21   0
  -2   7  -3    4.41    4.48   0
   2   7   3    0.07    4.99   0
  -3   7  -3   -1.09    4.38   0
   3  -7   3    2.43    4.22   0
   3   7   3    1.73    5.20   0
  -4   7  -3    9.97    4.53   0
   4   7   3    5.90    5.66   0
   4  -7   3   12.27    4.46   0
   5  -7   3    2.85    3.07   0
   5   7   3    1.73    5.73   0
  -5   7  -3   -0.06    3.17   0
  -5  -7  -3    2.20    5.62   0
   6  -7   3    5.32    4.58   0
  -6   7  -3    4.58    3.16   0
  -6  -7  -3    6.90    5.68   0
   6   7   3    4.38    5.83   0
   7   7   3    4.02    4.87   0
  -7  -7  -3    4.68    5.54   0
   7  -7   3    3.49    4.65   0
  -7   7  -3    7.55    4.60   0
  -8  -7  -3   16.22    4.99   0
  -8   7  -3   19.78    3.73   0
   8  -7   3   19.71    3.76   0
   8   7   3   14.18    6.32   0
  -9  -7  -3    2.11    6.12   0
   9   7   3    3.13    6.14   0
   9  -7   3   -2.88    3.14   0
  -9   7  -3    1.24    3.61   0
  10   7   3    3.62    6.26   0
 -10  -7  -3    1.93    5.01   0
 -10   7  -3    2.96    3.52   0
  10  -7   3    1.26    3.49   0
 -11  -7  -3    0.48    5.15   0
 -11   7  -3    2.41    3.83   0
  11   7   3    0.19    5.15   0
  11  -7   3    2.87    3.43   0
  12   7   3    1.53    7.03   0
 -12   7  -3    4.19    3.89   0
 -12  -7  -3    0.75    5.70   0
  12  -7   3    7.63    5.38   0
 -12   8   3   -0.63    5.51   0
 -11   8   3    6.02    5.25   0
 -10   8   3    6.46    5.01   0
  -9   8   3    4.80    4.73   0
  -8   8   3    3.61    5.04   0
  -7   8   3   -1.65    4.80   0
  -6   8   3    3.61    4.51   0
  -5   8   3    4.30    4.51   0
  -4   8   3    0.38    4.52   0
  -3   8   3   16.22    4.70   0
  -3   8   3   14.89    4.33   0
  -2   8   3   48.37    4.91   0
  -2   8   3   53.69    5.21   0
  -1   8   3   85.63    5.80   0
  -1   8   3   84.23    5.56   0
   1   8  -3   84.25    7.23   0
   0   8  -3   11.80    5.91   0
   0   8   3   10.27    5.57   0
   0   8   3    9.34    5.88   0
  -1   8  -3   11.95    5.87   0
   1   8   3   10.76    4.63   0
   1   8   3   15.63    5.97   0
   2   8   3    8.21    5.87   0
   2  -8   3    6.95    4.40   0
   2   8   3    7.34    5.55   0
  -2   8  -3    6.77    4.48   0
  -3   8  -3    6.44    4.37   0
   3   8   3    6.31    5.57   0
   3  -8   3    3.91    4.37   0
   3   8   3    4.71    6.47   0
   4  -8   3    9.21    3.14   0
   4   8   3    7.40    6.55   0
  -4   8  -3    5.45    4.48   0
   4   8   3    9.13    6.89   0
  -5   8  -3    6.33    4.40   0
   5  -8   3    3.57    2.99   0
   5   8   3    4.33    7.53   0
   6  -8   3    6.44    4.67   0
   6   8   3    7.44    8.51   0
  -6   8  -3    6.35    4.69   0
   7   8   3   12.29    7.92   0
  -7   8  -3    8.84    3.63   0
   7  -8   3   18.97    4.76   0
  -8  -8  -3    2.75    7.20   0
   8  -8   3   -0.19    3.49   0
   8   8   3    2.50    6.98   0
  -8   8  -3   -1.08    5.25   0
   9   8   3    8.74    7.79   0
  -9  -8  -3   10.25    7.77   0
   9  -8   3    9.64    5.17   0
  -9   8  -3   10.76    3.82   0
  10   8   3    0.75    6.69   0
 -10  -8  -3   -0.53    6.81   0
  10  -8   3   -2.46    5.20   0
 -10   8  -3    2.10    3.96   0
 -11  -8  -3   -0.25    6.97   0
  11   8   3   -0.66    6.90   0
 -11   8  -3    5.25    3.74   0
  11  -8   3    1.53    4.02   0
 -11   9   3    0.66    5.59   0
 -10   9   3    3.23    3.94   0
  -9   9   3    4.70    3.50   0
  -8   9   3   -0.21    4.89   0
  -7   9   3    5.58    4.73   0
  -6   9   3    7.28    4.77   0
  -5   9   3    0.08    3.46   0
  -4   9   3    2.59    4.47   0
  -4   9   3    1.00    4.80   0
  -3   9   3   51.01    5.24   0
  -3   9   3   49.54    5.34   0
  -2   9   3   40.69    5.21   0
  -2   9   3   39.40    5.17   0
  -1   9   3   24.01    5.15   0
   1   9  -3   21.70    6.85   0
   1   9  -3   26.45    6.69   0
  -1   9   3   25.30    4.96   0
   0   9   3   34.27    6.13   0
   0   9   3   27.59    5.94   0
   0   9  -3   35.79    6.11   0
   1   9   3    2.42    5.46   0
   1   9   3    6.59    5.60   0
  -1   9  -3    3.07    4.46   0
  -2   9  -3    4.04    4.74   0
   2   9   3    2.10    6.64   0
   2   9   3    3.60    5.43   0
  -3   9  -3   -0.61    4.74   0
   3   9   3    0.40    7.75   0
   3   9   3    0.45    7.56   0
  -4   9  -3    1.68    4.72   0
   4  -9   3    5.15    4.52   0
  -5   9  -3    0.92    4.59   0
   5  -9   3   -1.87    4.64   0
  -6   9  -3   -2.40    4.79   0
   6  -9   3    1.01    4.68   0
  -7   9  -3    2.19    4.71   0
   7  -9   3    2.25    3.54   0
  -8   9  -3    4.92    3.68   0
   8  -9   3    2.56    3.47   0
  -9   9  -3    6.31    5.47   0
   9  -9   3    3.73    5.32   0
 -10   9  -3   -3.82    5.50   0
  10  -9   3    3.49    5.46   0
 -10  10   3    2.53    5.80   0
  -9  10   3    0.33    5.55   0
  -8  10   3   -0.32    3.71   0
  -7  10   3    3.10    5.03   0
  -6  10   3    3.50    5.12   0
  -5  10   3    0.94    3.52   0
  -5  10   3    2.30    3.43   0
  -4  10   3    1.62    4.91   0
  -4  10   3   -0.74    5.00   0
  -3  10   3    1.65    5.15   0
  -3  10   3    3.25    4.92   0
  -2  10   3   -0.78    4.85   0
  -2  10   3    1.54    4.52   0
  -1  10   3    3.13    4.53   0
   1  10  -3    3.08    8.45   0
   1  10  -3    4.67    8.44   0
  -1  10   3    4.80    5.88   0
   0  10   3   -2.37    5.16   0
   0  10   3    1.66    5.92   0
   0  10  -3    1.00    6.08   0
   0  10  -3    1.12    6.27   0
   1  10   3   -0.92    6.27   0
  -1  10  -3   -0.07    6.05   0
   1  10   3   -0.29    6.53   0
   2  10   3    2.50    7.82   0
  -2  10  -3    0.65    4.97   0
   2  10   3    2.80    7.72   0
  -3  10  -3    0.80    4.87   0
  -4  10  -3    7.54    5.15   0
  -5  10  -3   -1.98    4.82   0
  -6  10  -3    1.91    3.39   0
  -7  10  -3    1.16    3.63   0
  -8  10  -3   -1.28    4.17   0
   8 -10   3    0.52    4.05   0
  -8  11   3    3.34    5.59   0
  -7  11   3    3.94    5.37   0
  -6  11   3   -2.24    5.69   0
  -6  11   3   -0.83    5.56   0
  -5  11   3    3.32    5.20   0
  -5  11   3    1.18    5.48   0
  -4  11   3   -0.21    5.61   0
  -4  11   3    1.06    5.68   0
  -3  11   3   -0.02    5.52   0
  -3  11   3    2.55    5.53   0
  -2  11   3   -0.88    6.04   0
  -2  11   3    2.87    5.37   0
  -1  11   3    5.84    5.20   0
  -1  11   3    3.35    6.15   0
   0  11   3    2.81    6.36   0
   0  11  -3    2.51    7.66   0
   0  11   3    1.14    6.46   0
   0  11  -3    3.34    6.49   0
   1  11   3    0.63    7.48   0
  -1  11  -3    0.16    6.49   0
   1  11   3    0.13    7.71   0
  -1  11  -3   -0.45    6.33   0
  -2  11  -3    3.23    5.06   0
  -3  11  -3   -0.18    5.39   0
  -4  11  -3    3.76    5.49   0
  -5  11  -3    0.14    5.58   0
  -6  11  -3   -1.24    4.24   0
  -4  12   3   -2.44    6.22   0
  -4  12   3    0.13    6.17   0
  -3  12   3   -1.66    6.02   0
  -3  12   3   -0.23    5.92   0
  -2  12   3    1.34    7.08   0
  -2  12   3   -0.51    5.74   0
  -1  12   3    1.59    6.84   0
  -1  12   3    3.12    6.86   0
   0  12   3    3.07    8.02   0
   0  12  -3    0.80    9.84   0
   0  12   3    0.57    7.92   0
   0  12  -3    2.03   10.51   0
  -1  12  -3    2.48    7.09   0
  -1  12  -3    1.22    6.91   0
  -2  12  -3   -1.17    7.11   0
  -2  12  -3    0.14    6.71   0
  -3  12  -3    4.34    7.13   0
 -16   0   4    2.62    5.32   0
 -15   0   4    2.72    5.12   0
 -14   0   4    5.29    4.91   0
 -13   0   4    1.91    3.52   0
 -12   0   4    2.40    3.35   0
 -11   0   4   -3.50    4.56   0
 -10   0   4   17.05    4.62   0
  10   0  -4   21.30    3.12   0
  -9   0   4   23.80    4.45   0
  -8   0   4   61.27    4.41   0
  -7   0   4  303.67    6.64   0
  -6   0   4    5.45    4.09   0
  -5   0   4 1052.87   11.58   0
  -3   0   4 1683.65   16.67   0
   2   0  -4 5756.76   32.20   0
  -2   0   4 5539.57   31.48   0
   1   0  -4 1804.28   19.17   0
  -1   0   4 1770.27   18.77   0
   0   0   4   13.77    3.80   0
   0   0  -4   11.75    5.24   0
   1   0   4  349.28    8.22   0
  -1   0  -4  359.94    8.72   0
  -2   0  -4 1534.50   14.59   0
   2   0   4 1529.04   14.72   0
   3   0   4   -0.78    3.50   0
  -3   0  -4    1.40    4.48   0
  -4   0  -4  984.78   10.57   0
   4   0   4  918.09    9.94   0
   5   0   4    6.58    3.05   0
  -5   0  -4    4.96    3.05   0
  -6   0  -4  282.80    6.45   0
   6   0   4  256.22    6.25   0
  -7   0  -4   22.92    4.56   0
   7   0   4   20.74    3.46   0
   8   0   4   27.02    4.63   0
  -8   0  -4   32.87    4.57   0
  -9   0  -4  117.40    5.15   0
   9   0   4  111.62    4.01   0
 -10   0  -4    5.39    2.92   0
  10   0   4    8.35    4.47   0
  11   0   4   47.51    4.94   0
 -11   0  -4   43.55    4.86   0
 -12   0  -4    1.56    4.54   0
  12   0   4    2.62    3.54   0
 -13   0  -4    2.56    4.89   0
  13   0   4    1.07    3.49   0
 -14   0  -4    2.63    3.76   0
  14   0   4   -0.27    5.15   0
 -15   0  -4    1.54    5.77   0
 -16   1   4    6.91    5.36   0
 -16  -1   4    4.80    5.65   0
 -15   1   4   -0.42    3.70   0
 -15  -1   4    2.15    3.61   0
 -14  -1   4   -0.05    3.41   0
 -14   1   4   -1.54    3.37   0
 -13  -1   4    3.51    4.99   0
 -13   1   4    1.47    4.75   0
 -12  -1   4    5.65    4.68   0
 -12   1   4    5.64    4.65   0
 -11   1   4   -0.26    4.37   0
  11  -1  -4    3.93    2.84   0
 -11  -1   4   -2.59    4.60   0
 -10  -1   4    8.15    4.65   0
 -10   1   4   11.62    3.33   0
  10  -1  -4   13.52    3.24   0
   9  -1  -4   12.48    2.98   0
  -9   1   4    8.20    3.19   0
  -9  -1   4   10.99    3.29   0
  -8   1   4   35.07    3.50   0
  -8  -1   4   31.36    4.67   0
  -7   1   4   23.33    4.48   0
  -7  -1   4   30.22    4.53   0
  -6   1   4   61.82    3.73   0
  -6  -1   4   61.38    4.83   0
  -5  -1   4  102.68    5.56   0
  -5   1   4   98.28    5.52   0
  -4   1   4  265.27    7.20   0
  -3  -1   4 4748.47   29.94   0
  -2  -1   4  171.00    7.50   0
   2   1  -4  159.65    7.52   0
   2  -1  -4  164.38    6.19   0
  -2   1   4  172.20    6.92   0
   1   1  -4  829.37   13.95   0
  -1   1   4  809.81   12.46   0
   1  -1  -4  815.48   12.79   0
  -1  -1   4  846.61   13.98   0
   0  -1  -4   73.52    5.94   0
   0   1   4   72.68    4.92   0
   0   1  -4   72.63    6.06   0
   0  -1   4   73.91    6.12   0
  -1  -1  -4  194.72    6.48   0
   1  -1   4  207.78    7.55   0
   1   1   4  193.22    6.58   0
  -1   1  -4  194.84    7.33   0
  -2  -1  -4    3.25    3.09   0
   2  -1   4    8.95    5.04   0
   2   1   4    4.93    4.68   0
  -2   1  -4    5.68    4.87   0
  -3   1  -4   13.55    4.77   0
   3  -1   4    9.34    3.67   0
   3   1   4    7.59    3.24   0
  -3  -1  -4    8.30    4.25   0
   4   1   4  283.17    6.63   0
  -4   1  -4  290.55    6.74   0
  -4  -1  -4  280.33    6.11   0
   4  -1   4  261.58    5.82   0
  -5   1  -4  242.50    5.98   0
   5  -1   4  210.33    5.90   0
   5   1   4  231.24    6.20   0
  -5  -1  -4  234.12    6.11   0
  -6   1  -4    3.71    4.25   0
  -6  -1  -4    3.37    4.12   0
   6  -1   4    2.21    3.14   0
   6   1   4    0.01    2.96   0
  -7   1  -4   12.26    4.49   0
   7   1   4   12.29    4.05   0
   7  -1   4   15.59    4.40   0
  -7  -1  -4   10.95    3.25   0
  -8  -1  -4    9.48    4.22   0
   8  -1   4    8.18    4.39   0
  -8   1  -4   10.68    4.42   0
   8   1   4    8.91    3.12   0
   9  -1   4    3.03    2.96   0
   9   1   4    3.15    4.40   0
  -9  -1  -4    2.34    4.41   0
  -9   1  -4   -0.11    2.95   0
  10  -1   4   44.33    4.84   0
  10   1   4   42.35    4.72   0
 -10  -1  -4   50.19    4.78   0
 -10   1  -4   43.33    4.83   0
  11  -1   4   12.67    4.59   0
  11   1   4    5.51    4.87   0
 -11  -1  -4    6.07    3.22   0
 -11   1  -4   12.23    4.61   0
 -12   1  -4   17.34    4.81   0
 -12  -1  -4   10.15    4.78   0
  12   1   4   10.00    4.85   0
  12  -1   4   14.04    3.42   0
 -13   1  -4   -3.35    4.90   0
 -13  -1  -4    1.07    5.21   0
  13   1   4    7.00    4.93   0
  13  -1   4   -0.86    4.81   0
 -14   1  -4   -0.35    3.64   0
  14  -1   4    3.62    5.24   0
 -14  -1  -4    3.08    5.26   0
  14   1   4    0.43    5.26   0
 -15   1  -4    0.99    5.82   0
 -15  -1  -4    3.05    4.25   0
 -16  -2   4   -1.61    5.45   0
 -16   2   4   -0.13    5.48   0
 -15  -2   4    3.63    3.66   0
 -15   2   4   -1.01    4.86   0
 -14  -2   4    0.20    5.05   0
 -14   2   4    3.80    3.49   0
 -13  -2   4    2.82    4.98   0
 -13   2   4    3.58    4.42   0
 -12   2   4    8.44    4.90   0
 -12  -2   4    4.96    4.44   0
 -11  -2   4    2.47    4.53   0
 -11   2   4    3.41    4.56   0
 -10   2   4   -2.42    3.08   0
 -10  -2   4    0.80    4.48   0
  -9   2   4   20.34    4.63   0
  -9  -2   4   18.99    4.40   0
  -8   2   4   15.46    4.33   0
  -8  -2   4   16.42    4.64   0
  -7  -2   4   18.49    4.67   0
  -7   2   4   17.84    4.51   0
  -6  -2   4   66.56    5.16   0
  -6   2   4   69.59    4.68   0
  -5  -2   4    9.00    4.13   0
  -5   2   4   13.97    4.47   0
  -4  -2   4  425.76    9.73   0
  -4  -2   4  441.58    9.87   0
  -4   2   4  436.51    8.16   0
  -3  -2   4   50.32    5.08   0
  -2   2   4  448.18    9.09   0
   2   2  -4  417.88   11.03   0
  -2  -2   4  426.43   10.89   0
  -1   2   4   16.51    4.77   0
   1   2  -4   13.48    4.53   0
   1  -2  -4   11.36    3.57   0
  -1  -2   4   15.15    4.62   0
   0  -2   4   18.87    5.27   0
   0  -2  -4   16.69    4.73   0
   0   2   4   17.35    3.62   0
   0   2  -4   19.06    4.95   0
  -1   2  -4  114.36    6.13   0
   1   2   4  104.54    5.08   0
  -1  -2  -4  100.68    4.96   0
   1  -2   4  111.51    6.29   0
   2  -2   4    2.45    3.56   0
   2   2   4    2.66    4.17   0
  -2  -2  -4    0.73    4.01   0
  -2   2  -4    2.47    3.31   0
  -3   2  -4  169.27    5.19   0
   3  -2   4  151.54    6.05   0
   3   2   4  167.59    6.14   0
  -3  -2  -4  155.87    5.83   0
   4   2   4   73.60    4.84   0
  -4   2  -4   72.46    5.04   0
   4  -2   4   61.23    3.95   0
  -4  -2  -4   70.89    4.65   0
  -5   2  -4   -2.10    4.22   0
  -5  -2  -4    0.93    3.74   0
   5   2   4    0.24    4.30   0
   5  -2   4    2.20    3.07   0
   6  -2   4   15.12    4.35   0
  -6  -2  -4   14.77    3.88   0
   6   2   4   13.30    4.13   0
  -6   2  -4   10.30    3.10   0
  -7  -2  -4    4.71    3.77   0
   7   2   4    2.35    4.26   0
   7  -2   4    1.48    4.49   0
  -7   2  -4    2.14    3.17   0
  -8  -2  -4    5.77    4.24   0
   8  -2   4    1.54    4.32   0
  -8   2  -4    2.79    3.08   0
   8   2   4    6.88    4.30   0
  -9   2  -4   37.16    4.69   0
   9  -2   4   32.02    3.51   0
   9   2   4   29.47    3.48   0
  -9  -2  -4   29.97    4.53   0
  10  -2   4    1.05    4.66   0
 -10   2  -4   -4.14    4.60   0
 -10  -2  -4   -0.74    4.36   0
  10   2   4    3.84    4.55   0
  11   2   4   23.91    3.80   0
 -11   2  -4   19.29    4.76   0
  11  -2   4   20.28    3.46   0
 -11  -2  -4   22.36    3.31   0
 -12  -2  -4    1.32    4.85   0
  12   2   4    4.79    5.03   0
 -12   2  -4    4.88    4.90   0
  12  -2   4    9.16    4.81   0
 -13   2  -4    2.21    3.48   0
  13   2   4    1.57    5.00   0
  13  -2   4    2.35    3.53   0
 -13  -2  -4    4.29    3.34   0
  14  -2   4    3.85    5.16   0
 -14  -2  -4    1.64    3.65   0
  14   2   4    0.57    5.43   0
 -14   2  -4    1.72    5.42   0
 -16  -3   4   -0.76    5.74   0
 -16   3   4    6.32    5.52   0
 -15  -3   4    2.66    5.13   0
 -15   3   4    2.16    3.74   0
 -14  -3   4    0.50    4.73   0
 -14   3   4   -0.87    5.03   0
 -13  -3   4    2.08    4.85   0
 -13   3   4   -5.73    5.01   0
 -12   3   4    3.02    3.34   0
 -12  -3   4    4.83    4.87   0
 -11   3   4    5.13    3.42   0
 -11  -3   4    3.44    4.36   0
 -10   3   4    1.43    3.12   0
 -10  -3   4   -1.45    4.21   0
  -9   3   4   -2.15    4.87   0
  -9  -3   4   -0.27    4.60   0
  -8   3   4    4.28    3.14   0
  -8  -3   4    3.75    4.43   0
  -7   3   4   57.54    3.68   0
  -7  -3   4   52.31    5.19   0
  -6  -3   4   12.68    5.64   0
  -6   3   4    4.38    4.31   0
  -5   3   4   46.97    4.63   0
  -5  -3   4   46.51    5.15   0
  -5  -3   4   42.30    5.32   0
  -4  -3   4  270.09    9.72   0
  -4   3   4  270.98    6.51   0
  -4  -3   4  249.86    9.39   0
  -3  -3   4  148.23    8.45   0
   2   3  -4  210.52    9.20   0
  -2  -3   4  212.62    8.66   0
  -2   3   4  213.13    5.92   0
  -1  -3   4   20.24    5.56   0
  -1   3   4   25.34    4.38   0
   1   3  -4   22.04    4.30   0
   0  -3  -4  206.03    6.96   0
   0   3   4  196.72    6.80   0
   0   3  -4  199.05    6.95   0
   0  -3   4  199.34    7.20   0
   1   3   4    4.76    3.93   0
  -1   3  -4    2.57    4.34   0
   1  -3   4    5.30    4.63   0
  -1  -3  -4    3.57    3.89   0
  -2  -3  -4    3.05    3.68   0
   2   3   4    1.17    3.75   0
  -2   3  -4    1.41    4.01   0
   2  -3   4    0.54    4.29   0
  -3   3  -4    4.37    2.97   0
  -3  -3  -4    4.32    3.85   0
   3  -3   4    3.88    3.12   0
   3   3   4    4.33    3.96   0
   4  -3   4  100.89    5.12   0
  -4   3  -4  115.79    5.20   0
  -4  -3  -4  109.72    4.59   0
   4   3   4  116.29    5.61   0
   5   3   4    1.02    4.25   0
  -5   3  -4    3.71    4.13   0
   5  -3   4   -3.93    4.29   0
  -5  -3  -4    3.41    4.19   0
   6  -3   4    5.54    3.24   0
  -6  -3  -4    4.90    4.02   0
  -6   3  -4    7.12    3.16   0
   6   3   4    6.32    4.37   0
   7  -3   4   26.45    4.62   0
   7   3   4   28.33    4.53   0
  -7   3  -4   30.07    4.58   0
  -7  -3  -4   29.86    4.36   0
   8   3   4   10.43    4.42   0
   8  -3   4   10.34    2.99   0
  -8   3  -4    5.31    4.39   0
  -8  -3  -4    6.49    4.09   0
   9  -3   4    8.80    4.74   0
  -9  -3  -4   11.54    4.23   0
  -9   3  -4    8.74    4.74   0
   9   3   4   11.09    4.46   0
  10   3   4   -0.19    4.55   0
 -10   3  -4    7.29    4.70   0
  10  -3   4    5.85    4.72   0
 -10  -3  -4    4.08    4.28   0
  11   3   4    0.65    4.39   0
 -11   3  -4    1.74    4.78   0
  11  -3   4    2.43    3.31   0
 -11  -3  -4    2.40    4.22   0
  12  -3   4   -0.93    3.63   0
 -12   3  -4    2.19    5.19   0
  12   3   4    1.56    4.82   0
 -12  -3  -4    2.49    3.56   0
 -13   3  -4   -0.10    5.18   0
  13  -3   4    2.35    5.01   0
  13   3   4    4.32    3.61   0
 -13  -3  -4    2.31    5.18   0
  14   3   4   -0.81    3.80   0
 -14  -3  -4   -1.28    3.70   0
 -14   3  -4   -1.35    3.91   0
  14  -3   4   -3.47    5.25   0
 -15   4   4    0.74    3.90   0
 -15  -4   4    2.44    5.60   0
 -14  -4   4    1.34    5.42   0
 -14   4   4   -0.76    5.09   0
 -13  -4   4    0.91    5.05   0
 -13   4   4    3.65    4.93   0
 -12  -4   4   -0.31    4.92   0
 -12   4   4    0.94    3.32   0
 -11  -4   4   12.06    5.03   0
 -11   4   4   12.15    3.61   0
 -10  -4   4    1.78    4.49   0
 -10   4   4    1.18    4.73   0
  -9   4   4    1.33    3.07   0
  -9  -4   4    4.54    5.58   0
  -8  -4   4    5.41    4.37   0
  -8   4   4    6.79    3.44   0
  -7  -4   4    7.89    4.62   0
  -7   4   4   13.63    3.27   0
  -6   4   4   97.63    4.12   0
  -6  -4   4   99.77    6.95   0
  -6  -4   4   81.40    6.33   0
  -5   4   4   45.78    4.53   0
  -5  -4   4   47.35    6.16   0
  -5  -4   4   42.71    7.36   0
  -4   4   4   19.88    4.31   0
  -4  -4   4   15.63    6.61   0
  -4  -4   4   14.23    7.17   0
  -3   4   4  140.83    5.42   0
  -3  -4   4  127.13   10.25   0
  -2   4   4    7.19    3.86   0
   2   4  -4    4.79    4.96   0
  -2  -4   4    3.57    5.67   0
  -1  -4   4  113.51    6.52   0
   1   4  -4  118.85    7.02   0
  -1   4   4  126.70    5.56   0
   0   4   4   18.85    4.29   0
   0   4  -4   22.28    4.57   0
   0  -4   4   24.51    4.83   0
   0  -4  -4   21.66    4.43   0
   1   4   4  135.76    6.07   0
  -1   4  -4  136.93    5.93   0
  -1  -4  -4  146.07    6.08   0
   1  -4   4  129.49    6.04   0
   2  -4   4    1.72    4.46   0
  -2   4  -4    0.67    4.19   0
  -2  -4  -4    2.96    3.90   0
   2   4   4    1.89    3.83   0
   3   4   4    8.76    4.00   0
  -3   4  -4   14.48    4.41   0
  -3  -4  -4   10.06    4.11   0
   3  -4   4   13.16    4.40   0
   4  -4   4    3.49    3.15   0
  -4  -4  -4    4.64    4.02   0
   4   4   4    6.56    4.17   0
  -4   4  -4    3.51    2.87   0
   5   4   4    8.01    4.39   0
  -5   4  -4    7.71    4.56   0
   5  -4   4    4.84    3.26   0
  -5  -4  -4    4.45    3.92   0
  -6   4  -4    6.18    3.11   0
   6   4   4    3.01    4.43   0
  -6  -4  -4    6.23    2.97   0
   6  -4   4    6.73    3.21   0
   7  -4   4    2.99    3.00   0
  -7   4  -4    1.48    4.38   0
  -7  -4  -4    1.16    2.77   0
   7   4   4    0.39    4.44   0
  -8   4  -4   56.76    3.74   0
   8  -4   4   63.27    3.69   0
   8   4   4   56.25    4.90   0
  -8  -4  -4   69.08    4.78   0
  -9   4  -4   39.22    4.73   0
  -9  -4  -4   37.50    4.53   0
   9   4   4   32.55    4.78   0
   9  -4   4   42.04    3.45   0
 -10  -4  -4    2.92    4.45   0
  10   4   4    0.18    4.65   0
  10  -4   4   -2.70    3.30   0
 -10   4  -4    5.82    4.72   0
  11   4   4   11.23    4.64   0
 -11  -4  -4    6.29    4.71   0
  11  -4   4    5.54    3.44   0
 -11   4  -4    9.89    4.91   0
  12  -4   4    3.11    3.73   0
 -12   4  -4   10.55    5.14   0
  12   4   4    9.18    4.77   0
 -12  -4  -4    4.47    4.58   0
  13  -4   4    5.77    3.82   0
 -13   4  -4   -1.75    3.96   0
  13   4   4    0.25    3.56   0
 -13  -4  -4    2.17    5.09   0
 -14   4  -4    0.70    5.57   0
  14   4   4   -2.25    5.61   0
  14  -4   4    1.71    3.83   0
 -14  -4  -4   -0.38    4.00   0
 -15  -5   4    1.63    5.93   0
 -15   5   4    1.08    3.99   0
 -14  -5   4    1.55    5.33   0
 -14   5   4   -4.18    5.39   0
 -13  -5   4    1.61    5.17   0
 -13   5   4   -1.01    3.55   0
 -12  -5   4    2.07    4.94   0
 -12   5   4   -2.54    4.95   0
 -11   5   4   -0.52    3.32   0
 -11  -5   4    1.42    4.69   0
 -10   5   4    4.54    3.21   0
 -10  -5   4   -1.82    4.76   0
  -9  -5   4   21.36    6.07   0
  -9   5   4   17.90    3.53   0
  -8   5   4    2.71    3.28   0
  -8  -5   4    4.49    5.45   0
  -8  -5   4    5.34    5.80   0
  -7  -5   4    6.14    5.33   0
  -7  -5   4    4.95    5.61   0
  -7   5   4    9.43    3.18   0
  -6  -5   4    0.96    6.49   0
  -6  -5   4    0.10    6.89   0
  -6   5   4   -0.76    4.32   0
  -5   5   4    1.21    4.24   0
  -4   5   4    3.12    2.88   0
  -3   5   4    5.23    4.06   0
   2   5  -4   60.47    7.14   0
  -2   5   4   63.67    4.78   0
  -2  -5   4   60.01    7.56   0
  -2   5   4   56.13    3.89   0
   1   5  -4    2.23    4.02   0
  -1   5   4    4.87    4.17   0
  -1  -5   4    3.96    5.42   0
   0   5   4  211.69    6.84   0
   0  -5   4  158.63    6.81   0
   0   5  -4  208.15    6.96   0
   1  -5   4   53.74    5.36   0
  -1  -5  -4   59.05    5.08   0
  -1   5  -4   55.49    4.86   0
   1   5   4   55.97    5.06   0
  -2  -5  -4   52.76    4.94   0
  -2   5  -4   54.17    4.86   0
   2  -5   4   50.44    3.79   0
   2   5   4   45.63    4.96   0
  -3   5  -4    4.68    2.84   0
   3   5   4    3.76    4.13   0
  -3  -5  -4    3.33    3.93   0
   3  -5   4    3.87    2.83   0
   4   5   4    7.22    4.29   0
  -4   5  -4    8.06    3.98   0
  -4  -5  -4    8.08    4.10   0
   4  -5   4    6.41    4.32   0
   5  -5   4    5.98    4.33   0
   5   5   4    2.73    4.42   0
  -5   5  -4    4.85    2.90   0
  -5  -5  -4    2.51    3.96   0
  -6   5  -4   13.00    3.23   0
  -6  -5  -4   12.47    4.03   0
   6   5   4   13.37    4.52   0
   6  -5   4   12.28    4.55   0
   7   5   4    3.99    4.53   0
  -7   5  -4    8.11    3.23   0
  -7  -5  -4    5.47    4.17   0
   7  -5   4    7.90    4.32   0
  -8   5  -4    2.91    4.58   0
  -8  -5  -4    4.03    4.29   0
   8  -5   4    3.60    4.37   0
   8   5   4    5.73    4.69   0
  -9   5  -4    9.32    4.72   0
   9   5   4    8.79    4.83   0
  -9  -5  -4    7.01    4.82   0
   9  -5   4    9.11    3.19   0
  10   5   4   10.83    4.78   0
 -10   5  -4   11.98    3.32   0
 -10  -5  -4    8.85    4.58   0
  10  -5   4    5.07    3.27   0
 -11   5  -4    6.56    5.17   0
  11   5   4    4.81    5.07   0
 -11  -5  -4    6.56    4.77   0
  11  -5   4    4.19    5.10   0
  12  -5   4    6.36    5.03   0
 -12  -5  -4    0.10    5.37   0
 -12   5  -4   -4.20    5.19   0
  12   5   4    3.45    5.34   0
  13  -5   4    1.55    3.82   0
 -13   5  -4    2.12    5.63   0
  13   5   4   -0.74    5.59   0
 -13  -5  -4    3.45    5.63   0
 -14  -6   4   -0.36    5.34   0
 -14   6   4    3.92    3.95   0
 -13   6   4    4.64    3.68   0
 -13  -6   4    2.16    6.38   0
 -12  -6   4    3.19    5.10   0
 -12  -6   4    4.45    5.42   0
 -12   6   4    0.94    5.14   0
 -11  -6   4   -0.22    6.21   0
 -11  -6   4    2.77    5.98   0
 -11   6   4    1.01    3.38   0
 -10   6   4    4.24    4.69   0
 -10  -6   4    7.55    5.69   0
 -10  -6   4    4.81    5.96   0
  -9   6   4   11.23    4.53   0
  -9  -6   4   10.90    6.41   0
  -9  -6   4   10.96    6.41   0
  -8   6   4    4.14    3.05   0
  -8  -6   4   -0.29    8.52   0
  -8  -6   4    0.90    8.30   0
  -7   6   4    1.09    3.06   0
  -6   6   4   13.84    4.39   0
  -5   6   4    8.17    4.31   0
  -4   6   4   50.22    4.66   0
  -3   6   4    0.34    3.95   0
  -3   6   4    3.78    3.83   0
  -2   6   4    6.48    4.07   0
  -2  -6   4    6.19    5.88   0
   2   6  -4    6.12    5.91   0
  -2   6   4    5.72    4.19   0
   1   6  -4    0.83    5.01   0
  -1   6   4    2.79    3.92   0
  -1  -6   4    1.75    5.45   0
  -1   6   4    1.55    4.14   0
   0   6  -4   16.94    4.33   0
   0   6   4   16.85    4.18   0
   0  -6   4   20.12    4.67   0
  -1   6  -4   -0.29    4.27   0
   1   6   4    0.91    3.92   0
   1  -6   4   -0.60    4.41   0
  -2   6  -4    2.36    4.20   0
   2   6   4    2.55    3.88   0
   2  -6   4    5.54    4.17   0
  -3  -6  -4   18.02    4.31   0
  -3   6  -4   21.27    4.42   0
   3  -6   4   18.29    4.37   0
   3   6   4   14.87    5.12   0
  -4  -6  -4    0.16    4.89   0
   4  -6   4   -3.87    2.99   0
  -4   6  -4    1.43    2.93   0
   4   6   4    1.28    4.16   0
   5  -6   4    8.96    4.44   0
  -5   6  -4   14.95    4.44   0
   5   6   4   10.23    5.65   0
  -5  -6  -4   11.20    4.46   0
   6  -6   4    1.97    4.25   0
  -6   6  -4    2.01    3.20   0
  -6  -6  -4   -0.65    4.43   0
   6   6   4   -0.97    5.80   0
  -7   6  -4    0.20    4.28   0
  -7  -6  -4    1.37    4.51   0
   7   6   4   -0.56    4.66   0
   7  -6   4    4.88    4.32   0
   8  -6   4   29.12    3.37   0
  -8  -6  -4   25.26    4.92   0
  -8   6  -4   28.89    4.74   0
   8   6   4   25.91    5.03   0
  -9   6  -4    8.21    4.59   0
   9   6   4    2.18    4.88   0
  -9  -6  -4    6.76    4.67   0
   9  -6   4    3.60    4.56   0
  10   6   4    2.57    5.20   0
 -10   6  -4    3.43    4.89   0
 -10  -6  -4    3.22    5.90   0
  10  -6   4    4.47    4.67   0
  11   6   4    2.81    5.13   0
  11  -6   4    5.49    4.98   0
 -11  -6  -4   -0.31    5.48   0
 -11   6  -4    6.28    5.07   0
  12   6   4   -0.45    5.52   0
  12  -6   4    2.15    3.85   0
 -12   6  -4   -3.23    5.52   0
 -12  -6  -4    3.92    5.51   0
 -13   6  -4    6.21    5.63   0
  13  -6   4    3.71    5.55   0
  13   6   4    2.93    5.97   0
 -13  -6  -4    1.35    5.91   0
 -13   7   4    4.84    3.64   0
 -13  -7   4    0.08    8.11   0
 -13  -7   4    0.73    7.81   0
 -12  -7   4    0.48    7.81   0
 -12  -7   4   -0.34    7.61   0
 -12   7   4   -1.99    5.04   0
 -11   7   4    3.77    4.90   0
 -11  -7   4    0.99    7.68   0
 -11  -7   4    0.77    7.80   0
 -10   7   4    1.59    3.32   0
  -9   7   4    4.66    4.78   0
  -8   7   4    2.09    3.33   0
  -7   7   4   11.58    4.33   0
  -6   7   4   51.89    5.05   0
  -5   7   4    2.94    4.40   0
  -4   7   4   57.98    4.87   0
  -3   7   4   23.06    4.39   0
  -3   7   4   25.78    4.55   0
   2   7  -4    0.80    7.11   0
  -2   7   4    1.42    4.12   0
  -2   7   4    3.17    4.30   0
  -1   7   4    8.10    4.31   0
  -1   7   4    5.85    5.23   0
  -1  -7   4   10.86    5.26   0
   1   7  -4    9.01    5.20   0
   0   7  -4    5.08    4.27   0
   0  -7   4    7.11    4.33   0
   0   7   4    4.68    3.97   0
   0   7   4    8.11    4.41   0
   1  -7   4    5.47    4.47   0
  -1   7  -4    6.01    4.28   0
   1   7   4    3.00    4.23   0
   2  -7   4   23.43    4.38   0
   2   7   4   17.74    5.23   0
  -2   7  -4   20.19    4.60   0
  -3   7  -4    5.56    4.39   0
   3   7   4    6.71    4.49   0
   3  -7   4    6.73    4.36   0
  -4   7  -4    2.46    3.08   0
  -4  -7  -4    3.86    4.49   0
   4   7   4    5.27    5.67   0
   4  -7   4    4.02    4.45   0
  -5  -7  -4    3.17    5.66   0
  -5   7  -4    0.04    4.55   0
   5   7   4    3.13    4.66   0
   5  -7   4    3.87    4.45   0
  -6  -7  -4    3.86    4.62   0
   6   7   4    3.16    4.61   0
  -6   7  -4    3.18    3.32   0
   6  -7   4    5.52    3.23   0
  -7   7  -4   11.62    3.58   0
   7   7   4   11.66    5.84   0
  -7  -7  -4    9.82    5.64   0
   7  -7   4   13.22    4.44   0
   8   7   4   14.60    5.21   0
   8  -7   4   14.07    4.66   0
  -8  -7  -4   13.06    6.19   0
  -8   7  -4   10.72    4.47   0
   9   7   4   16.12    6.39   0
  -9  -7  -4   14.74    6.18   0
   9  -7   4   11.02    4.98   0
  -9   7  -4   11.82    3.54   0
  10   7   4    4.54    5.27   0
 -10   7  -4   -0.01    3.49   0
 -10  -7  -4    4.80    5.05   0
  10  -7   4    3.94    3.34   0
 -11  -7  -4    1.52    5.33   0
 -11   7  -4    0.01    3.53   0
  11   7   4   -0.34    5.56   0
  11  -7   4    1.44    3.40   0
 -12  -7  -4   -1.31    5.68   0
 -12   7  -4   -1.77    3.89   0
  12   7   4    0.87    5.82   0
  12  -7   4    4.82    5.60   0
 -12   8   4    0.15    3.87   0
 -11   8   4   -2.11    3.74   0
 -10   8   4   -0.29    5.21   0
  -9   8   4    4.49    4.71   0
  -8   8   4   -4.52    5.21   0
  -7   8   4    1.62    3.19   0
  -6   8   4    5.81    4.66   0
  -5   8   4   46.56    4.97   0
  -4   8   4   11.19    4.34   0
  -4   8   4    7.85    4.53   0
  -3   8   4   48.96    4.67   0
  -3   8   4   49.94    3.73   0
  -2   8   4   48.83    5.13   0
  -2   8   4   47.30    5.05   0
  -1   8   4    4.08    5.59   0
   1   8  -4    1.16    6.08   0
  -1   8   4   -0.46    4.38   0
   0   8   4   19.11    4.73   0
   0   8   4   21.71    4.88   0
   0   8  -4   20.42    4.86   0
   1   8   4    7.76    4.77   0
   1   8   4    4.84    4.63   0
   1  -8   4    8.26    5.49   0
  -1   8  -4    6.44    4.50   0
   2  -8   4    2.35    4.06   0
   2   8   4   -0.06    5.48   0
  -2   8  -4    4.30    4.59   0
   2   8   4    1.54    5.39   0
   3  -8   4    1.86    4.12   0
  -3   8  -4    2.47    4.25   0
   3   8   4    0.63    5.58   0
  -4   8  -4   15.41    4.67   0
   4   8   4   14.43    5.94   0
   4  -8   4   15.32    3.33   0
   5  -8   4    1.13    4.40   0
  -5   8  -4    2.48    4.43   0
   5   8   4    2.03    6.04   0
  -6   8  -4    7.51    4.84   0
   6  -8   4    6.50    4.73   0
   6   8   4    3.50    6.06   0
   7   8   4    0.88    6.20   0
  -7   8  -4   -0.36    5.20   0
  -7  -8  -4    0.14    7.34   0
   7  -8   4    0.45    3.39   0
  -8  -8  -4    0.98    6.22   0
   8   8   4    1.45    6.30   0
  -8   8  -4    2.81    5.17   0
   8  -8   4    5.67    5.07   0
   9  -8   4    6.01    5.13   0
  -9  -8  -4    1.93    6.61   0
  -9   8  -4   -0.87    5.34   0
   9   8   4    3.01    6.51   0
 -10  -8  -4    0.57    6.92   0
 -10   8  -4    1.87    3.72   0
  10   8   4    1.25    6.82   0
  10  -8   4    5.40    3.84   0
  11   8   4    0.43    7.04   0
 -11  -8  -4   -0.73    7.19   0
 -11   8  -4    2.62    5.69   0
  11  -8   4   -0.83    4.00   0
 -11   9   4    2.63    3.96   0
 -10   9   4    2.16    3.87   0
  -9   9   4   -0.27    3.68   0
  -8   9   4   -0.02    3.62   0
  -7   9   4   -1.61    3.34   0
  -6   9   4    4.91    3.39   0
  -5   9   4    5.59    3.13   0
  -5   9   4   10.56    4.75   0
  -4   9   4    9.33    4.56   0
  -4   9   4   12.96    3.44   0
  -3   9   4    5.58    4.54   0
  -3   9   4    3.07    3.22   0
  -2   9   4   20.30    4.93   0
  -2   9   4   16.86    5.89   0
   1   9  -4    5.09    6.30   0
  -1   9   4    5.86    5.79   0
  -1   9   4    2.98    4.79   0
   0   9   4    1.62    5.39   0
   0   9   4    3.68    5.97   0
   0   9  -4    3.16    5.41   0
  -1   9  -4    2.26    4.71   0
   1   9   4    1.59    5.57   0
   1   9   4    0.69    5.51   0
   2   9   4    5.12    5.78   0
   2   9   4    3.56    5.70   0
   2  -9   4    2.66    3.21   0
  -2   9  -4    4.90    4.65   0
   3   9   4    0.02    5.89   0
   3   9   4    0.60    6.90   0
   3  -9   4   -0.42    4.53   0
  -3   9  -4    0.66    4.80   0
   4   9   4    8.61    8.02   0
  -4   9  -4    7.68    4.80   0
   4  -9   4    8.85    4.66   0
   4   9   4    6.43    8.23   0
   5   9   4    1.68    8.97   0
  -5   9  -4   -0.07    4.73   0
   5  -9   4    5.83    4.48   0
   5   9   4    2.28    9.09   0
   6  -9   4    5.07    4.84   0
  -6   9  -4   -1.81    4.97   0
   7  -9   4    4.80    4.78   0
  -7   9  -4   -3.03    3.49   0
  -8   9  -4    3.02    5.09   0
   8  -9   4    4.31    5.20   0
   9  -9   4    3.99    3.95   0
  -9   9  -4   -1.15    5.25   0
 -10   9  -4   -5.07    5.62   0
  10  -9   4    0.38    5.56   0
 -10  10   4    1.12    5.90   0
  -9  10   4    0.86    5.71   0
  -8  10   4    2.21    3.86   0
  -7  10   4    2.21    5.22   0
  -6  10   4    0.61    5.14   0
  -6  10   4    1.02    5.14   0
  -5  10   4    6.54    4.85   0
  -5  10   4    9.71    5.04   0
  -4  10   4   -0.46    4.97   0
  -4  10   4    4.38    4.79   0
  -3  10   4    2.07    4.96   0
  -3  10   4    3.04    4.93   0
  -2  10   4    3.07    4.90   0
  -2  10   4    3.56    5.82   0
  -1  10   4    0.26    4.95   0
   1  10  -4    0.66    8.30   0
  -1  10   4    5.16    6.05   0
   1  10  -4    1.62    7.61   0
   0  10   4    0.30    5.21   0
   0  10   4    0.92    5.07   0
   0  10  -4    2.16    6.11   0
   1  10   4    0.06    6.07   0
   1  10   4    3.29    6.21   0
  -1  10  -4   -0.39    4.90   0
   2  10   4    3.44    6.98   0
   2  10   4    4.08    7.13   0
  -2  10  -4    6.29    4.85   0
   3  10   4    1.79    9.10   0
  -3  10  -4    4.54    5.00   0
   3  10   4    1.75    9.25   0
  -4  10  -4    3.71    4.77   0
   5 -10   4    2.63    4.89   0
  -5  10  -4    1.53    4.66   0
  -6  10  -4   -0.81    5.25   0
   6 -10   4   -0.43    5.16   0
   7 -10   4    2.81    3.81   0
  -7  10  -4    1.46    5.50   0
  -8  10  -4    1.17    5.85   0
   8 -10   4   -1.62    5.78   0
  -8  11   4   -0.87    5.57   0
  -7  11   4    0.07    5.43   0
  -7  11   4   -2.01    3.78   0
  -6  11   4    2.06    5.50   0
  -6  11   4   -5.54    5.73   0
  -5  11   4    3.02    5.63   0
  -5  11   4    5.59    5.47   0
  -4  11   4   -0.24    5.42   0
  -4  11   4    0.25    5.33   0
  -3  11   4    3.21    5.61   0
  -3  11   4    2.61    5.32   0
  -2  11   4    1.13    5.18   0
  -2  11   4    1.88    5.48   0
  -1  11   4    0.94    5.04   0
  -1  11   4    2.14    5.15   0
   0  11  -4    1.60    6.36   0
   0  11  -4    1.79    7.63   0
   0  11   4    1.70    6.20   0
   0  11   4    2.71    5.27   0
  -1  11  -4    0.32    6.31   0
   1  11   4   -0.48    7.66   0
   1  11   4    0.20    6.69   0
   2  11   4    1.67   10.12   0
   2  11   4    0.50    9.28   0
  -2  11  -4    0.74    6.37   0
  -3  11  -4    1.23    5.76   0
  -4  11  -4    3.34    5.41   0
  -5  11  -4    2.76    5.66   0
  -6  11  -4   -2.15    5.86   0
  -4  12   4    3.22    6.11   0
  -4  12   4   -3.74    7.51   0
  -3  12   4    1.09    5.82   0
  -3  12   4    2.52    7.21   0
  -2  12   4   -0.09    5.51   0
  -2  12   4    1.69    5.87   0
  -1  12   4   -1.92    7.08   0
  -1  12   4    3.46    6.95   0
   0  12   4    2.33    6.95   0
   0  12  -4   -0.58   10.00   0
   0  12   4   -1.44    6.99   0
   0  12  -4   -0.44   10.12   0
  -1  12  -4   -0.98    7.07   0
   1  12   4    0.86   10.33   0
  -1  12  -4   -1.93    7.92   0
   1  12   4    0.03   10.17   0
  -2  12  -4    2.14    5.77   0
  -3  12  -4   -1.79    5.99   0
 -16  -1   5    1.22    5.86   0
 -16   1   5    2.56    3.71   0
 -15  -1   5    4.44    5.16   0
 -15   1   5   -0.51    3.76   0
 -14   1   5    2.76    3.44   0
 -14  -1   5    4.70    4.95   0
 -13   1   5    2.87    3.39   0
 -13  -1   5    0.28    4.57   0
 -12   1   5   -0.55    3.06   0
 -12  -1   5    3.12    4.66   0
 -11  -1   5    6.77    3.21   0
 -11   1   5    8.53    4.26   0
 -10   1   5   28.05    4.66   0
 -10  -1   5   28.67    3.43   0
  -9  -1   5   21.79    4.39   0
  -9   1   5   31.67    4.63   0
  -8   1   5    2.98    3.13   0
  -8  -1   5    2.67    2.65   0
  -7   1   5    7.34    3.06   0
  -7  -1   5    5.73    3.04   0
  -6   1   5  102.04    4.15   0
  -6  -1   5  107.92    5.32   0
  -5   1   5  185.30    6.09   0
  -5  -1   5  181.08    6.09   0
  -4  -1   5    3.87    4.15   0
  -3   1   5   13.72    3.43   0
  -3  -1   5   12.75    4.42   0
   3   1  -5   10.65    4.76   0
   2  -1  -5  163.68    6.54   0
  -2  -1   5  165.54    6.89   0
  -2   1   5  158.23    5.74   0
   2   1  -5  170.70    7.12   0
  -1   1   5    3.94    4.67   0
   1  -1  -5    6.77    3.34   0
  -1  -1   5    6.86    4.67   0
   1   1  -5    6.50    4.83   0
   0  -1   5  116.88    5.42   0
   0   1  -5  115.79    6.16   0
   0   1   5  107.71    6.04   0
   0  -1  -5  104.29    5.11   0
   1  -1   5   62.38    5.57   0
  -1  -1  -5   58.72    5.26   0
   1   1   5   64.77    4.29   0
  -1   1  -5   66.80    4.28   0
   2  -1   5   53.12    5.41   0
  -2  -1  -5   50.50    4.82   0
  -2   1  -5   53.47    4.97   0
   2   1   5   54.31    5.01   0
   3   1   5  735.90    9.25   0
  -3   1  -5  768.27    9.06   0
   3  -1   5  747.36    9.02   0
  -3  -1  -5  756.53    9.38   0
  -4   1  -5  412.20    7.23   0
   4   1   5  414.83    6.81   0
   4  -1   5  392.18    6.46   0
  -4  -1  -5  409.34    7.26   0
  -5  -1  -5  593.76    7.64   0
   5  -1   5  547.70    7.84   0
   5   1   5  560.44    7.50   0
  -5   1  -5  591.56    7.84   0
   6  -1   5    5.30    4.41   0
   6   1   5   12.11    4.59   0
  -6   1  -5   12.52    3.07   0
  -6  -1  -5   11.17    4.31   0
  -7  -1  -5    1.10    2.97   0
   7  -1   5    3.48    4.47   0
   7   1   5    1.27    4.18   0
  -7   1  -5    1.86    4.34   0
   8  -1   5   10.37    3.05   0
  -8   1  -5   14.76    4.25   0
  -8  -1  -5   15.64    4.34   0
   8   1   5   15.06    3.25   0
  -9  -1  -5   48.20    3.57   0
   9  -1   5   46.57    4.76   0
  -9   1  -5   54.28    4.73   0
   9   1   5   47.63    3.56   0
 -10   1  -5   25.14    3.41   0
  10   1   5   23.64    4.65   0
 -10  -1  -5   21.89    3.46   0
  10  -1   5   21.38    4.66   0
  11  -1   5    1.85    4.52   0
  11   1   5    2.24    3.43   0
 -11  -1  -5   -0.76    3.36   0
 -11   1  -5    1.48    4.50   0
  12   1   5    0.19    5.18   0
 -12   1  -5   -2.39    5.00   0
  12  -1   5    1.33    3.48   0
 -12  -1  -5   -0.77    5.07   0
 -13   1  -5    6.85    5.19   0
  13   1   5    3.32    5.22   0
  13  -1   5    4.10    3.53   0
 -13  -1  -5    0.23    5.21   0
 -14   1  -5    6.72    5.53   0
  14  -1   5    6.75    5.36   0
 -14  -1  -5    6.42    5.41   0
  14   1   5    6.59    5.80   0
 -16  -2   5    5.06    5.74   0
 -16   2   5    1.45    5.45   0
 -15  -2   5    3.67    5.21   0
 -15   2   5    0.54    3.48   0
 -14  -2   5    2.06    4.89   0
 -14   2   5    0.83    3.43   0
 -13   2   5    3.00    3.26   0
 -13  -2   5    3.21    4.61   0
 -12  -2   5    5.54    4.45   0
 -12   2   5    2.36    3.21   0
 -11  -2   5    7.37    4.60   0
 -11   2   5    6.97    4.60   0
 -10  -2   5   47.17    4.97   0
 -10   2   5   41.38    3.54   0
  -9  -2   5   60.70    4.75   0
  -9   2   5   62.22    4.81   0
  -8  -2   5    6.04    4.46   0
  -8   2   5    5.67    3.08   0
  -7  -2   5   10.94    3.43   0
  -7   2   5   14.90    4.27   0
  -6  -2   5    7.60    4.40   0
  -6   2   5    6.40    2.88   0
  -5   2   5   49.74    4.71   0
  -5  -2   5   51.49    4.81   0
  -5  -2   5   52.61    4.88   0
  -4  -2   5   75.99    5.20   0
  -3  -2   5  321.45    8.58   0
   3   2  -5  314.52    9.03   0
  -3   2   5  344.76    7.60   0
  -2   2   5  186.41    6.45   0
   2   2  -5  161.64    6.91   0
  -2  -2   5  176.42    6.95   0
   2  -2  -5  181.34    6.61   0
  -1  -2   5   11.33    4.34   0
   1  -2  -5    9.40    3.17   0
  -1   2   5    9.99    4.23   0
   1   2  -5    7.29    3.09   0
   0  -2   5   77.96    4.67   0
   0  -2  -5   73.04    5.25   0
   0   2   5   73.39    5.11   0
   0   2  -5   74.17    4.43   0
   1  -2   5   14.40    3.49   0
  -1  -2  -5   20.97    4.29   0
   1   2   5   19.93    4.29   0
  -1   2  -5   23.93    4.46   0
  -2   2  -5  183.88    5.36   0
   2  -2   5  186.54    6.33   0
   2   2   5  186.75    6.15   0
  -2  -2  -5  193.59    6.14   0
   3   2   5    5.37    2.79   0
  -3  -2  -5    4.62    3.72   0
   3  -2   5    8.33    4.43   0
  -3   2  -5    4.71    4.31   0
   4  -2   5    2.52    4.20   0
  -4   2  -5    3.18    2.91   0
  -4  -2  -5    4.69    3.79   0
   4   2   5    1.70    4.09   0
  -5  -2  -5    1.86    3.68   0
  -5   2  -5    2.76    4.08   0
   5   2   5    4.30    2.89   0
   5  -2   5   11.44    4.53   0
  -6   2  -5   23.47    4.38   0
   6   2   5   21.05    4.06   0
  -6  -2  -5   19.58    3.81   0
   6  -2   5   14.28    3.31   0
   7   2   5   -1.16    3.13   0
  -7   2  -5    4.45    3.27   0
   7  -2   5    2.91    4.40   0
  -7  -2  -5    3.35    3.75   0
  -8   2  -5   61.88    3.70   0
   8   2   5   53.96    4.92   0
  -8  -2  -5   58.19    3.77   0
   8  -2   5   59.20    4.79   0
  -9   2  -5    3.21    4.68   0
   9  -2   5    7.70    4.38   0
   9   2   5    4.72    3.20   0
  -9  -2  -5    9.31    4.35   0
 -10   2  -5    6.94    3.37   0
  10   2   5    9.19    3.25   0
  10  -2   5   14.01    4.94   0
 -10  -2  -5    6.55    3.21   0
  11   2   5    1.23    4.84   0
  11  -2   5   -1.49    3.22   0
 -11   2  -5    7.74    4.66   0
 -11  -2  -5    1.95    2.97   0
 -12   2  -5    6.54    5.11   0
 -12  -2  -5    1.70    4.98   0
  12   2   5    1.14    3.41   0
  12  -2   5    2.47    4.94   0
 -13   2  -5   -2.02    5.05   0
  13   2   5    4.09    5.26   0
  13  -2   5    4.00    3.36   0
 -13  -2  -5   -1.97    3.42   0
 -14   2  -5   -0.58    3.80   0
  14  -2   5    2.05    5.23   0
 -14  -2  -5    3.53    5.20   0
  14   2   5    2.81    5.26   0
 -16  -3   5    1.73    5.84   0
 -16   3   5   -3.15    3.88   0
 -15  -3   5   -2.06    5.06   0
 -15   3   5   -4.71    5.02   0
 -14  -3   5   -1.05    4.97   0
 -14   3   5    5.17    5.00   0
 -13  -3   5    0.59    4.95   0
 -13   3   5    4.11    4.92   0
 -12  -3   5   -0.33    4.78   0
 -12   3   5    6.58    4.72   0
 -11   3   5    6.03    4.74   0
 -11  -3   5    5.21    4.33   0
 -10   3   5    9.88    3.01   0
 -10  -3   5    6.84    4.27   0
  -9  -3   5   18.69    4.75   0
  -9   3   5   22.87    4.88   0
  -8  -3   5   11.91    4.47   0
  -8   3   5   11.53    4.46   0
  -7   3   5    3.93    4.22   0
  -7  -3   5    4.52    4.41   0
  -6  -3   5  153.64    6.52   0
  -6  -3   5  157.38    6.44   0
  -6   3   5  156.45    5.47   0
  -5  -3   5   57.10    5.20   0
  -5   3   5   60.17    4.61   0
  -5  -3   5   59.06    6.11   0
  -4  -3   5  258.31    8.40   0
  -4   3   5  286.74    5.84   0
   3   3  -5   50.74    5.23   0
  -3   3   5   52.78    4.55   0
  -3  -3   5   51.59    5.11   0
   2   3  -5    1.39    3.69   0
  -2  -3   5    2.15    4.59   0
  -2   3   5    0.80    3.88   0
   1   3  -5  213.05    7.08   0
  -1   3   5  225.82    5.93   0
  -1  -3   5  227.39    7.36   0
   1  -3  -5  223.42    6.59   0
   0  -3  -5  316.04    7.50   0
   0   3   5  297.47    7.36   0
   0  -3   5  313.20    7.81   0
   0   3  -5  311.20    7.65   0
  -1  -3  -5  120.93    5.51   0
   1  -3   5  120.97    5.50   0
   1   3   5  115.12    5.32   0
  -1   3  -5  123.70    5.51   0
   2   3   5   10.60    2.98   0
  -2  -3  -5   11.99    3.85   0
  -2   3  -5   11.87    3.95   0
   2  -3   5    9.27    4.36   0
   3  -3   5    3.26    4.28   0
  -3   3  -5   -0.74    2.90   0
  -3  -3  -5   -0.41    2.68   0
   3   3   5    0.20    3.99   0
  -4   3  -5   28.74    4.67   0
   4   3   5   29.87    4.43   0
  -4  -3  -5   32.66    4.29   0
   4  -3   5   31.05    4.77   0
  -5   3  -5    7.55    4.26   0
  -5  -3  -5    6.34    2.75   0
   5  -3   5    7.63    3.28   0
   5   3   5    9.28    4.19   0
   6   3   5   12.10    4.29   0
  -6  -3  -5   11.68    2.86   0
  -6   3  -5   15.86    4.48   0
   6  -3   5   10.97    3.33   0
  -7   3  -5   25.63    4.68   0
   7   3   5   24.60    4.76   0
   7  -3   5   25.03    4.74   0
  -7  -3  -5   20.93    3.12   0
  -8  -3  -5    2.49    2.95   0
  -8   3  -5    6.72    4.44   0
   8   3   5    3.24    3.15   0
   8  -3   5    1.60    4.55   0
   9   3   5   27.16    4.85   0
   9  -3   5   22.38    3.34   0
  -9  -3  -5   25.01    4.55   0
  -9   3  -5   27.31    3.61   0
 -10   3  -5   20.06    4.86   0
  10   3   5   14.93    4.54   0
  10  -3   5   22.23    4.75   0
 -10  -3  -5   17.85    3.22   0
 -11   3  -5   -1.97    4.74   0
  11   3   5   -0.59    4.63   0
  11  -3   5    3.07    3.36   0
 -11  -3  -5   -2.05    4.35   0
  12   3   5    4.13    4.77   0
 -12   3  -5    6.60    5.11   0
  12  -3   5    3.06    4.90   0
 -12  -3  -5   -1.22    4.80   0
  13  -3   5   -0.10    5.04   0
  13   3   5    0.26    5.16   0
 -13   3  -5   -1.02    5.24   0
 -13  -3  -5    1.87    3.70   0
  14  -3   5   -1.68    3.85   0
 -14  -3  -5   -3.61    5.51   0
 -14   3  -5   -0.64    4.01   0
  14   3   5    2.44    4.17   0
 -15  -4   5   -0.48    5.14   0
 -15   4   5    2.39    5.67   0
 -14  -4   5    2.09    3.93   0
 -14   4   5    3.79    5.12   0
 -13   4   5    1.95    3.57   0
 -13  -4   5    2.27    5.06   0
 -12  -4   5    1.85    4.82   0
 -12   4   5   -1.31    3.33   0
 -11   4   5    3.01    3.66   0
 -11  -4   5    3.93    5.00   0
 -10   4   5    7.28    4.74   0
 -10  -4   5    6.16    4.65   0
  -9   4   5    4.86    4.42   0
  -9  -4   5    2.78    4.45   0
  -8  -4   5   -0.71    4.90   0
  -8   4   5    5.74    4.75   0
  -8  -4   5   -0.80    4.38   0
  -7   4   5    4.93    4.44   0
  -7  -4   5    4.11    5.46   0
  -7  -4   5    2.19    4.99   0
  -6  -4   5   46.61    6.09   0
  -6  -4   5   37.41    6.07   0
  -6   4   5   42.79    4.49   0
  -5  -4   5    6.61    5.61   0
  -5  -4   5    4.77    5.10   0
  -5   4   5    9.36    4.30   0
  -4   4   5    7.79    3.98   0
  -4  -4   5    6.22    5.67   0
  -3   4   5    2.67    3.92   0
   3   4  -5    1.97    4.84   0
  -3  -4   5    1.50    4.98   0
  -2   4   5   11.98    4.01   0
   2   4  -5   12.47    4.29   0
  -2  -4   5   12.41    5.44   0
  -1  -4   5   17.31    4.72   0
  -1   4   5   22.04    4.09   0
   1   4  -5   19.93    5.23   0
   0  -4   5   91.79    5.65   0
   0   4   5  121.07    5.57   0
   0  -4  -5  120.61    4.83   0
   0   4  -5  122.32    5.76   0
   1  -4   5   74.92    5.27   0
  -1  -4  -5   83.55    5.11   0
   1   4   5   76.70    4.99   0
  -1   4  -5   83.96    5.13   0
  -2  -4  -5  163.17    6.22   0
  -2   4  -5  156.09    5.46   0
   2   4   5  146.33    5.98   0
   2  -4   5  136.00    4.59   0
  -3   4  -5   15.56    3.07   0
  -3  -4  -5   17.73    4.12   0
   3  -4   5   12.39    3.02   0
   3   4   5   17.10    4.30   0
   4   4   5    1.81    4.26   0
  -4   4  -5   -1.14    3.03   0
  -4  -4  -5    0.77    3.99   0
   4  -4   5    2.30    2.86   0
   5   4   5   11.14    4.31   0
   5  -4   5    9.97    4.64   0
  -5   4  -5    7.20    3.16   0
  -5  -4  -5   10.94    3.97   0
   6   4   5    4.72    4.48   0
  -6   4  -5    3.15    4.38   0
   6  -4   5    3.86    3.20   0
  -6  -4  -5    5.51    4.00   0
   7   4   5   38.97    4.63   0
   7  -4   5   41.10    4.58   0
  -7   4  -5   43.35    4.70   0
  -7  -4  -5   38.38    4.40   0
   8  -4   5    3.57    4.58   0
  -8   4  -5   -0.62    4.48   0
  -8  -4  -5   -0.73    4.01   0
   8   4   5    1.20    2.90   0
  -9   4  -5    9.95    3.23   0
   9  -4   5   11.96    4.53   0
   9   4   5   12.18    4.52   0
  -9  -4  -5   13.74    4.37   0
 -10   4  -5    4.50    4.68   0
  10   4   5    2.71    4.84   0
 -10  -4  -5    2.55    3.32   0
  10  -4   5    3.83    3.32   0
 -11  -4  -5    4.39    4.84   0
  11   4   5    1.40    4.93   0
 -11   4  -5    7.17    5.01   0
  11  -4   5    6.01    3.60   0
 -12   4  -5    1.65    4.99   0
  12  -4   5    3.54    5.06   0
 -12  -4  -5    0.39    3.50   0
  12   4   5    5.31    4.94   0
 -13  -4  -5    2.30    5.18   0
 -13   4  -5    1.03    5.60   0
  13  -4   5   -1.12    5.54   0
  13   4   5    3.69    5.31   0
 -15  -5   5    0.89    5.94   0
 -15   5   5   -0.25    5.59   0
 -14  -5   5    3.51    5.67   0
 -14   5   5   -0.88    3.83   0
 -13  -5   5    1.70    5.20   0
 -13   5   5    1.65    5.08   0
 -12  -5   5    2.56    4.89   0
 -12   5   5    5.20    4.94   0
 -11  -5   5    0.41    4.71   0
 -11   5   5    4.11    4.70   0
 -10   5   5    2.10    4.92   0
 -10  -5   5    2.16    5.71   0
 -10  -5   5    2.82    4.78   0
  -9  -5   5   37.46    5.48   0
  -9   5   5   34.40    4.87   0
  -9  -5   5   46.70    5.30   0
  -8  -5   5   36.68    5.53   0
  -8   5   5   37.34    4.64   0
  -8  -5   5   44.60    6.06   0
  -7   5   5    6.10    4.32   0
  -7  -5   5    0.42    5.01   0
  -7  -5   5   -0.39    6.50   0
  -6  -5   5    6.65    5.79   0
  -6  -5   5    7.65    7.04   0
  -6   5   5    3.97    4.37   0
  -5   5   5   -2.28    4.42   0
  -5  -5   5    0.98    8.56   0
  -4   5   5   37.32    4.27   0
   3   5  -5   55.44    7.41   0
  -3   5   5   62.15    3.68   0
  -3   5   5   62.25    4.29   0
  -3  -5   5   56.05    8.60   0
  -2   5   5  161.32    4.95   0
   2   5  -5  151.99    7.91   0
  -2  -5   5  147.08    8.16   0
  -1   5   5   23.10    4.21   0
   1   5  -5   18.08    5.28   0
  -1  -5   5   16.45    5.78   0
   0  -5   5   69.00    6.36   0
   0   5   5   70.72    5.07   0
   0   5  -5   72.61    5.17   0
  -1   5  -5   13.69    4.44   0
  -1  -5  -5   15.77    4.37   0
   1   5   5   16.07    4.22   0
   1  -5   5   14.78    4.67   0
  -2  -5  -5    1.54    4.00   0
   2  -5   5   -4.47    4.29   0
   2   5   5    0.60    3.98   0
  -2   5  -5   -1.94    4.00   0
  -3  -5  -5    7.44    4.06   0
   3  -5   5    7.38    4.18   0
  -3   5  -5    6.78    3.83   0
   3   5   5    5.47    4.07   0
   4  -5   5   12.37    4.16   0
  -4   5  -5    8.75    3.98   0
  -4  -5  -5    7.10    3.98   0
   4   5   5    7.36    4.20   0
  -5  -5  -5    1.58    3.82   0
  -5   5  -5    3.06    4.32   0
   5   5   5    0.79    4.36   0
   5  -5   5    2.89    4.32   0
   6  -5   5   14.00    3.52   0
  -6  -5  -5   14.29    4.30   0
  -6   5  -5   18.14    3.25   0
   6   5   5   16.16    4.59   0
   7  -5   5   24.77    3.30   0
  -7   5  -5   23.41    3.26   0
  -7  -5  -5   17.48    4.29   0
   7   5   5   22.54    4.50   0
   8  -5   5    3.12    3.13   0
  -8   5  -5    5.01    3.19   0
  -8  -5  -5    2.68    4.40   0
   8   5   5    2.68    4.77   0
   9   5   5   16.09    4.90   0
  -9   5  -5   17.84    4.69   0
   9  -5   5   21.74    4.78   0
  -9  -5  -5   20.22    4.81   0
  10   5   5    1.13    4.90   0
 -10   5  -5    8.68    4.67   0
 -10  -5  -5    1.64    4.88   0
  10  -5   5    2.29    4.70   0
 -11   5  -5    4.51    4.97   0
  11   5   5    4.81    5.10   0
 -11  -5  -5    1.95    5.10   0
  11  -5   5    4.77    5.03   0
 -12   5  -5    3.07    5.42   0
  12  -5   5    2.63    5.23   0
  12   5   5    3.15    5.42   0
 -12  -5  -5   -0.61    5.20   0
  13  -5   5    4.45    5.59   0
 -13   5  -5    3.54    5.55   0
 -13  -5  -5   -0.26    5.53   0
  13   5   5    0.05    5.44   0
 -14   6   5    1.58    5.55   0
 -14  -6   5   -2.34    5.55   0
 -14  -6   5    1.12    5.70   0
 -13  -6   5    1.52    5.34   0
 -13   6   5    3.16    3.68   0
 -13  -6   5    3.15    6.35   0
 -12  -6   5    0.91    6.25   0
 -12   6   5    7.01    5.01   0
 -12  -6   5    3.13    5.19   0
 -11   6   5    1.42    3.46   0
 -11  -6   5    1.31    6.19   0
 -11  -6   5    1.80    6.24   0
 -10   6   5   -3.20    3.31   0
 -10  -6   5   -0.58    5.96   0
 -10  -6   5    1.85    6.53   0
  -9  -6   5    8.34    6.49   0
  -9   6   5   11.93    4.59   0
  -9  -6   5    9.93    6.42   0
  -8  -6   5    2.06    8.95   0
  -8   6   5   -0.76    3.09   0
  -8  -6   5    1.95    8.50   0
  -7   6   5    4.74    2.94   0
  -6   6   5   11.06    4.40   0
  -5   6   5    1.15    4.27   0
  -4   6   5   31.88    4.31   0
  -4   6   5   26.81    4.26   0
  -3   6   5    3.73    2.67   0
  -3   6   5    3.68    2.75   0
   2   6  -5    1.07    5.33   0
  -2  -6   5    0.91    5.46   0
  -2   6   5    1.47    3.89   0
  -2   6   5    1.81    2.82   0
  -1   6   5    3.89    4.03   0
  -1  -6   5    2.77    4.44   0
   1   6  -5    4.83    4.25   0
   0  -6   5   19.51    4.59   0
   0   6   5   18.46    4.15   0
   0   6  -5   20.16    4.37   0
  -1   6  -5    3.71    4.05   0
   1   6   5    2.16    3.87   0
   1  -6   5    4.34    4.30   0
  -2  -6  -5    2.64    4.05   0
   2  -6   5   -1.24    4.42   0
   2   6   5    2.89    3.89   0
  -2   6  -5    3.25    4.18   0
  -3  -6  -5    3.80    4.11   0
  -3   6  -5    2.97    4.30   0
   3  -6   5    2.65    3.16   0
   3   6   5    2.91    4.01   0
   4  -6   5    5.92    3.10   0
   4   6   5    2.52    4.05   0
  -4   6  -5   -0.35    4.33   0
  -4  -6  -5    3.85    5.30   0
  -5   6  -5   11.70    4.36   0
   5   6   5    9.77    5.51   0
   5  -6   5    6.62    4.29   0
  -5  -6  -5    7.27    4.55   0
  -6  -6  -5   17.63    4.77   0
   6   6   5   15.53    4.79   0
  -6   6  -5   16.09    3.19   0
   6  -6   5   17.92    4.56   0
  -7  -6  -5   -1.68    5.50   0
  -7   6  -5    0.61    3.29   0
   7   6   5    0.09    5.03   0
   7  -6   5    1.63    3.27   0
  -8   6  -5   12.66    4.65   0
   8  -6   5   19.08    4.77   0
   8   6   5   10.91    4.86   0
  -8  -6  -5   13.46    4.76   0
   9   6   5    8.50    5.11   0
  -9   6  -5    9.23    4.59   0
  -9  -6  -5    6.51    4.70   0
   9  -6   5    6.88    3.09   0
 -10   6  -5    5.19    4.86   0
  10  -6   5   -1.06    4.78   0
 -10  -6  -5    0.40    5.07   0
  10   6   5    2.97    4.88   0
 -11   6  -5    9.09    5.01   0
  11   6   5    0.95    5.60   0
  11  -6   5    2.24    5.08   0
 -11  -6  -5    2.13    5.25   0
 -12  -6  -5    3.58    5.49   0
  12  -6   5    2.63    3.80   0
 -12   6  -5   -1.27    5.41   0
  12   6   5    0.46    5.53   0
 -13   7   5    2.13    5.56   0
 -13  -7   5   -0.13    8.12   0
 -13  -7   5    2.83    7.83   0
 -12   7   5    2.97    3.56   0
 -12  -7   5    0.00    8.55   0
 -12  -7   5    0.84    8.61   0
 -11  -7   5    2.29   10.26   0
 -11  -7   5    2.36   10.31   0
 -11   7   5   -2.11    4.96   0
 -10   7   5   -0.21    4.53   0
  -9   7   5    0.80    3.14   0
  -8   7   5    6.60    4.73   0
  -7   7   5    1.12    4.69   0
  -6   7   5   41.09    4.75   0
  -5   7   5   52.41    4.96   0
  -4   7   5    2.66    4.38   0
  -4   7   5    2.24    4.28   0
  -3   7   5   37.38    3.42   0
  -3   7   5   32.33    4.45   0
  -2   7   5   14.05    4.13   0
  -2  -7   5   15.69    5.66   0
  -2   7   5   15.13    4.48   0
   2   7  -5   13.91    6.16   0
  -1   7   5    0.36    4.02   0
  -1   7   5    1.38    4.21   0
  -1  -7   5    1.31    5.47   0
   1   7  -5    1.76    5.23   0
   0  -7   5    8.25    4.30   0
   0   7   5    4.38    4.13   0
   0   7  -5    7.45    5.68   0
   1   7   5   10.60    4.14   0
  -1   7  -5   11.48    4.49   0
   1  -7   5   13.57    4.38   0
   2   7   5    2.00    4.11   0
  -2   7  -5    1.47    2.94   0
   2  -7   5    1.52    4.36   0
  -3   7  -5    6.10    4.30   0
   3   7   5    5.92    5.36   0
   3  -7   5    8.81    4.39   0
   4   7   5    1.05    4.66   0
  -4   7  -5    2.99    4.38   0
   4  -7   5   -0.50    4.32   0
  -4  -7  -5    0.50    5.51   0
  -5  -7  -5   21.54    6.05   0
   5   7   5   19.57    6.01   0
  -5   7  -5   25.93    4.72   0
   5  -7   5   29.58    4.66   0
  -6   7  -5   -1.19    3.27   0
   6   7   5   -0.67    5.89   0
  -6  -7  -5    0.80    5.39   0
   6  -7   5    2.04    3.16   0
   7  -7   5   17.07    3.65   0
  -7   7  -5   16.58    5.01   0
  -7  -7  -5   19.42    4.88   0
   7   7   5   18.16    6.04   0
   8  -7   5    3.25    4.67   0
  -8   7  -5    5.08    3.42   0
   8   7   5    4.70    5.04   0
  -8  -7  -5    5.57    4.87   0
   9  -7   5    5.17    4.85   0
   9   7   5    6.31    5.33   0
  -9  -7  -5    5.53    5.36   0
  -9   7  -5    3.09    4.83   0
 -10  -7  -5    3.69    5.07   0
 -10   7  -5    5.38    3.73   0
  10   7   5    2.15    5.18   0
  10  -7   5    0.76    3.60   0
 -11  -7  -5    1.17    5.53   0
  11  -7   5    4.01    5.56   0
  11   7   5   -2.46    5.78   0
 -11   7  -5    0.27    5.46   0
 -12  -7  -5    3.92    5.91   0
 -12   8   5    2.01    5.37   0
 -11   8   5    3.59    3.70   0
 -10   8   5    0.63    3.73   0
  -9   8   5   -6.10    4.62   0
  -8   8   5    4.78    3.46   0
  -7   8   5   18.84    4.96   0
  -6   8   5    2.61    4.59   0
  -5   8   5   38.95    4.87   0
  -5   8   5   43.41    3.64   0
  -4   8   5   -2.87    4.40   0
  -4   8   5   -1.15    4.52   0
  -3   8   5   18.86    3.18   0
  -3   8   5   20.63    4.42   0
  -2   8   5    2.73    4.15   0
   2   8  -5    1.43    7.42   0
  -2   8   5    1.41    3.99   0
  -1   8   5    0.61    4.39   0
  -1  -8   5    0.49    4.55   0
   1   8  -5    0.21    5.41   0
  -1   8   5    1.44    4.52   0
   0   8   5    4.89    4.43   0
   0  -8   5    5.39    4.65   0
   0   8   5    8.16    4.40   0
   0   8  -5    5.75    5.59   0
  -1   8  -5   22.09    5.92   0
   1   8   5   18.22    4.81   0
   1   8   5   25.24    4.86   0
   1  -8   5   26.85    4.92   0
   2  -8   5    6.45    3.08   0
   2   8   5    6.24    4.64   0
  -2   8  -5    7.49    4.45   0
   3  -8   5   21.06    4.40   0
  -3   8  -5   20.22    4.51   0
   3   8   5   14.06    5.81   0
  -4   8  -5   -2.09    4.38   0
   4   8   5    0.65    4.36   0
   4  -8   5   -1.05    4.33   0
   5  -8   5    5.05    4.44   0
  -5   8  -5    5.44    4.36   0
   5   8   5    1.10    5.98   0
  -6   8  -5   -1.75    3.36   0
   6  -8   5    3.81    4.38   0
   6   8   5    3.07    5.08   0
  -6  -8  -5    1.20    6.23   0
   7   8   5    1.15    6.22   0
   7  -8   5   -1.41    4.89   0
  -7   8  -5    1.22    3.76   0
  -7  -8  -5    0.36    6.17   0
  -8  -8  -5    2.19    6.33   0
   8   8   5    5.08    6.30   0
  -8   8  -5    2.18    3.57   0
   8  -8   5    5.93    3.58   0
  -9  -8  -5    2.47    6.59   0
  -9   8  -5    5.87    5.21   0
   9  -8   5    4.07    3.62   0
   9   8   5    1.58    6.84   0
 -10   8  -5   -0.45    3.74   0
  10   8   5    2.72    6.83   0
  10  -8   5    3.86    3.73   0
 -10  -8  -5    0.38    6.98   0
 -11  -8  -5    0.52    7.00   0
 -11   8  -5    2.53    5.62   0
 -11   9   5    3.06    5.61   0
 -10   9   5   -0.93    3.86   0
  -9   9   5    1.75    3.72   0
  -8   9   5   -0.49    5.13   0
  -7   9   5    5.19    5.08   0
  -6   9   5    2.28    4.81   0
  -6   9   5    1.75    4.61   0
  -5   9   5    2.91    4.43   0
  -5   9   5    3.45    4.40   0
  -4   9   5    8.43    4.73   0
  -4   9   5   13.44    4.56   0
  -3   9   5   -0.46    4.60   0
  -3   9   5    3.81    4.56   0
  -2   9   5    4.36    4.59   0
  -2   9   5    1.81    4.70   0
  -1   9   5    8.49    4.65   0
  -1   9   5    5.60    4.68   0
   1   9  -5    4.96    6.26   0
   0   9   5    1.65    4.62   0
   0   9  -5    3.81    5.45   0
   0   9   5    1.29    4.39   0
   1   9   5   -0.44    5.39   0
  -1   9  -5    0.55    4.48   0
   1   9   5   -0.52    4.53   0
   1  -9   5    1.18    4.48   0
   2   9   5    4.77    5.92   0
  -2   9  -5    3.40    5.67   0
   2   9   5    4.75    4.73   0
   2  -9   5    3.59    4.62   0
   3   9   5    0.50    5.87   0
  -3   9  -5    4.40    4.75   0
   3  -9   5    4.23    4.64   0
   3   9   5    0.54    4.73   0
   4   9   5    2.86    7.20   0
   4  -9   5    8.05    4.72   0
  -4   9  -5    4.28    4.74   0
   4   9   5    1.05    6.14   0
   5  -9   5   10.73    4.75   0
  -5   9  -5    9.04    4.86   0
   5   9   5    5.19    7.09   0
   6   9   5    0.50    6.97   0
  -6   9  -5    3.81    4.91   0
   6  -9   5    1.65    4.96   0
  -7   9  -5    2.95    5.11   0
   7   9   5   -0.75    7.69   0
   7  -9   5   -2.12    4.84   0
  -8   9  -5   10.24    5.28   0
   8  -9   5    2.54    5.32   0
   8   9   5    1.37    7.76   0
  -9  -9  -5    1.33    9.19   0
  -9   9  -5    5.81    5.29   0
   9  -9   5    1.24    3.89   0
   9   9   5    0.01    8.27   0
 -10  10   5    1.19    5.80   0
  -9  10   5   -4.49    4.13   0
  -8  10   5    0.50    3.71   0
  -7  10   5    0.52    3.77   0
  -7  10   5    2.32    5.33   0
  -6  10   5    4.72    5.34   0
  -6  10   5    4.31    5.21   0
  -5  10   5   -1.44    4.72   0
  -5  10   5    3.09    4.91   0
  -4  10   5    1.40    5.07   0
  -4  10   5    7.42    5.00   0
  -3  10   5    1.78    4.90   0
  -3  10   5    3.88    4.91   0
  -2  10   5   -0.93    4.90   0
  -2  10   5    1.70    4.89   0
   1  10  -5   -0.21    7.17   0
  -1  10   5   -0.59    4.98   0
   1  10  -5    0.77    6.54   0
  -1  10   5    1.68    4.80   0
   0  10   5    2.34    5.93   0
   0  10  -5    4.84    4.95   0
   0  10   5    4.30    6.15   0
   1  10   5    0.41    5.09   0
   1  10   5    0.81    6.06   0
  -1  10  -5    3.35    4.84   0
  -2  10  -5    3.34    4.97   0
   2  10   5    1.90    6.11   0
   2  10   5    1.77    7.06   0
   3 -10   5   -1.44    4.77   0
   3  10   5    2.22    7.05   0
  -3  10  -5    0.27    5.29   0
   3  10   5    1.23    5.99   0
   4  10   5    0.46    8.43   0
  -4  10  -5    4.64    4.99   0
   4  10   5    0.20    9.12   0
   4 -10   5    6.49    4.90   0
   5 -10   5    4.17    5.05   0
  -5  10  -5    0.57    5.18   0
   6 -10   5    2.00    5.24   0
  -6  10  -5    1.02    3.80   0
  -7  10  -5   -1.80    5.48   0
   7 -10   5    0.01    5.23   0
  -8  10  -5    0.44    5.69   0
   8 -10   5    2.86    5.54   0
  -8  11   5    1.33    5.78   0
  -7  11   5    2.28    6.05   0
  -7  11   5    1.36    5.56   0
  -6  11   5    0.14    5.78   0
  -6  11   5    1.01    5.60   0
  -5  11   5    1.58    5.45   0
  -5  11   5   -1.72    3.79   0
  -4  11   5    3.13    5.59   0
  -4  11   5    8.52    5.44   0
  -3  11   5   -1.43    5.69   0
  -3  11   5   -2.06    5.72   0
  -2  11   5    2.86    5.12   0
  -2  11   5   -2.13    5.39   0
  -1  11   5    1.47    5.26   0
  -1  11   5    0.70    6.24   0
   0  11   5    1.35    6.31   0
   0  11   5    0.45    6.29   0
   0  11  -5    3.21    7.90   0
   0  11  -5    0.39    6.59   0
  -1  11  -5    3.82    6.30   0
   1  11   5    0.41    6.90   0
   1  11   5    0.68    6.65   0
   2  11   5    3.43    7.87   0
  -2  11  -5    0.19    6.15   0
   2  11   5    2.50    7.63   0
  -3  11  -5    1.74    5.44   0
  -4  11  -5    2.98    5.35   0
  -5  11  -5    0.70    5.51   0
  -6  11  -5    4.40    5.75   0
  -4  12   5    2.33    6.15   0
  -4  12   5    2.71    6.01   0
  -3  12   5    2.09    5.88   0
  -3  12   5   -1.41    5.97   0
  -2  12   5    0.50    5.62   0
  -2  12   5    2.46    5.97   0
  -1  12   5    2.12    5.46   0
  -1  12   5    0.00    5.57   0
   0  12  -5    1.99    9.44   0
   0  12   5    2.56    6.85   0
   0  12  -5    2.27    9.69   0
   0  12   5    1.70    7.13   0
  -1  12  -5   -0.39    7.06   0
  -1  12  -5   -0.80    7.18   0
   1  12   5    0.55    8.63   0
   1  12   5    0.61    8.39   0
  -2  12  -5    2.15    7.40   0
 -16   0   6   -0.09    5.27   0
 -15   0   6   -2.46    5.41   0
 -14   0   6    5.98    5.03   0
 -13   0   6    0.77    4.99   0
 -12   0   6   10.43    4.66   0
 -11   0   6   35.81    3.57   0
 -10   0   6   58.20    4.80   0
  -9   0   6    3.30    2.99   0
  -8   0   6    6.90    4.26   0
  -7   0   6    0.71    4.19   0
  -6   0   6  477.50    7.75   0
  -5   0   6   27.69    3.26   0
  -4   0   6   85.16    5.11   0
  -3   0   6 1125.65   12.25   0
   3   0  -6 1168.24   12.80   0
   2   0  -6   20.68    3.66   0
  -2   0   6   23.76    4.65   0
   1   0  -6  419.89    8.66   0
  -1   0   6  409.19    8.00   0
   0   0  -6    8.66    3.17   0
   0   0   6    3.72    4.43   0
   1   0   6   -0.48    3.16   0
  -1   0  -6    4.37    4.10   0
   2   0   6    5.15    4.47   0
  -2   0  -6    3.83    2.99   0
   3   0   6  162.11    5.71   0
  -3   0  -6  155.22    4.78   0
   4   0   6    3.48    4.19   0
  -4   0  -6    6.11    2.89   0
   5   0   6    6.98    4.44   0
  -5   0  -6    6.93    3.00   0
   6   0   6  126.00    5.25   0
  -6   0  -6  130.95    4.32   0
  -7   0  -6    1.83    4.19   0
   7   0   6   -2.71    4.50   0
  -8   0  -6   54.44    3.36   0
   8   0   6   54.36    4.69   0
  -9   0  -6   29.70    4.36   0
   9   0   6   27.68    4.48   0
 -10   0  -6    3.45    4.35   0
  10   0   6   -3.05    4.42   0
 -11   0  -6   14.63    3.44   0
  11   0   6   13.78    3.24   0
 -12   0  -6   11.83    4.87   0
  12   0   6    8.60    3.52   0
  13   0   6   -0.19    3.57   0
 -13   0  -6   -1.81    5.09   0
  14   0   6    2.18    3.77   0
 -14   0  -6    2.75    5.50   0
 -16  -1   6    4.46    5.45   0
 -16   1   6    2.55    3.72   0
 -15   1   6   -0.34    3.72   0
 -15  -1   6   -2.36    5.00   0
 -14   1   6   -1.99    3.36   0
 -14  -1   6   -1.77    4.96   0
 -13   1   6   -1.93    3.39   0
 -13  -1   6    0.36    4.72   0
 -12   1   6    3.59    4.51   0
 -12  -1   6    1.63    4.45   0
 -11  -1   6   -2.33    4.61   0
 -11   1   6    1.03    4.31   0
 -10  -1   6    9.75    4.47   0
 -10   1   6    9.34    4.51   0
  -9  -1   6    5.80    4.37   0
  -9   1   6    9.26    4.34   0
  -8   1   6   51.22    4.61   0
  -8  -1   6   45.59    4.45   0
  -7  -1   6   59.69    4.63   0
  -7   1   6   56.91    4.76   0
  -6  -1   6   46.06    4.51   0
  -6   1   6   46.59    3.48   0
  -5  -1   6   53.52    4.53   0
  -4   1   6    3.36    3.03   0
  -4  -1   6    3.95    4.01   0
   3   1  -6   52.01    5.05   0
   3  -1  -6   54.00    4.05   0
  -3   1   6   63.62    5.11   0
  -3  -1   6   63.50    5.04   0
   2  -1  -6   26.73    4.74   0
  -2   1   6   20.65    4.68   0
  -2  -1   6   24.50    4.56   0
   2   1  -6   27.49    4.62   0
   1   1  -6  135.55    5.89   0
   1  -1  -6  118.05    4.85   0
  -1   1   6  143.14    6.03   0
  -1  -1   6  137.30    5.93   0
   0   1   6   45.21    4.89   0
   0  -1  -6   45.30    4.85   0
   0  -1   6   48.88    4.99   0
   0   1  -6   42.66    4.85   0
  -1  -1  -6    5.05    4.16   0
  -1   1  -6    6.10    4.50   0
   1   1   6    3.84    4.29   0
   1  -1   6    6.04    3.43   0
   2  -1   6  311.60    6.42   0
  -2  -1  -6  333.24    6.98   0
  -2   1  -6  337.80    6.59   0
   2   1   6  334.52    7.10   0
   3  -1   6    1.34    3.18   0
   3   1   6    2.26    4.00   0
  -3  -1  -6    4.45    3.77   0
  -3   1  -6    5.02    2.96   0
   4  -1   6  163.75    4.61   0
   4   1   6  161.71    5.56   0
  -4   1  -6  167.97    5.35   0
  -4  -1  -6  168.25    5.50   0
  -5   1  -6   29.67    3.29   0
   5  -1   6   32.13    4.55   0
  -5  -1  -6   31.66    3.27   0
   5   1   6   33.84    4.60   0
  -6   1  -6   43.17    4.56   0
   6   1   6   39.04    3.59   0
   6  -1   6   42.43    3.61   0
  -6  -1  -6   41.75    4.08   0
  -7   1  -6   33.88    4.53   0
   7   1   6   30.68    3.39   0
   7  -1   6   29.51    3.48   0
  -7  -1  -6   31.45    3.29   0
  -8   1  -6    4.70    2.91   0
   8  -1   6    1.92    4.28   0
   8   1   6    3.58    4.68   0
  -8  -1  -6    4.28    4.48   0
  -9   1  -6   19.89    3.50   0
  -9  -1  -6   17.42    4.43   0
   9  -1   6   17.27    3.64   0
   9   1   6   22.10    4.40   0
  10   1   6    8.95    4.82   0
 -10  -1  -6   10.34    3.39   0
 -10   1  -6    9.27    3.45   0
  10  -1   6   14.41    4.83   0
  11   1   6   -2.35    3.53   0
  11  -1   6   -6.31    4.48   0
 -11  -1  -6    1.09    4.73   0
 -11   1  -6    6.63    4.59   0
  12  -1   6    6.52    4.96   0
 -12   1  -6    4.76    5.00   0
  12   1   6    1.66    5.05   0
 -12  -1  -6    0.17    5.06   0
 -13   1  -6   -5.36    4.75   0
  13   1   6    1.92    5.48   0
  13  -1   6   -0.69    3.37   0
 -13  -1  -6    1.03    5.23   0
  14   1   6    0.52    5.51   0
 -14   1  -6    5.74    5.63   0
  14  -1   6    0.63    4.05   0
 -14  -1  -6    0.10    4.05   0
 -16  -2   6    3.03    5.30   0
 -16   2   6   -0.52    4.04   0
 -15  -2   6    0.23    5.25   0
 -15   2   6    1.02    5.24   0
 -14   2   6    6.59    4.89   0
 -14  -2   6    1.83    5.20   0
 -13   2   6    0.48    3.21   0
 -13  -2   6    3.84    4.67   0
 -12   2   6    6.51    4.46   0
 -12  -2   6    0.51    4.51   0
 -11   2   6    5.53    3.12   0
 -11  -2   6    4.94    4.59   0
 -10  -2   6   -0.15    4.35   0
 -10   2   6    0.61    4.30   0
  -9  -2   6   -0.33    4.28   0
  -9   2   6   -1.78    4.29   0
  -8   2   6    6.73    4.32   0
  -8  -2   6    4.49    4.38   0
  -7  -2   6  101.90    5.44   0
  -7   2   6  109.09    5.17   0
  -6  -2   6  907.32   11.45   0
  -6   2   6  873.51    9.19   0
  -6  -2   6  916.73   11.41   0
  -5  -2   6   17.54    4.11   0
  -4  -2   6  121.87    5.72   0
  -4   2   6  136.43    5.56   0
  -3   2   6    5.37    4.31   0
  -3  -2   6    2.32    3.71   0
   3   2  -6    1.54    2.91   0
   2   2  -6  186.78    6.52   0
  -2   2   6  185.94    6.20   0
  -2  -2   6  184.86    6.63   0
   2  -2  -6  184.11    6.22   0
   1  -2  -6    1.94    3.04   0
  -1   2   6    1.30    2.83   0
   1   2  -6    3.52    4.07   0
  -1  -2   6    3.44    2.91   0
   0   2   6   36.04    3.58   0
   0   2  -6   38.75    3.52   0
   0  -2  -6   40.41    4.48   0
   0  -2   6   39.78    4.65   0
  -1  -2  -6  503.29    8.43   0
   1   2   6  502.67    8.35   0
   1  -2   6  504.20    8.43   0
  -1   2  -6  486.06    8.26   0
   2  -2   6   33.49    3.48   0
  -2  -2  -6   37.53    3.24   0
   2   2   6   37.45    4.23   0
  -2   2  -6   40.43    4.39   0
   3   2   6   13.02    4.11   0
  -3   2  -6   13.96    3.02   0
   3  -2   6   15.79    3.26   0
  -3  -2  -6   12.78    3.91   0
  -4   2  -6   86.28    3.74   0
   4   2   6   83.56    3.79   0
   4  -2   6   82.62    3.93   0
  -4  -2  -6   78.56    4.43   0
   5   2   6    4.55    4.00   0
   5  -2   6    0.79    4.35   0
  -5  -2  -6    3.97    3.66   0
  -5   2  -6    2.67    2.79   0
   6   2   6   10.91    4.21   0
  -6  -2  -6   12.82    3.93   0
   6  -2   6   10.96    4.46   0
  -6   2  -6   14.67    4.26   0
   7   2   6    8.51    4.46   0
  -7   2  -6    6.73    3.16   0
  -7  -2  -6    6.33    2.97   0
   7  -2   6    8.07    3.47   0
  -8   2  -6    1.97    4.35   0
   8  -2   6    0.01    4.24   0
  -8  -2  -6   -1.19    4.23   0
   8   2   6    1.60    4.48   0
   9  -2   6   25.45    4.86   0
  -9   2  -6   27.63    3.31   0
  -9  -2  -6   22.76    4.37   0
   9   2   6   23.48    4.93   0
 -10  -2  -6   13.82    3.38   0
  10  -2   6   10.43    4.57   0
 -10   2  -6    5.70    4.73   0
  10   2   6    7.55    4.61   0
 -11   2  -6    1.47    3.43   0
  11  -2   6   -3.30    3.53   0
  11   2   6   -1.69    5.01   0
 -11  -2  -6    2.73    3.44   0
  12  -2   6    9.83    4.91   0
  12   2   6    3.50    3.46   0
 -12  -2  -6    2.26    4.87   0
 -12   2  -6    5.02    5.12   0
 -13   2  -6    1.19    4.96   0
  13   2   6    8.90    5.35   0
  13  -2   6   -2.65    5.20   0
 -13  -2  -6    3.68    5.39   0
 -14   2  -6    1.48    5.59   0
  14   2   6   -3.69    5.95   0
 -14  -2  -6    3.39    5.30   0
  14  -2   6    0.94    3.85   0
 -16  -3   6   -1.37    5.87   0
 -16   3   6    3.79    5.46   0
 -15  -3   6    4.00    5.22   0
 -15   3   6    0.19    3.73   0
 -14  -3   6    0.17    4.73   0
 -14   3   6    0.16    3.35   0
 -13   3   6    7.87    3.43   0
 -13  -3   6   -0.03    3.51   0
 -12   3   6    4.94    4.66   0
 -12  -3   6   -0.03    4.82   0
 -11   3   6   10.39    4.60   0
 -11  -3   6   10.76    4.53   0
 -10   3   6   17.27    4.45   0
 -10  -3   6   14.06    4.51   0
  -9   3   6   13.09    4.29   0
  -9  -3   6   18.17    4.81   0
  -8  -3   6    3.75    4.13   0
  -8   3   6   -0.76    4.44   0
  -8  -3   6    3.05    4.40   0
  -7  -3   6   24.18    5.29   0
  -7   3   6   20.14    3.24   0
  -7  -3   6   25.27    4.60   0
  -6  -3   6   48.61    4.96   0
  -6  -3   6   43.51    4.98   0
  -6   3   6   44.33    4.54   0
  -5  -3   6  227.40    7.28   0
  -5   3   6  231.05    5.95   0
  -4   3   6  239.45    6.18   0
  -4  -3   6  230.98    7.47   0
   3   3  -6   76.30    5.47   0
  -3   3   6   84.39    4.01   0
  -3  -3   6   58.60    5.01   0
   2   3  -6  225.30    7.30   0
  -2   3   6  239.31    6.36   0
  -2  -3   6  245.02    7.41   0
  -1  -3   6   72.92    5.01   0
   1   3  -6   70.49    4.81   0
   1  -3  -6   75.22    3.98   0
  -1   3   6   74.20    4.63   0
   0  -3   6  926.75   11.26   0
   0  -3  -6  943.14   11.03   0
   0   3  -6  877.72   10.68   0
   0   3   6  907.44   10.81   0
   1  -3   6    1.47    4.00   0
  -1  -3  -6   -1.29    2.70   0
   1   3   6    2.04    2.68   0
  -1   3  -6    1.27    3.79   0
  -2  -3  -6   17.98    3.89   0
  -2   3  -6   17.80    3.07   0
   2  -3   6   19.79    4.28   0
   2   3   6   16.91    3.02   0
  -3  -3  -6   29.13    4.15   0
   3  -3   6   25.66    3.39   0
   3   3   6   28.92    4.34   0
  -3   3  -6   23.63    3.18   0
  -4   3  -6   -1.69    4.23   0
   4   3   6    4.55    3.87   0
  -4  -3  -6    0.93    2.60   0
   4  -3   6    0.48    3.27   0
   5   3   6   10.38    4.25   0
  -5  -3  -6   12.40    3.93   0
   5  -3   6   10.35    3.33   0
  -5   3  -6   15.56    4.52   0
   6  -3   6   10.91    3.38   0
  -6   3  -6   10.71    4.34   0
   6   3   6   13.16    4.39   0
  -6  -3  -6   13.24    2.98   0
   7  -3   6   13.05    4.30   0
  -7   3  -6    6.45    3.07   0
  -7  -3  -6   10.30    4.12   0
   7   3   6    9.02    4.43   0
  -8   3  -6  132.58    4.29   0
   8   3   6  134.94    5.60   0
  -8  -3  -6  145.15    5.49   0
   8  -3   6  134.40    4.28   0
   9  -3   6    2.91    3.14   0
  -9   3  -6    8.03    4.80   0
  -9  -3  -6    7.27    4.25   0
   9   3   6   -0.27    4.63   0
  10   3   6   -1.64    4.34   0
 -10   3  -6    5.93    3.19   0
 -10  -3  -6   -0.29    2.99   0
  10  -3   6    6.33    4.58   0
 -11   3  -6   -3.15    5.02   0
 -11  -3  -6    3.00    4.84   0
  11  -3   6    1.81    3.45   0
  11   3   6    0.85    4.50   0
  12   3   6   -0.92    4.99   0
  12  -3   6    0.21    4.94   0
 -12  -3  -6    1.72    4.89   0
 -12   3  -6    5.00    5.04   0
  13   3   6    3.22    5.46   0
 -13  -3  -6    1.04    5.10   0
  13  -3   6    2.16    3.93   0
 -13   3  -6    0.59    5.58   0
 -15   4   6    2.14    5.63   0
 -15  -4   6    0.65    5.39   0
 -14  -4   6    5.83    5.57   0
 -14   4   6    1.15    3.52   0
 -13   4   6   -1.80    3.58   0
 -13  -4   6    2.52    5.07   0
 -12   4   6    4.90    3.27   0
 -12  -4   6    1.60    4.81   0
 -11  -4   6   12.61    4.98   0
 -11   4   6   14.51    4.91   0
 -10  -4   6    1.47    4.48   0
 -10   4   6   -1.04    4.44   0
 -10  -4   6    1.31    4.64   0
  -9  -4   6    8.73    4.66   0
  -9   4   6    2.84    4.43   0
  -9  -4   6    4.98    4.30   0
  -8  -4   6    1.74    5.28   0
  -8   4   6   -1.54    2.98   0
  -8  -4   6   -0.06    4.13   0
  -7   4   6    7.90    4.48   0
  -7  -4   6    2.21    4.02   0
  -7  -4   6    5.06    5.26   0
  -6  -4   6    5.33    4.24   0
  -6  -4   6    6.44    5.69   0
  -6   4   6   10.02    3.20   0
  -5   4   6  118.05    5.09   0
  -5  -4   6  110.95    6.88   0
  -4  -4   6    2.67    3.96   0
  -4   4   6    2.42    2.91   0
  -3   4   6    9.05    3.93   0
   3   4  -6    8.83    5.00   0
  -3  -4   6    8.91    4.16   0
  -2  -4   6  853.84   12.85   0
  -2   4   6  897.79   10.27   0
   2   4  -6  830.09   13.69   0
  -1   4   6  470.09    7.96   0
  -1  -4   6  365.08    8.43   0
   1   4  -6  452.39    9.06   0
   1  -4  -6  480.55    7.63   0
   0  -4  -6   88.70    5.18   0
   0   4   6   81.18    3.99   0
   0   4  -6   82.18    4.99   0
   0  -4   6   82.86    5.19   0
  -1  -4  -6  412.47    7.43   0
   1   4   6  395.87    7.47   0
   1  -4   6  414.60    7.93   0
  -1   4  -6  419.58    7.86   0
  -2  -4  -6   25.27    4.19   0
   2  -4   6   29.05    4.42   0
   2   4   6   26.18    3.20   0
  -2   4  -6   25.33    4.13   0
  -3  -4  -6    8.03    3.96   0
  -3   4  -6    9.95    2.70   0
   3  -4   6    3.58    4.34   0
   3   4   6    6.01    4.05   0
  -4   4  -6    2.01    4.21   0
   4  -4   6    5.85    4.34   0
  -4  -4  -6    1.83    3.78   0
   4   4   6    0.39    4.03   0
   5  -4   6   -0.63    4.41   0
  -5   4  -6    1.37    4.24   0
   5   4   6    2.57    4.19   0
  -5  -4  -6    1.38    3.88   0
   6  -4   6    5.01    3.14   0
   6   4   6    9.40    4.35   0
  -6   4  -6    8.13    4.37   0
  -6  -4  -6   10.46    2.98   0
   7   4   6  100.59    5.27   0
   7  -4   6   95.69    5.24   0
  -7   4  -6  104.54    3.84   0
  -7  -4  -6  106.59    5.09   0
  -8   4  -6   29.82    3.51   0
   8  -4   6   28.85    4.68   0
  -8  -4  -6   29.45    4.45   0
   8   4   6   25.50    4.67   0
   9  -4   6    9.58    4.59   0
  -9   4  -6    6.45    4.68   0
  -9  -4  -6    9.31    3.06   0
   9   4   6    9.39    4.40   0
  10  -4   6   -0.15    3.27   0
  10   4   6    2.37    4.78   0
 -10   4  -6   -0.53    3.26   0
 -10  -4  -6    0.50    4.47   0
 -11   4  -6    2.93    5.06   0
 -11  -4  -6    4.22    3.41   0
  11  -4   6    6.24    5.16   0
  11   4   6   -0.08    3.69   0
 -12   4  -6    1.77    5.12   0
  12   4   6    5.82    5.22   0
 -12  -4  -6    3.25    5.13   0
  12  -4   6    0.50    5.12   0
 -13  -4  -6    5.39    5.49   0
 -13   4  -6   -1.69    5.62   0
  13  -4   6    6.79    3.83   0
  13   4   6   -0.10    5.37   0
 -15  -5   6    1.57    6.12   0
 -15   5   6    4.32    3.95   0
 -15  -5   6   -0.15    6.32   0
 -14   5   6    3.56    5.34   0
 -14  -5   6    4.41    5.45   0
 -14  -5   6    3.23    5.69   0
 -13  -5   6    4.33    5.46   0
 -13   5   6    7.80    5.17   0
 -13  -5   6    3.83    5.46   0
 -12  -5   6    1.79    4.84   0
 -12  -5   6   -0.29    5.98   0
 -12   5   6   -2.15    4.82   0
 -11  -5   6   -0.13    4.71   0
 -11   5   6   -1.48    4.60   0
 -11  -5   6    0.42    5.61   0
 -10   5   6    5.74    5.02   0
 -10  -5   6    0.92    4.78   0
 -10  -5   6    0.56    5.95   0
  -9  -5   6    7.20    5.62   0
  -9   5   6    7.05    3.37   0
  -9  -5   6    7.46    6.03   0
  -8  -5   6   47.53    6.09   0
  -8   5   6   43.79    4.48   0
  -8  -5   6   37.62    6.43   0
  -7   5   6    1.50    4.24   0
  -7  -5   6    1.27    5.05   0
  -7  -5   6   -0.01    5.56   0
  -6  -5   6    1.89    6.18   0
  -6  -5   6    0.52    4.75   0
  -6   5   6    5.56    4.30   0
  -5   5   6   14.58    3.29   0
  -5  -5   6   14.75    6.14   0
  -5  -5   6   14.09    6.03   0
  -4  -5   6   23.67    6.89   0
  -4   5   6   26.76    4.11   0
  -4   5   6   31.65    4.23   0
   3   5  -6    7.92    5.20   0
  -3  -5   6    8.59    5.68   0
  -3   5   6    8.15    2.61   0
  -2   5   6   22.34    3.82   0
  -2  -5   6   23.92    5.03   0
   2   5  -6   22.33    5.33   0
  -1   5   6   41.64    4.40   0
   1   5  -6   40.92    5.46   0
  -1  -5   6   41.21    6.03   0
   0   5   6  107.75    5.20   0
   0  -5  -6  117.08    5.50   0
   0  -5   6  106.84    5.66   0
   0   5  -6  110.83    5.57   0
  -1  -5  -6   29.07    4.36   0
  -1   5  -6   30.75    4.44   0
   1   5   6   32.09    4.36   0
   1  -5   6   33.54    4.77   0
  -2   5  -6    3.18    3.90   0
  -2  -5  -6    3.27    3.96   0
   2   5   6    3.98    3.94   0
   2  -5   6    4.78    3.81   0
  -3   5  -6   16.98    4.06   0
   3  -5   6   12.26    4.33   0
  -3  -5  -6   16.82    4.21   0
   3   5   6   18.32    4.06   0
   4   5   6   21.55    4.63   0
   4  -5   6   18.51    3.12   0
  -4  -5  -6   19.91    4.29   0
  -4   5  -6   17.29    3.22   0
  -5  -5  -6    1.51    4.03   0
   5  -5   6    0.21    4.50   0
   5   5   6    0.86    4.30   0
  -5   5  -6    3.45    4.38   0
  -6   5  -6    3.27    3.07   0
   6  -5   6    0.44    4.49   0
   6   5   6    0.06    4.12   0
  -6  -5  -6    1.20    4.02   0
  -7   5  -6   15.24    4.31   0
   7  -5   6   12.29    4.37   0
  -7  -5  -6   12.07    4.42   0
   7   5   6   15.50    4.66   0
   8  -5   6    4.77    4.66   0
  -8   5  -6   -2.56    4.50   0
  -8  -5  -6   -2.71    4.45   0
   8   5   6    3.01    4.62   0
  -9   5  -6   -0.21    3.30   0
  -9  -5  -6    2.47    4.67   0
   9  -5   6    0.86    4.53   0
   9   5   6   -0.21    3.39   0
 -10   5  -6    6.49    4.85   0
 -10  -5  -6   -1.25    4.78   0
  10   5   6    4.01    4.85   0
  10  -5   6    0.22    4.81   0
 -11   5  -6    4.04    3.63   0
  11   5   6    5.04    5.30   0
 -11  -5  -6    2.31    4.75   0
  11  -5   6    1.70    3.52   0
  12  -5   6    1.26    3.89   0
 -12   5  -6   -0.28    3.77   0
  12   5   6   -3.45    5.45   0
 -12  -5  -6    1.15    5.39   0
 -13   5  -6    3.77    4.08   0
 -13  -5  -6    3.15    5.48   0
 -14  -6   6   -0.14    5.73   0
 -14  -6   6    0.72    5.55   0
 -14   6   6    1.33    3.81   0
 -13  -6   6   -0.44    6.89   0
 -13   6   6    3.65    5.38   0
 -13  -6   6    0.65    6.81   0
 -12   6   6    4.03    5.06   0
 -12  -6   6    0.86    6.29   0
 -12  -6   6    1.82    5.16   0
 -11  -6   6    4.04    6.31   0
 -11   6   6    4.07    3.37   0
 -11  -6   6    4.03    6.28   0
 -10  -6   6    5.62    5.93   0
 -10   6   6    5.18    3.25   0
 -10  -6   6    5.78    6.93   0
  -9  -6   6    6.76    6.56   0
  -9  -6   6    8.39    6.26   0
  -9   6   6    9.13    3.23   0
  -8  -6   6   20.70    8.61   0
  -8   6   6   21.77    4.48   0
  -8  -6   6   17.06    8.33   0
  -7   6   6   95.25    4.96   0
  -6   6   6   39.73    4.59   0
  -5   6   6    9.98    4.14   0
  -5   6   6    7.82    4.06   0
  -4   6   6   13.50    4.04   0
  -4   6   6    9.44    2.88   0
  -3   6   6   27.73    3.08   0
  -3  -6   6   28.03    6.93   0
   3   6  -6   29.50    6.39   0
  -3   6   6   33.12    4.37   0
  -2  -6   6   54.85    6.32   0
  -2   6   6   53.41    4.47   0
   2   6  -6   63.38    5.85   0
  -1  -6   6    4.74    4.56   0
  -1   6   6    2.82    3.91   0
   1   6  -6    3.90    4.82   0
   0  -6   6    7.48    4.48   0
   0   6   6    5.59    4.02   0
   0   6  -6    5.29    4.10   0
   1  -6   6    0.30    4.35   0
   1   6   6   -0.02    3.93   0
  -1   6  -6   -0.86    4.08   0
  -2  -6  -6    5.67    4.40   0
  -2   6  -6    6.65    4.03   0
   2   6   6    6.43    4.04   0
   2  -6   6    5.80    4.62   0
  -3  -6  -6    2.88    3.96   0
  -3   6  -6    2.11    2.95   0
   3  -6   6    1.42    3.10   0
   3   6   6    1.85    3.94   0
  -4  -6  -6    3.23    4.90   0
  -4   6  -6    2.14    3.01   0
   4  -6   6    3.45    4.25   0
   4   6   6    5.72    4.46   0
  -5  -6  -6   47.60    4.96   0
   5   6   6   44.37    5.14   0
  -5   6  -6   54.66    4.90   0
   5  -6   6   47.38    4.84   0
   6  -6   6    6.82    4.32   0
  -6  -6  -6    4.22    4.48   0
  -6   6  -6    3.38    3.32   0
   6   6   6    2.24    4.78   0
  -7   6  -6   -0.93    4.36   0
  -7  -6  -6    3.01    4.59   0
   7   6   6    1.16    4.67   0
   7  -6   6    3.04    4.55   0
  -8   6  -6   19.13    4.73   0
  -8  -6  -6   13.78    4.79   0
   8  -6   6   14.50    3.42   0
   8   6   6    8.42    4.94   0
   9   6   6   -1.18    4.95   0
  -9   6  -6    1.62    3.32   0
  -9  -6  -6    0.42    4.83   0
   9  -6   6    3.48    3.18   0
  10   6   6    1.17    5.25   0
 -10   6  -6    1.08    4.99   0
 -10  -6  -6    0.65    5.31   0
  10  -6   6   -1.99    4.91   0
 -11  -6  -6    1.51    5.54   0
  11   6   6    2.31    5.41   0
  11  -6   6    6.59    5.11   0
 -11   6  -6    3.20    3.79   0
 -12   6  -6   -1.38    3.94   0
  12  -6   6    0.45    5.54   0
 -12  -6  -6    0.86    5.51   0
  12   6   6   -0.84    5.72   0
 -13  -7   6    0.35    8.03   0
 -13   7   6    3.20    5.41   0
 -13  -7   6    2.38    7.83   0
 -12  -7   6    0.65    8.60   0
 -12   7   6    3.74    3.59   0
 -12  -7   6    1.44    8.61   0
 -11   7   6    1.80    4.89   0
 -10   7   6    6.67    3.36   0
  -9   7   6    1.36    3.26   0
  -8   7   6    6.20    3.34   0
  -7   7   6   -1.23    3.09   0
  -6   7   6   25.86    4.63   0
  -5   7   6   11.52    4.44   0
  -5   7   6    6.31    4.41   0
  -4   7   6   36.37    4.60   0
  -4   7   6   36.30    4.70   0
  -3   7   6    3.20    2.81   0
  -3   7   6    1.34    4.24   0
  -3  -7   6    0.49    6.80   0
   3   7  -6    2.28    7.93   0
  -2  -7   6   -0.32    5.33   0
   2   7  -6    0.13    5.09   0
  -2   7   6    1.73    4.02   0
  -2   7   6   -1.01    4.10   0
  -1   7   6    0.85    4.00   0
   1   7  -6    0.41    4.36   0
  -1  -7   6    1.57    5.35   0
   0   7   6   15.51    4.11   0
   0  -7   6   15.41    4.85   0
   0   7  -6   19.25    5.05   0
   1   7   6    6.24    4.85   0
   1  -7   6    4.54    4.41   0
  -1   7  -6    4.90    4.12   0
  -2   7  -6    4.03    4.09   0
   2  -7   6   -0.35    4.41   0
   2   7   6    1.65    4.00   0
  -3  -7  -6   18.57    4.75   0
  -3   7  -6   19.60    4.32   0
   3  -7   6   14.64    4.34   0
   3   7   6   16.48    4.60   0
  -4  -7  -6    3.25    4.43   0
   4   7   6    1.79    4.63   0
  -4   7  -6    4.41    4.54   0
   4  -7   6    4.85    4.40   0
  -5  -7  -6    2.91    4.47   0
   5  -7   6    3.16    4.40   0
  -5   7  -6    4.82    4.46   0
   5   7   6   -0.09    4.62   0
  -6  -7  -6   46.06    5.12   0
  -6   7  -6   45.50    5.09   0
   6  -7   6   46.02    4.73   0
   6   7   6   39.88    5.24   0
  -7   7  -6    4.43    5.03   0
  -7  -7  -6    0.63    5.67   0
   7   7   6    1.49    5.89   0
   7  -7   6    3.77    4.66   0
  -8   7  -6    1.08    3.55   0
  -8  -7  -6    1.55    4.95   0
   8   7   6    2.34    4.97   0
   8  -7   6    1.86    3.48   0
   9   7   6   -1.06    5.15   0
  -9   7  -6    4.80    5.08   0
  -9  -7  -6    2.85    6.05   0
   9  -7   6    2.51    5.00   0
  10  -7   6   -1.76    3.55   0
  10   7   6    3.12    5.42   0
 -10  -7  -6    0.82    5.20   0
 -10   7  -6    3.14    3.62   0
  11  -7   6    0.66    5.12   0
 -11  -7  -6    0.19    7.18   0
  11   7   6    3.02    5.62   0
 -11   7  -6   -4.90    5.22   0
 -12   8   6    4.37    3.73   0
 -11   8   6   -2.92    5.30   0
 -10   8   6   -0.53    3.77   0
  -9   8   6    9.15    5.00   0
  -8   8   6    4.59    4.98   0
  -7   8   6    4.99    3.10   0
  -6   8   6    2.23    4.53   0
  -6   8   6    0.09    4.35   0
  -5   8   6    2.04    4.49   0
  -5   8   6   -1.29    4.50   0
  -4   8   6   17.01    4.58   0
  -4   8   6   18.74    3.31   0
  -3   8   6   -0.56    4.31   0
  -3   8   6    1.27    4.39   0
  -2   8   6   32.21    4.58   0
   2   8  -6   29.53    6.77   0
  -2   8   6   26.07    3.47   0
  -1   8   6    2.39    4.12   0
  -1   8   6    2.02    4.07   0
  -1  -8   6    1.95    4.63   0
   1   8  -6    0.79    5.43   0
   0   8   6    6.41    4.45   0
   0  -8   6    8.73    5.63   0
   0   8   6    5.15    4.55   0
   0   8  -6    5.66    4.55   0
   1  -8   6    9.07    4.48   0
   1   8   6    6.56    4.53   0
  -1   8  -6    6.74    4.47   0
  -2   8  -6    2.60    4.20   0
   2  -8   6   -2.66    4.40   0
   2   8   6    2.42    5.76   0
   3  -8   6    1.41    3.15   0
   3   8   6    2.46    5.76   0
  -3   8  -6    4.45    3.14   0
  -4   8  -6    1.09    4.57   0
   4   8   6    1.39    4.49   0
   4  -8   6    0.13    3.10   0
   5  -8   6    1.87    4.24   0
  -5   8  -6    3.68    4.59   0
   5   8   6   -0.18    4.88   0
  -5  -8  -6    1.18    5.80   0
   6  -8   6    8.35    3.65   0
  -6  -8  -6    9.11    6.44   0
   6   8   6   10.41    6.39   0
  -6   8  -6    6.06    4.52   0
  -7  -8  -6    1.52    4.98   0
  -7   8  -6    4.86    4.71   0
   7  -8   6    3.33    3.33   0
   7   8   6    4.09    6.43   0
  -8  -8  -6    1.06    4.95   0
   8  -8   6    4.71    3.67   0
  -8   8  -6   -0.32    3.80   0
   8   8   6    0.08    6.43   0
  -9  -8  -6   -1.08    5.66   0
  -9   8  -6   -1.27    5.20   0
   9   8   6   -2.12    6.98   0
   9  -8   6   -2.38    3.62   0
 -10   8  -6   -1.11    5.91   0
 -10  -8  -6    0.64    6.83   0
  10  -8   6    1.71    5.46   0
  10   8   6    1.65    5.46   0
 -11   9   6    5.86    5.36   0
 -10   9   6   -0.08    5.56   0
  -9   9   6    4.50    3.73   0
  -8   9   6    4.68    5.01   0
  -7   9   6   -0.29    3.48   0
  -7   9   6   -1.04    4.89   0
  -6   9   6   -1.66    4.86   0
  -6   9   6    0.84    3.11   0
  -5   9   6   13.00    4.66   0
  -5   9   6    8.69    4.74   0
  -4   9   6    0.73    4.76   0
  -4   9   6    3.69    4.66   0
  -3   9   6    1.99    3.34   0
  -3   9   6   -0.83    4.72   0
   2   9  -6    3.67    8.08   0
  -2   9   6    5.42    4.80   0
  -2   9   6    0.50    4.63   0
  -1   9   6    1.69    5.56   0
   1   9  -6    3.68    5.45   0
  -1   9   6    1.36    4.68   0
   0  -9   6    1.81    5.48   0
   0   9   6   -0.02    4.72   0
   0   9  -6    0.40    4.39   0
   0   9   6   -0.04    4.55   0
   1  -9   6   22.23    4.89   0
   1   9   6   13.12    5.82   0
   1   9   6   16.51    4.99   0
  -1   9  -6   19.02    5.75   0
   2   9   6    2.80    4.82   0
   2   9   6    4.42    5.80   0
   2  -9   6    4.92    4.74   0
  -2   9  -6    3.86    4.79   0
  -3   9  -6    6.06    4.80   0
   3  -9   6    6.10    4.81   0
   3   9   6    4.10    6.09   0
   4   9   6    1.81    5.09   0
  -4   9  -6    3.31    4.80   0
   4  -9   6    2.36    3.58   0
   5  -9   6   -0.54    4.81   0
   5   9   6    0.65    6.34   0
  -5   9  -6   -1.44    5.07   0
  -6   9  -6    3.73    4.88   0
   6   9   6   -0.72    6.42   0
   6  -9   6    2.05    3.53   0
  -7   9  -6    3.18    5.22   0
   7   9   6    3.90    7.81   0
   7  -9   6    0.74    5.00   0
  -8   9  -6    6.30    5.51   0
   8   9   6    0.28    6.82   0
  -8  -9  -6   -0.15    6.85   0
   8  -9   6    2.02    3.71   0
  -9  -9  -6    0.58    7.57   0
  -9   9  -6    4.27    5.66   0
   9   9   6    0.14    7.67   0
   9  -9   6   -3.12    3.73   0
 -10  10   6    1.29    4.24   0
  -9  10   6   -0.93    4.16   0
  -9  10   6    1.08    5.90   0
  -8  10   6   -2.24    5.59   0
  -8  10   6    2.35    3.91   0
  -7  10   6    2.15    3.46   0
  -7  10   6    1.28    3.79   0
  -6  10   6    2.84    3.84   0
  -6  10   6    3.07    3.78   0
  -5  10   6    6.60    4.92   0
  -5  10   6    0.74    5.05   0
  -4  10   6   -0.89    4.88   0
  -4  10   6   -0.45    4.89   0
  -3  10   6    3.80    5.09   0
  -3  10   6   11.03    5.14   0
  -2  10   6    2.84    4.84   0
  -2  10   6    4.48    4.88   0
   1  10  -6    1.92    5.81   0
  -1  10   6    1.05    4.90   0
  -1  10   6    2.75    4.81   0
   0  10   6   -0.78    4.87   0
   0  10   6    3.75    5.02   0
   0  10  -6    3.49    4.98   0
   1  10   6   -0.35    6.10   0
   1  10   6   -0.17    4.95   0
  -1  10  -6    0.05    5.00   0
  -2  10  -6    3.13    5.13   0
   2  10   6    3.17    6.08   0
   2  10   6    0.88    6.03   0
   2 -10   6    1.11    5.11   0
   3  10   6    0.60    6.10   0
   3  10   6    0.64    6.18   0
   3 -10   6    4.78    5.26   0
  -3  10  -6   -0.89    5.09   0
   4  10   6   -0.56    7.46   0
   4  10   6    1.51    7.76   0
   4 -10   6    4.83    3.57   0
  -4  10  -6    3.38    3.86   0
  -5  10  -6    4.09    5.09   0
   5 -10   6   -2.87    4.97   0
   5  10   6    2.05    7.75   0
   5  10   6    1.21    7.42   0
   6 -10   6    3.53    3.69   0
   6  10   6    1.65    8.51   0
   6  10   6    1.31    9.53   0
  -6  10  -6    2.75    5.18   0
   7 -10   6    1.04    3.79   0
  -7  10  -6   -3.10    5.66   0
  -7  11   6   -1.15    5.34   0
  -7  11   6   -0.27    5.60   0
  -6  11   6   -0.42    5.76   0
  -6  11   6    4.48    5.59   0
  -5  11   6    4.64    5.54   0
  -5  11   6    6.32    5.50   0
  -4  11   6    1.55    4.03   0
  -4  11   6    3.58    5.41   0
  -3  11   6   -0.67    5.57   0
  -3  11   6    1.77    5.38   0
  -2  11   6    1.58    5.71   0
  -2  11   6    0.66    5.15   0
   1  11  -6    0.64   10.45   0
  -1  11   6    0.50    5.30   0
  -1  11   6    5.73    6.42   0
   1  11  -6    0.53   10.65   0
   0  11   6   -1.29    6.33   0
   0  11   6    6.06    6.49   0
   0  11  -6    2.59    6.68   0
  -1  11  -6    1.32    6.60   0
   1  11   6    0.58    6.50   0
   1  11   6    0.71    6.09   0
   2  11   6    2.15    6.82   0
  -2  11  -6    0.99    5.43   0
   2  11   6   -0.29    6.61   0
   3  11   6    1.01    8.85   0
   3  11   6   -0.37    7.99   0
  -3  11  -6    2.45    5.47   0
  -4  11  -6   -1.02    5.62   0
   5 -11   6   -2.35    3.85   0
  -5  11  -6    4.16    4.02   0
  -3  12   6    0.42    6.08   0
  -3  12   6    5.15    5.95   0
  -2  12   6    1.12    5.59   0
  -2  12   6   -1.40    5.70   0
  -1  12   6    0.78    5.73   0
  -1  12   6    3.50    5.85   0
   0  12  -6   -0.02    8.46   0
   0  12  -6    1.24    9.78   0
   0  12   6   -1.04    7.22   0
   0  12   6    2.19    7.06   0
   1  12   6   -1.07    7.39   0
  -1  12  -6    2.02    7.39   0
   1  12   6   -0.96    7.30   0
 -16  -1   7    3.05    3.72   0
 -16   1   7    0.60    5.28   0
 -15   1   7   -1.46    5.30   0
 -15  -1   7    0.68    5.19   0
 -14   1   7    6.45    3.41   0
 -14  -1   7    4.35    4.92   0
 -13  -1   7    2.41    4.93   0
 -13   1   7   -0.74    4.65   0
 -12  -1   7    3.26    3.16   0
 -12   1   7   -2.16    3.03   0
 -11   1   7   10.75    3.16   0
 -11  -1   7    6.14    4.62   0
 -10  -1   7    0.41    3.06   0
 -10   1   7    2.74    4.48   0
  -9   1   7    1.60    3.04   0
  -9  -1   7    3.91    4.24   0
  -8  -1   7   46.51    4.49   0
  -8   1   7   47.42    4.73   0
  -7   1   7  119.93    4.20   0
  -7  -1   7  139.53    5.18   0
  -7  -1   7  144.14    5.32   0
  -6   1   7  410.97    6.54   0
  -6  -1   7  408.82    7.40   0
  -5   1   7  700.83    9.01   0
  -5  -1   7  686.83    9.42   0
  -4  -1   7   28.59    4.16   0
   4   1  -7   29.02    4.21   0
  -4   1   7   27.09    4.31   0
   3  -1  -7   50.42    3.82   0
   3   1  -7   51.31    4.55   0
  -3   1   7   48.08    3.75   0
  -3  -1   7   51.74    4.49   0
   2  -1  -7   86.02    4.30   0
   2   1  -7   84.19    5.08   0
  -2   1   7   85.99    5.24   0
  -2  -1   7   89.24    5.07   0
   1  -1  -7   44.23    3.69   0
   1   1  -7   46.35    4.59   0
  -1   1   7   46.74    4.64   0
  -1  -1   7   47.54    3.63   0
   0   1  -7   35.47    4.48   0
   0  -1  -7   37.32    3.58   0
   0   1   7   40.11    3.64   0
   0  -1   7   37.48    3.58   0
  -1  -1  -7  116.65    4.53   0
  -1   1  -7  141.82    5.58   0
   1   1   7  140.60    5.60   0
   1  -1   7  150.26    5.79   0
   2  -1   7  183.68    5.02   0
  -2  -1  -7  187.27    5.15   0
  -2   1  -7  194.10    5.07   0
   2   1   7  190.46    5.75   0
   3   1   7   47.44    3.50   0
   3  -1   7   37.72    3.37   0
  -3  -1  -7   42.93    3.34   0
  -3   1  -7   41.84    3.30   0
   4   1   7  103.76    5.20   0
   4  -1   7  109.84    5.03   0
  -4  -1  -7  110.06    4.12   0
  -4   1  -7  108.55    4.84   0
   5   1   7    4.78    2.84   0
  -5  -1  -7    3.41    3.95   0
   5  -1   7    2.22    3.18   0
  -5   1  -7    5.07    2.85   0
  -6   1  -7   45.39    4.56   0
   6  -1   7   46.05    4.73   0
   6   1   7   36.31    3.47   0
  -6  -1  -7   38.15    3.32   0
   7   1   7    6.73    3.18   0
  -7   1  -7    7.32    2.97   0
   7  -1   7    6.37    4.40   0
  -7  -1  -7    6.90    4.08   0
   8   1   7   45.14    4.76   0
  -8   1  -7   53.26    4.47   0
  -8  -1  -7   53.09    3.36   0
   8  -1   7   43.95    4.95   0
  -9   1  -7    5.58    4.48   0
   9  -1   7   -1.42    3.22   0
   9   1   7   -0.51    4.53   0
  -9  -1  -7    2.94    4.17   0
 -10   1  -7    2.47    4.51   0
  10  -1   7    3.01    4.59   0
  10   1   7    4.35    4.98   0
 -10  -1  -7    3.48    3.54   0
  11  -1   7    0.47    4.82   0
  11   1   7    3.68    4.71   0
 -11   1  -7    6.12    4.82   0
 -11  -1  -7   -0.55    3.42   0
 -12   1  -7    0.78    4.90   0
  12   1   7   -0.99    5.25   0
  12  -1   7    3.62    4.85   0
 -12  -1  -7   -0.87    5.14   0
 -13  -1  -7    1.39    3.81   0
  13   1   7   -0.90    3.83   0
  13  -1   7   -4.97    4.75   0
 -13   1  -7    2.70    3.90   0
 -14   1  -7    1.25    3.89   0
 -14  -1  -7    3.59    5.66   0
 -16  -2   7    2.16    5.54   0
 -16   2   7   -0.22    5.58   0
 -15  -2   7    3.74    5.12   0
 -15   2   7    5.05    5.12   0
 -14   2   7    8.36    4.88   0
 -14  -2   7    2.88    3.37   0
 -13   2   7   -1.85    3.39   0
 -13  -2   7    1.70    4.50   0
 -12   2   7    3.64    4.44   0
 -12  -2   7    0.32    4.45   0
 -11  -2   7    3.54    4.50   0
 -11   2   7   -0.54    4.43   0
 -10  -2   7    2.92    4.19   0
 -10   2   7    0.22    4.10   0
  -9   2   7    0.54    4.28   0
  -9  -2   7    2.53    4.57   0
  -8   2   7   14.73    4.40   0
  -8  -2   7   16.92    4.14   0
  -8  -2   7   14.21    4.29   0
  -7   2   7    7.49    2.98   0
  -7  -2   7    6.51    4.24   0
  -7  -2   7    6.61    2.92   0
  -6  -2   7 1508.27   13.86   0
  -6   2   7 1464.12   10.98   0
  -5  -2   7  149.14    5.85   0
  -5   2   7  159.06    5.39   0
  -4   2   7  108.62    4.22   0
   4   2  -7  103.43    5.62   0
  -4  -2   7  111.05    5.44   0
   3   2  -7   16.87    3.96   0
  -3  -2   7   14.64    3.81   0
  -3   2   7   20.93    4.23   0
  -2   2   7    5.12    2.94   0
   2  -2  -7    7.20    4.16   0
  -2  -2   7    7.91    3.88   0
   2   2  -7    6.66    2.84   0
  -1  -2   7  162.92    5.08   0
  -1   2   7  182.76    5.87   0
   1  -2  -7  176.96    5.92   0
   1   2  -7  181.21    5.96   0
   0  -2  -7   12.20    2.85   0
   0   2   7    8.32    3.93   0
   0   2  -7    7.85    2.85   0
   0  -2   7    7.19    2.95   0
   1  -2   7   10.28    4.17   0
  -1  -2  -7    8.64    3.69   0
   1   2   7    9.56    3.92   0
  -1   2  -7   12.51    3.88   0
   2  -2   7   24.20    4.40   0
  -2  -2  -7   29.19    4.09   0
   2   2   7   29.32    3.22   0
  -2   2  -7   29.17    4.19   0
   3  -2   7   68.35    4.83   0
  -3  -2  -7   66.21    3.63   0
  -3   2  -7   71.20    4.59   0
   3   2   7   72.18    4.74   0
  -4   2  -7    0.80    2.78   0
   4  -2   7    0.83    4.27   0
  -4  -2  -7    1.78    3.68   0
   4   2   7   -0.41    3.81   0
   5   2   7   57.00    4.89   0
   5  -2   7   52.10    3.53   0
  -5  -2  -7   54.66    4.52   0
  -5   2  -7   56.55    3.47   0
  -6   2  -7    3.72    4.24   0
   6   2   7   -0.72    4.00   0
   6  -2   7   -0.01    3.34   0
  -6  -2  -7    5.24    3.97   0
   7   2   7  145.60    5.53   0
  -7   2  -7  150.36    5.36   0
  -7  -2  -7  160.22    5.45   0
   7  -2   7  139.48    5.43   0
  -8   2  -7   13.58    4.49   0
   8   2   7   13.96    3.09   0
  -8  -2  -7   15.52    4.14   0
   8  -2   7   13.10    3.30   0
   9  -2   7   27.25    4.87   0
  -9   2  -7   30.65    3.66   0
  -9  -2  -7   26.98    4.64   0
   9   2   7   27.06    4.66   0
  10  -2   7    2.36    4.59   0
 -10   2  -7    2.05    4.51   0
  10   2   7    2.99    4.62   0
 -10  -2  -7    0.91    3.41   0
  11   2   7   -1.47    5.27   0
 -11   2  -7   -0.16    3.53   0
  11  -2   7    0.28    4.88   0
 -11  -2  -7    3.35    3.70   0
 -12   2  -7   -3.05    5.01   0
  12   2   7    1.03    5.04   0
  12  -2   7    3.54    3.55   0
 -12  -2  -7   -2.56    3.43   0
 -13   2  -7    5.80    5.21   0
  13   2   7    0.81    5.49   0
  13  -2   7    3.08    3.86   0
 -13  -2  -7    3.36    5.68   0
 -16  -3   7    0.81    5.84   0
 -16   3   7   -2.40    3.75   0
 -15  -3   7    4.06    3.68   0
 -15   3   7    2.73    3.58   0
 -14   3   7    2.52    3.63   0
 -14  -3   7    2.12    4.65   0
 -13   3   7    7.99    3.37   0
 -13  -3   7    5.24    4.97   0
 -12   3   7    5.68    4.53   0
 -12  -3   7   -0.90    4.85   0
 -11  -3   7    2.31    4.49   0
 -11   3   7    2.86    3.24   0
 -10  -3   7   23.32    4.64   0
 -10   3   7   28.49    3.12   0
  -9   3   7    8.42    2.99   0
  -9  -3   7    7.87    4.26   0
  -9  -3   7    6.74    4.54   0
  -8  -3   7   34.77    4.71   0
  -8   3   7   30.93    4.65   0
  -8  -3   7   35.05    4.64   0
  -7  -3   7   52.89    4.82   0
  -7   3   7   50.83    4.53   0
  -7  -3   7   52.65    4.94   0
  -6  -3   7   19.45    4.45   0
  -6   3   7   23.50    3.29   0
  -5  -3   7   81.87    5.25   0
  -5   3   7   88.41    3.98   0
   4   3  -7   -0.91    3.88   0
  -4  -3   7    0.99    3.84   0
  -4   3   7   -2.01    3.79   0
   3   3  -7   27.43    4.50   0
  -3  -3   7   20.54    4.29   0
  -3   3   7   31.76    4.19   0
  -2   3   7  110.78    4.89   0
   2   3  -7  102.50    5.38   0
  -2  -3   7  105.16    5.41   0
   2  -3  -7   94.90    4.01   0
   1  -3  -7    7.20    3.77   0
  -1   3   7    5.51    3.69   0
   1   3  -7    6.63    2.83   0
  -1  -3   7    4.63    2.98   0
   0  -3   7    3.82    3.95   0
   0  -3  -7    6.90    3.78   0
   0   3   7    3.47    2.57   0
   0   3  -7    4.37    3.65   0
  -1   3  -7   11.11    2.83   0
   1  -3   7   12.19    4.38   0
  -1  -3  -7   12.71    2.92   0
   1   3   7   11.29    2.86   0
  -2   3  -7   25.51    4.15   0
  -2  -3  -7   24.00    2.96   0
   2  -3   7   22.83    3.21   0
   2   3   7   26.29    3.98   0
  -3  -3  -7   59.40    4.45   0
   3  -3   7   59.78    3.88   0
   3   3   7   55.24    3.58   0
  -3   3  -7   60.23    4.66   0
  -4   3  -7    3.98    4.23   0
  -4  -3  -7    2.18    2.54   0
   4  -3   7    3.23    4.37   0
   4   3   7    0.69    3.64   0
  -5   3  -7   24.51    4.29   0
   5   3   7   25.63    4.22   0
  -5  -3  -7   24.89    3.93   0
   5  -3   7   25.80    4.56   0
   6   3   7   47.63    3.54   0
  -6   3  -7   51.03    4.38   0
  -6  -3  -7   50.66    4.33   0
   6  -3   7   48.45    4.64   0
   7  -3   7   13.48    3.30   0
  -7  -3  -7   18.15    3.11   0
   7   3   7   15.45    3.37   0
  -7   3  -7   17.82    3.04   0
  -8   3  -7   94.75    5.13   0
   8  -3   7   77.46    3.92   0
   8   3   7   87.04    5.31   0
  -8  -3  -7   88.01    4.01   0
  -9   3  -7    0.70    4.63   0
   9  -3   7    2.81    3.39   0
  -9  -3  -7   -0.68    4.28   0
   9   3   7    2.98    3.32   0
  10   3   7    1.86    4.64   0
 -10   3  -7    3.75    3.20   0
  10  -3   7    2.03    4.78   0
 -10  -3  -7   -0.04    4.38   0
  11   3   7    3.14    4.91   0
 -11   3  -7    3.20    4.97   0
  11  -3   7    4.62    4.89   0
 -11  -3  -7    1.07    4.47   0
 -12   3  -7    2.74    3.65   0
  12   3   7    5.73    5.11   0
  12  -3   7    1.17    3.71   0
 -12  -3  -7    6.02    5.01   0
 -13   3  -7   -1.28    3.95   0
  13   3   7    3.67    4.04   0
 -13  -3  -7    1.01    5.70   0
  13  -3   7    0.33    5.52   0
 -15  -4   7    0.31    5.47   0
 -15   4   7    1.44    5.61   0
 -14   4   7    1.45    5.02   0
 -14  -4   7   -0.14    5.48   0
 -13  -4   7    0.17    4.98   0
 -13   4   7    1.18    3.63   0
 -13  -4   7    2.70    5.04   0
 -12   4   7    4.04    3.32   0
 -12  -4   7    3.36    4.92   0
 -12  -4   7    1.29    4.78   0
 -11  -4   7    3.17    4.67   0
 -11   4   7   -0.52    4.74   0
 -11  -4   7    2.50    4.77   0
 -10  -4   7    8.27    5.48   0
 -10  -4   7    7.56    4.61   0
 -10   4   7    8.87    3.37   0
  -9  -4   7    6.53    4.76   0
  -9  -4   7    6.30    4.17   0
  -9   4   7   11.49    4.30   0
  -8  -4   7   29.39    4.36   0
  -8  -4   7   30.99    4.92   0
  -8   4   7   22.08    3.59   0
  -7  -4   7   -0.61    4.21   0
  -7   4   7    3.59    4.29   0
  -7  -4   7    3.00    3.98   0
  -6  -4   7   11.33    4.30   0
  -6  -4   7    8.78    4.93   0
  -6   4   7    8.76    4.25   0
  -5  -4   7   21.39    4.32   0
  -5   4   7   21.51    3.23   0
  -5   4   7   23.69    4.31   0
   4   4  -7   18.36    4.63   0
  -4   4   7   18.97    4.19   0
  -4  -4   7   15.70    4.33   0
  -3   4   7   25.26    3.18   0
   3   4  -7   25.77    5.32   0
  -3  -4   7   28.74    4.46   0
  -2   4   7    8.90    3.93   0
  -2  -4   7    8.42    4.12   0
   2   4  -7    6.60    4.81   0
   1  -4  -7   30.43    3.12   0
  -1   4   7   29.04    3.11   0
  -1  -4   7   22.67    3.39   0
   1   4  -7   26.96    4.29   0
   0  -4   7   75.51    5.08   0
   0   4   7   73.28    4.70   0
   0  -4  -7   74.45    4.79   0
   0   4  -7   79.87    4.79   0
  -1  -4  -7   76.24    3.75   0
   1  -4   7   75.28    4.70   0
   1   4   7   75.88    4.64   0
  -1   4  -7   76.63    4.67   0
   2   4   7   26.43    4.08   0
  -2  -4  -7   24.66    3.17   0
   2  -4   7   30.02    4.37   0
  -2   4  -7   29.39    3.88   0
  -3  -4  -7   20.13    4.03   0
  -3   4  -7   17.90    4.53   0
   3  -4   7   18.28    2.97   0
   3   4   7   22.34    4.14   0
  -4   4  -7    3.77    2.98   0
  -4  -4  -7    3.83    3.84   0
   4   4   7    2.25    4.01   0
   4  -4   7    2.06    4.44   0
  -5   4  -7    0.84    4.22   0
   5   4   7   -1.75    4.15   0
  -5  -4  -7    1.94    3.94   0
   5  -4   7   -0.37    4.44   0
   6  -4   7    1.53    4.19   0
  -6   4  -7   -1.51    4.07   0
   6   4   7    2.44    3.01   0
  -6  -4  -7    1.94    2.87   0
  -7   4  -7   23.02    4.62   0
   7   4   7   17.73    4.63   0
   7  -4   7   20.98    4.71   0
  -7  -4  -7   20.19    4.10   0
   8  -4   7    0.90    3.27   0
  -8  -4  -7    1.04    4.37   0
   8   4   7    3.99    4.47   0
  -8   4  -7    3.98    4.89   0
   9  -4   7    6.07    4.59   0
  -9   4  -7    2.95    4.51   0
  -9  -4  -7   -0.23    4.38   0
   9   4   7    2.69    3.39   0
 -10   4  -7    3.92    3.39   0
  10  -4   7   -1.28    4.86   0
  10   4   7    2.67    4.88   0
 -10  -4  -7    1.59    4.49   0
  11   4   7    0.03    5.24   0
 -11   4  -7    0.21    4.96   0
  11  -4   7   -7.86    4.97   0
 -11  -4  -7   -1.06    5.00   0
  12   4   7    2.33    5.28   0
 -12   4  -7    1.62    5.39   0
 -12  -4  -7    0.60    3.81   0
  12  -4   7    0.97    3.77   0
  13   4   7    1.91    5.75   0
 -13  -4  -7    0.81    4.02   0
 -13   4  -7    5.06    4.02   0
  13  -4   7    3.57    5.65   0
 -15  -5   7   -0.26    6.12   0
 -15  -5   7    3.31    5.95   0
 -15   5   7    1.39    5.61   0
 -14  -5   7    2.16    5.25   0
 -14  -5   7   -1.44    5.63   0
 -14   5   7    1.84    3.87   0
 -13  -5   7    1.78    5.33   0
 -13  -5   7    1.71    5.37   0
 -13   5   7    2.37    3.51   0
 -12  -5   7    3.62    6.08   0
 -12  -5   7   -0.25    5.97   0
 -12   5   7    7.00    3.41   0
 -11  -5   7    5.33    5.63   0
 -11   5   7    7.89    4.75   0
 -11  -5   7    2.42    4.75   0
 -10   5   7    1.66    4.91   0
 -10  -5   7   -0.75    4.62   0
 -10  -5   7    0.77    5.84   0
  -9  -5   7   -0.58    5.62   0
  -9   5   7   -3.64    3.19   0
  -9  -5   7   -0.03    5.87   0
  -8  -5   7   28.84    6.16   0
  -8  -5   7   35.07    5.87   0
  -8   5   7   36.09    3.26   0
  -7   5   7    4.43    3.10   0
  -7  -5   7    3.42    5.19   0
  -7  -5   7    3.90    5.55   0
  -6  -5   7    2.36    4.88   0
  -6   5   7    4.59    2.97   0
  -6  -5   7    2.04    5.99   0
  -6   5   7    2.44    4.28   0
  -5   5   7    4.23    4.02   0
  -5   5   7    7.29    4.23   0
  -5  -5   7    7.22    5.00   0
  -4  -5   7    5.56    5.13   0
   4   5  -7    4.64    5.10   0
  -4   5   7    4.30    4.08   0
  -3   5   7   86.53    3.86   0
  -3  -5   7   93.75    6.90   0
   3   5  -7   86.62    6.76   0
  -2  -5   7    2.66    5.16   0
   2   5  -7    2.35    3.83   0
  -2   5   7    0.25    3.50   0
  -1  -5   7    5.96    4.59   0
   1   5  -7    7.32    4.00   0
  -1   5   7    7.69    3.96   0
   0   5   7    3.79    2.78   0
   0  -5   7    5.94    4.59   0
   0   5  -7    4.75    3.89   0
   0  -5  -7    3.94    4.04   0
  -1  -5  -7    1.26    3.82   0
   1   5   7    1.06    3.81   0
   1  -5   7    2.08    4.39   0
  -1   5  -7    0.92    3.96   0
  -2  -5  -7    2.70    3.82   0
   2   5   7    2.30    3.89   0
   2  -5   7    2.87    4.13   0
  -2   5  -7   -0.71    2.81   0
  -3  -5  -7   17.86    4.09   0
  -3   5  -7   12.55    4.26   0
   3   5   7   14.39    4.29   0
   3  -5   7   13.14    4.42   0
  -4   5  -7   -0.72    4.14   0
  -4  -5  -7    1.18    4.12   0
   4   5   7    2.86    4.19   0
   4  -5   7    2.18    3.08   0
   5   5   7  142.45    5.76   0
  -5  -5  -7  144.84    4.76   0
  -5   5  -7  154.66    5.37   0
   5  -5   7  132.94    5.40   0
  -6   5  -7   60.82    4.57   0
   6  -5   7   42.87    3.47   0
   6   5   7   45.00    4.92   0
  -6  -5  -7   54.55    4.64   0
   7  -5   7   21.12    4.52   0
  -7  -5  -7   20.34    4.45   0
  -7   5  -7   23.35    3.16   0
   7   5   7   21.69    4.63   0
   8  -5   7   51.11    4.92   0
  -8   5  -7   39.13    3.66   0
  -8  -5  -7   49.51    5.02   0
   8   5   7   43.08    5.10   0
  -9   5  -7    2.61    3.23   0
   9  -5   7    6.37    4.74   0
  -9  -5  -7    2.91    4.75   0
   9   5   7    0.89    4.92   0
 -10   5  -7    5.58    4.99   0
 -10  -5  -7    5.68    4.92   0
  10  -5   7    3.35    3.52   0
  10   5   7    4.27    5.14   0
 -11   5  -7    4.38    3.57   0
  11   5   7   -0.47    5.03   0
 -11  -5  -7    2.55    5.08   0
  11  -5   7   -0.84    3.60   0
 -12   5  -7    2.40    3.91   0
  12   5   7    2.13    4.00   0
 -12  -5  -7    2.57    3.83   0
  12  -5   7    0.92    5.43   0
 -14  -6   7    1.97    5.70   0
 -14   6   7   -1.61    5.40   0
 -14  -6   7    3.58    5.77   0
 -13  -6   7    0.49    5.50   0
 -13   6   7    0.48    3.65   0
 -13  -6   7    0.03    5.81   0
 -12  -6   7    2.98    6.34   0
 -12   6   7    0.64    3.66   0
 -12  -6   7    3.37    5.18   0
 -11  -6   7    0.37    6.11   0
 -11  -6   7    1.18    6.23   0
 -11   6   7   -1.69    3.48   0
 -10   6   7    2.82    3.23   0
 -10  -6   7    3.99    5.85   0
 -10  -6   7    2.99    6.08   0
  -9  -6   7   26.57    6.02   0
  -9  -6   7   26.78    6.99   0
  -9   6   7   29.21    4.72   0
  -8  -6   7    1.68    7.24   0
  -8  -6   7    3.18    6.78   0
  -8   6   7    6.78    4.22   0
  -7   6   7  104.87    4.99   0
  -7  -6   7   82.31   12.06   0
  -7  -6   7   99.46   11.70   0
  -6   6   7   35.49    4.71   0
  -6   6   7   47.15    4.74   0
  -5   6   7    4.78    3.04   0
  -5   6   7    1.56    4.38   0
  -5  -6   7    3.04    8.41   0
  -5  -6   7    2.40    8.81   0
  -4  -6   7    1.84    6.31   0
  -4   6   7    0.17    2.97   0
  -4   6   7    1.41    2.78   0
   3   6  -7   19.88    5.42   0
  -3   6   7   19.27    4.07   0
  -3  -6   7   16.62    5.81   0
  -2   6   7    3.36    2.74   0
   2   6  -7    3.54    4.75   0
  -2  -6   7    5.70    5.45   0
   1   6  -7   28.81    4.31   0
  -1   6   7   20.70    4.09   0
  -1  -6   7   23.72    5.67   0
   0   6   7   14.91    4.17   0
   0   6  -7   14.25    4.18   0
   0  -6   7   12.53    4.78   0
  -1  -6  -7    1.48    4.28   0
  -1   6  -7    0.65    4.10   0
   1   6   7    0.24    4.10   0
   1  -6   7    0.15    4.68   0
  -2  -6  -7    4.64    4.24   0
   2  -6   7    2.18    4.25   0
   2   6   7    4.29    4.10   0
  -2   6  -7    0.96    3.96   0
  -3   6  -7    2.00    4.27   0
   3   6   7    4.50    4.10   0
  -3  -6  -7    2.76    3.90   0
   3  -6   7    3.78    4.43   0
  -4  -6  -7   16.93    4.18   0
   4  -6   7   13.20    4.48   0
   4   6   7   12.02    4.12   0
  -4   6  -7   11.46    3.32   0
  -5   6  -7    0.39    4.47   0
   5   6   7    2.96    4.54   0
   5  -6   7    4.79    4.38   0
  -5  -6  -7    1.43    4.35   0
  -6   6  -7   47.85    4.87   0
  -6  -6  -7   46.24    4.89   0
   6   6   7   38.14    5.14   0
   6  -6   7   39.38    4.90   0
  -7   6  -7    5.31    3.42   0
   7  -6   7    4.85    4.45   0
  -7  -6  -7    3.98    4.70   0
   7   6   7    3.64    4.93   0
  -8   6  -7   -0.85    3.01   0
  -8  -6  -7    3.06    4.57   0
   8  -6   7   -2.13    3.08   0
   8   6   7    5.86    4.65   0
  -9   6  -7   -0.36    3.48   0
  -9  -6  -7    2.11    5.04   0
   9  -6   7    1.95    3.45   0
   9   6   7    4.46    5.22   0
 -10   6  -7    6.46    5.16   0
 -10  -6  -7    2.21    5.12   0
  10   6   7    3.14    5.14   0
  10  -6   7    6.51    3.54   0
  11   6   7    0.02    5.47   0
 -11  -6  -7    0.16    5.40   0
 -11   6  -7    4.20    3.86   0
  11  -6   7    1.87    3.56   0
 -12   6  -7    1.07    5.58   0
 -12  -6  -7   -0.51    5.91   0
 -13  -7   7    0.83    7.87   0
 -13  -7   7    0.01    7.76   0
 -13   7   7    1.94    5.43   0
 -12   7   7    3.31    5.06   0
 -12  -7   7    0.97    8.72   0
 -12  -7   7    0.44    8.42   0
 -11   7   7   -6.79    3.51   0
 -10   7   7   -0.59    3.28   0
  -9   7   7    1.37    3.12   0
  -8   7   7   12.66    3.41   0
  -7   7   7    1.05    4.63   0
  -7   7   7    3.84    4.53   0
  -6   7   7   60.24    4.78   0
  -6   7   7   61.62    3.49   0
  -5   7   7    0.63    3.09   0
  -5   7   7   -1.79    4.38   0
  -4   7   7   16.37    4.35   0
  -4   7   7   13.95    4.35   0
   3   7  -7    0.60    5.96   0
  -3   7   7    2.81    4.09   0
  -3   7   7    2.12    2.94   0
  -3  -7   7    2.40    6.37   0
  -2   7   7    1.74    4.09   0
   2   7  -7    0.57    5.18   0
  -2  -7   7    1.08    5.58   0
  -1  -7   7    1.33    4.41   0
  -1   7   7    1.14    3.94   0
   1   7  -7   -0.14    4.12   0
   0  -7   7    5.72    5.37   0
   0   7   7    4.76    3.97   0
   0   7  -7    6.43    3.95   0
   1  -7   7    4.25    4.32   0
  -1   7  -7    6.39    4.22   0
   1   7   7    3.28    4.02   0
   2  -7   7   -0.99    3.03   0
   2   7   7    0.33    4.28   0
  -2   7  -7    3.62    2.91   0
  -2  -7  -7    0.22    4.35   0
   3  -7   7    1.08    3.11   0
  -3  -7  -7    0.30    4.52   0
  -3   7  -7   -2.43    4.33   0
   3   7   7    1.27    4.43   0
  -4   7  -7    2.93    4.47   0
  -4  -7  -7    2.08    4.47   0
   4   7   7    5.31    5.36   0
   4  -7   7    4.04    4.60   0
  -5  -7  -7    6.28    4.73   0
   5   7   7    5.57    4.97   0
  -5   7  -7   10.77    3.35   0
   5  -7   7    9.20    4.61   0
  -6   7  -7   30.45    3.88   0
  -6  -7  -7   31.94    5.05   0
   6  -7   7   31.13    3.48   0
   6   7   7   32.17    5.15   0
  -7  -7  -7    1.68    4.73   0
  -7   7  -7    6.98    4.84   0
   7   7   7    2.19    4.91   0
   7  -7   7    4.15    4.72   0
  -8   7  -7    3.02    4.72   0
  -8  -7  -7    5.84    5.09   0
   8   7   7    5.23    5.36   0
   8  -7   7    5.30    3.68   0
  -9  -7  -7   -0.93    5.45   0
   9   7   7    0.56    5.27   0
   9  -7   7   -0.94    5.14   0
  -9   7  -7    1.45    5.17   0
  10   7   7    2.48    5.54   0
 -10  -7  -7   -0.26    5.54   0
  10  -7   7   -0.92    5.25   0
 -10   7  -7   -2.28    3.64   0
 -11   7  -7    0.49    5.71   0
  11  -7   7    2.02    4.06   0
  11   7   7    6.32    6.10   0
 -11  -7  -7    0.97    5.91   0
 -12   8   7    2.72    5.53   0
 -11   8   7    1.18    3.60   0
 -10   8   7    8.26    5.06   0
  -9   8   7    6.99    5.11   0
  -8   8   7    6.17    4.86   0
  -8   8   7    2.57    4.93   0
  -7   8   7   -2.12    4.90   0
  -7   8   7    5.80    4.94   0
  -6   8   7    4.63    4.68   0
  -6   8   7    9.67    5.09   0
  -5   8   7    1.66    4.37   0
  -5   8   7    1.20    4.45   0
  -4   8   7   13.51    4.39   0
  -4   8   7   13.54    3.16   0
  -3   8   7    3.47    4.27   0
   3   8  -7    1.63    8.53   0
  -3   8   7   -0.21    4.16   0
   2   8  -7    6.41    5.55   0
  -2   8   7    2.61    4.35   0
  -2   8   7    4.06    4.11   0
  -2  -8   7    4.93    5.73   0
  -1   8   7   12.01    4.22   0
  -1   8   7    9.28    4.37   0
  -1  -8   7   13.10    4.75   0
   1   8  -7    8.81    4.64   0
   0  -8   7    3.64    5.92   0
   0   8   7    3.70    4.33   0
   0   8  -7    1.79    4.60   0
   1   8   7    6.21    4.24   0
   1  -8   7    9.63    4.63   0
  -1   8  -7    7.62    4.52   0
   2   8   7    5.19    5.70   0
   2  -8   7    6.76    4.53   0
  -2   8  -7    5.34    4.28   0
   3   8   7   -0.01    4.43   0
   3  -8   7   -0.48    4.55   0
  -3   8  -7    0.79    3.19   0
   4   8   7    5.79    5.72   0
  -4   8  -7    7.07    4.35   0
  -4  -8  -7    5.83    4.83   0
   4  -8   7    9.11    3.19   0
  -5  -8  -7   16.46    5.17   0
   5   8   7   13.63    5.31   0
  -5   8  -7   15.38    3.16   0
   5  -8   7   16.57    4.79   0
  -6  -8  -7    1.52    5.07   0
   6   8   7    2.99    5.00   0
  -6   8  -7    4.61    3.49   0
   6  -8   7    6.85    4.80   0
  -7   8  -7    1.74    5.14   0
   7  -8   7    3.17    4.95   0
  -7  -8  -7    0.83    5.18   0
   7   8   7    3.68    6.44   0
  -8  -8  -7    0.59    5.09   0
   8  -8   7   -0.26    3.65   0
  -8   8  -7    1.46    5.21   0
   8   8   7   -0.68    6.21   0
  -9  -8  -7   -1.15    5.48   0
   9   8   7    1.21    6.75   0
   9  -8   7    4.32    5.31   0
  -9   8  -7    1.05    5.48   0
 -10   8  -7    3.37    5.65   0
 -10  -8  -7   -0.24    5.82   0
  10  -8   7   -0.87    5.54   0
  10   8   7    0.68    5.78   0
 -11   9   7   -1.04    4.11   0
 -10   9   7    0.83    5.40   0
  -9   9   7   -1.67    3.90   0
  -9   9   7    2.94    5.11   0
  -8   9   7    5.62    5.19   0
  -8   9   7    2.25    5.21   0
  -7   9   7   -0.67    4.93   0
  -7   9   7    1.92    4.86   0
  -6   9   7   -0.39    4.46   0
  -6   9   7    1.43    4.79   0
  -5   9   7   14.98    3.33   0
  -5   9   7   21.91    4.94   0
  -4   9   7   11.50    4.55   0
  -4   9   7   10.00    3.21   0
  -3   9   7    5.94    3.39   0
  -3   9   7    6.87    3.27   0
   2   9  -7    3.29    7.53   0
  -2   9   7    3.45    4.63   0
  -2   9   7    2.06    4.61   0
  -1   9   7   12.61    4.77   0
  -1   9   7    9.37    4.73   0
   1   9  -7    7.94    5.81   0
  -1  -9   7   14.51    6.19   0
   0   9   7    2.80    5.60   0
   0  -9   7    0.95    5.58   0
   0   9   7    0.59    4.47   0
   0   9  -7   -0.17    5.55   0
   1   9   7    3.09    4.67   0
   1   9   7   -1.03    4.56   0
   1  -9   7    1.20    4.51   0
  -1   9  -7    3.42    5.61   0
   2  -9   7    0.14    4.85   0
   2   9   7   -0.09    4.79   0
  -2   9  -7    3.39    4.60   0
   3  -9   7   16.75    4.87   0
   3   9   7    5.50    4.86   0
  -3   9  -7   13.12    4.88   0
   4  -9   7    5.56    3.52   0
  -4   9  -7    0.57    4.75   0
   4   9   7    4.54    6.29   0
   5   9   7    0.76    5.07   0
   5  -9   7   -1.10    3.55   0
  -5   9  -7   -0.04    4.92   0
   6   9   7    0.18    6.72   0
   6  -9   7   -0.63    4.99   0
  -6   9  -7    5.01    5.13   0
  -7   9  -7   -0.66    5.29   0
   7  -9   7   -0.89    5.33   0
   7   9   7    1.30    6.76   0
  -7  -9  -7    0.46    5.19   0
  -8  -9  -7    1.30    6.99   0
  -8   9  -7    1.05    5.54   0
   8  -9   7    1.38    3.79   0
   8   9   7   -0.26    7.07   0
  -9  -9  -7    1.99    6.09   0
  -9  10   7   -0.77    5.82   0
  -9  10   7    1.67    5.90   0
  -8  10   7    2.33    5.44   0
  -8  10   7    7.80    5.26   0
  -7  10   7    0.65    3.54   0
  -7  10   7    0.38    5.31   0
  -6  10   7   11.33    5.38   0
  -6  10   7   12.96    5.10   0
  -5  10   7    7.78    4.74   0
  -5  10   7    7.85    3.60   0
  -4  10   7    1.67    3.49   0
  -4  10   7    7.42    5.11   0
  -3  10   7    9.59    5.26   0
  -3  10   7    4.70    5.12   0
  -2  10   7    1.29    4.90   0
  -2  10   7   -0.86    4.86   0
  -1  10   7    2.72    5.06   0
  -1  10   7    7.04    5.01   0
   1  10  -7    2.28    5.97   0
   0  10  -7    1.42    6.06   0
   0  10   7    2.72    6.07   0
   0  10   7    0.41    4.96   0
   1  10   7    5.19    5.29   0
   1 -10   7    5.64    6.18   0
   1  10   7    4.30    6.25   0
  -1  10  -7    3.92    6.37   0
   2  10   7    3.01    4.98   0
   2 -10   7    0.07    5.32   0
   2  10   7   -0.86    6.20   0
  -2  10  -7   -0.80    5.49   0
   3 -10   7    1.89    5.08   0
   3  10   7    0.34    6.28   0
   3  10   7    0.59    5.08   0
  -3  10  -7    2.00    5.29   0
   4  10   7   -0.77    6.89   0
   4  10   7   -0.05    5.49   0
   4 -10   7   -0.06    3.45   0
  -4  10  -7    4.38    5.09   0
  -5  10  -7    1.06    5.14   0
   5 -10   7    1.39    5.14   0
   5  10   7    3.72    6.89   0
  -6  10  -7    6.31    5.77   0
   6  10   7    1.16    6.97   0
   6 -10   7    5.80    5.08   0
  -7  10  -7   -2.40    5.58   0
   7  10   7    0.46    8.57   0
   7 -10   7    2.42    3.97   0
  -7  11   7    3.23    4.12   0
  -7  11   7    0.57    5.72   0
  -6  11   7    1.10    5.55   0
  -6  11   7    0.94    3.82   0
  -5  11   7    1.50    5.50   0
  -5  11   7    1.02    5.32   0
  -4  11   7   -1.71    5.39   0
  -4  11   7    0.07    5.33   0
  -3  11   7    1.97    5.53   0
  -3  11   7    0.71    5.61   0
  -2  11   7    2.76    5.65   0
  -2  11   7    5.08    5.59   0
   1  11  -7    1.63    8.64   0
  -1  11   7   -1.16    5.25   0
  -1  11   7    0.64    5.27   0
   1  11  -7    1.47    7.88   0
   0  11   7    1.04    5.37   0
   0  11  -7   -0.43    7.05   0
   0  11   7    2.43    6.54   0
   1  11   7   -0.84    5.52   0
  -1  11  -7   -1.50    6.61   0
   1  11   7    1.75    5.32   0
   2  11   7   -0.27    6.93   0
  -2  11  -7    0.28    5.59   0
   2  11   7    1.22    6.88   0
   3  11   7   -0.10    6.85   0
   3  11   7    0.27    7.99   0
   3 -11   7    3.73    5.67   0
  -3  11  -7   -0.18    5.54   0
   4  11   7   -0.12    8.65   0
   4  11   7    0.80    9.61   0
   4 -11   7    1.27    5.74   0
  -4  11  -7    5.26    5.80   0
   5 -11   7   -3.38    5.44   0
  -3  12   7   -1.20    7.23   0
  -2  12   7    4.28    7.44   0
  -2  12   7   -0.44    7.44   0
  -1  12   7   -0.40    6.00   0
  -1  12   7    2.95    7.27   0
   0  12   7    2.59    7.27   0
   0  12  -7    2.20    8.73   0
 -16   0   8   -1.21    5.41   0
 -15   0   8    1.08    3.44   0
 -14   0   8    0.73    5.19   0
 -13   0   8   13.98    5.03   0
 -12   0   8   23.38    4.56   0
 -11   0   8   37.49    4.76   0
 -10   0   8    0.43    4.35   0
  -9   0   8    0.10    4.14   0
  -8   0   8   56.14    3.72   0
  -8   0   8   53.31    4.43   0
  -7   0   8    9.15    4.08   0
  -7   0   8    3.58    4.15   0
  -6   0   8  300.06    6.46   0
  -5   0   8  125.89    5.11   0
  -4   0   8   52.39    4.43   0
   4   0  -8   54.03    4.52   0
  -3   0   8  240.89    6.34   0
   3   0  -8  246.35    5.96   0
   2   0  -8    7.07    2.92   0
  -2   0   8    4.14    4.18   0
   1   0  -8   57.25    4.64   0
  -1   0   8   50.66    4.59   0
   0   0  -8  689.39    8.88   0
   0   0   8  694.83    9.09   0
  -1   0  -8 2335.28   15.05   0
   1   0   8 2400.27   15.13   0
  -2   0  -8 2947.16   16.14   0
   2   0   8 2892.33   15.73   0
   3   0   8   -0.62    3.97   0
  -3   0  -8    2.16    3.67   0
  -4   0  -8   96.88    4.71   0
   4   0   8   95.89    3.86   0
   5   0   8   -1.22    4.40   0
  -5   0  -8   -2.82    4.14   0
  -6   0  -8   46.19    3.37   0
   6   0   8   42.69    4.61   0
   7   0   8    5.75    4.24   0
  -7   0  -8    2.29    3.90   0
   8   0   8   -3.81    4.40   0
  -8   0  -8   -1.40    4.20   0
  -9   0  -8    5.50    2.92   0
   9   0   8    2.05    4.42   0
  10   0   8   17.06    4.99   0
 -10   0  -8   21.81    3.59   0
  11   0   8   19.36    4.71   0
 -11   0  -8   18.92    3.57   0
  12   0   8    2.05    3.82   0
 -12   0  -8    2.19    5.22   0
  13   0   8    5.24    3.83   0
 -13   0  -8   -0.69    3.95   0
 -16  -1   8    3.48    5.55   0
 -16   1   8   -1.15    3.80   0
 -15   1   8    1.46    5.23   0
 -15  -1   8    0.45    5.21   0
 -14  -1   8    1.43    4.79   0
 -14   1   8    3.21    4.76   0
 -13  -1   8    9.52    4.88   0
 -13   1   8    3.38    5.03   0
 -12  -1   8   11.23    4.54   0
 -12   1   8    8.03    4.41   0
 -11  -1   8    8.58    4.48   0
 -11   1   8   12.31    4.37   0
 -10   1   8    3.22    2.94   0
 -10  -1   8    4.82    4.42   0
  -9  -1   8    2.18    2.99   0
  -9   1   8   -0.57    3.10   0
  -8  -1   8   80.38    4.66   0
  -8   1   8   79.64    4.85   0
  -8  -1   8   71.51    3.65   0
  -7  -1   8  303.36    6.54   0
  -7  -1   8  285.53    6.30   0
  -7   1   8  301.10    6.44   0
  -7   1   8  309.21    6.35   0
  -6   1   8   -1.34    3.00   0
  -6  -1   8    0.32    3.82   0
  -5   1   8  220.34    5.88   0
  -5  -1   8  218.54    6.04   0
   4   1  -8    0.77    3.66   0
  -4   1   8    2.08    2.75   0
  -4  -1   8    1.91    3.60   0
  -3   1   8   57.03    4.56   0
   3  -1  -8   58.12    4.75   0
   3   1  -8   53.79    4.47   0
  -3  -1   8   52.95    3.54   0
   2  -1  -8   -1.43    4.01   0
  -2   1   8   -4.14    4.01   0
   2   1  -8   -0.00    3.76   0
  -2  -1   8    0.11    3.60   0
   1  -1  -8   31.15    4.36   0
   1   1  -8   24.00    3.06   0
  -1   1   8   28.01    4.31   0
  -1  -1   8   30.31    4.04   0
   0  -1  -8    4.58    3.94   0
   0   1  -8    5.08    3.88   0
   0   1   8    4.23    3.98   0
   0  -1   8    3.89    4.05   0
  -1  -1  -8  249.75    5.61   0
  -1   1  -8  258.18    6.19   0
   1   1   8  263.03    6.25   0
   1  -1   8  239.23    5.52   0
   2  -1   8    5.58    3.97   0
  -2   1  -8    4.49    3.74   0
  -2  -1  -8    4.86    3.84   0
   2   1   8    3.45    3.87   0
   3  -1   8  163.16    4.52   0
  -3  -1  -8  169.85    5.41   0
  -3   1  -8  175.76    5.23   0
   3   1   8  171.89    4.77   0
   4   1   8   60.79    4.83   0
   4  -1   8   61.76    3.56   0
  -4  -1  -8   63.25    4.38   0
  -4   1  -8   64.41    4.51   0
   5  -1   8    7.15    3.20   0
  -5  -1  -8    8.48    2.94   0
   5   1   8    7.72    4.44   0
  -5   1  -8    4.73    4.17   0
   6   1   8   22.57    3.18   0
   6  -1   8   17.52    4.68   0
  -6  -1  -8   19.25    4.05   0
  -6   1  -8   20.85    3.24   0
   7   1   8    8.16    3.33   0
   7  -1   8    8.24    3.04   0
  -7  -1  -8   11.33    4.37   0
  -7   1  -8    6.42    4.12   0
   8   1   8   30.11    4.60   0
   8  -1   8   19.52    3.41   0
  -8  -1  -8   25.04    4.37   0
  -8   1  -8   23.99    3.42   0
   9  -1   8    0.93    4.70   0
   9   1   8    4.49    3.33   0
  -9  -1  -8    2.95    4.48   0
  -9   1  -8    3.30    4.77   0
  10  -1   8    1.82    3.36   0
  10   1   8    5.87    3.49   0
 -10   1  -8    3.45    4.54   0
 -10  -1  -8    5.54    3.58   0
 -11   1  -8   -1.22    4.79   0
  11  -1   8    3.15    3.19   0
  11   1   8    1.47    4.98   0
 -11  -1  -8    1.98    3.55   0
  12   1   8   -2.04    3.68   0
  12  -1   8    0.20    4.93   0
 -12  -1  -8    2.48    3.64   0
 -12   1  -8   -1.94    3.54   0
  13   1   8    0.92    5.53   0
  13  -1   8    3.46    5.43   0
 -13  -1  -8    0.40    5.44   0
 -13   1  -8    2.23    5.32   0
 -16  -2   8    0.79    5.60   0
 -16   2   8   -5.32    4.06   0
 -15   2   8    3.16    3.65   0
 -15  -2   8   -0.88    5.48   0
 -14   2   8    0.59    4.90   0
 -14  -2   8    1.83    4.82   0
 -13  -2   8    8.60    4.55   0
 -13   2   8    1.94    3.23   0
 -12  -2   8    0.50    4.45   0
 -12   2   8    6.12    4.54   0
 -11  -2   8    3.38    3.36   0
 -11   2   8    3.97    4.33   0
 -10  -2   8    3.54    4.17   0
 -10   2   8    0.53    2.91   0
 -10  -2   8    1.22    3.10   0
  -9  -2   8   12.44    4.35   0
  -9  -2   8    6.14    3.01   0
  -9   2   8   10.73    4.31   0
  -8  -2   8  151.36    5.43   0
  -8   2   8  159.91    5.43   0
  -8  -2   8  160.14    5.51   0
  -7  -2   8   47.74    4.56   0
  -7   2   8   52.53    4.54   0
  -7   2   8   54.34    4.54   0
  -7  -2   8   46.13    4.65   0
  -6   2   8   52.30    3.60   0
  -6  -2   8   54.85    4.58   0
  -5  -2   8   13.76    4.07   0
  -5   2   8   14.25    4.04   0
   4   2  -8  477.82    8.66   0
  -4   2   8  488.77    7.49   0
  -4  -2   8  489.10    8.36   0
   3   2  -8   15.67    3.89   0
  -3   2   8   15.68    3.02   0
  -3  -2   8   14.72    3.91   0
   3  -2  -8   16.73    4.18   0
  -2   2   8   35.44    4.33   0
   2   2  -8   36.95    4.27   0
  -2  -2   8   37.93    4.22   0
   2  -2  -8   39.94    4.40   0
  -1   2   8    9.81    4.03   0
   1   2  -8   14.37    2.79   0
   1  -2  -8   11.81    4.02   0
  -1  -2   8   13.07    2.80   0
   0  -2  -8   14.11    3.93   0
   0   2   8   13.18    2.87   0
   0   2  -8   16.66    3.75   0
   0  -2   8   13.40    2.94   0
   1  -2   8   27.66    4.29   0
  -1  -2  -8   24.32    2.99   0
   1   2   8   25.97    3.06   0
  -1   2  -8   24.96    3.02   0
   2  -2   8   22.83    4.30   0
  -2  -2  -8   22.66    3.09   0
  -2   2  -8   30.39    4.10   0
   2   2   8   27.05    3.09   0
   3  -2   8   43.92    4.66   0
  -3  -2  -8   48.21    3.41   0
  -3   2  -8   39.63    3.29   0
   3   2   8   42.84    4.52   0
   4   2   8   26.99    3.27   0
   4  -2   8   29.41    4.49   0
  -4  -2  -8   28.60    3.17   0
  -4   2  -8   26.33    3.17   0
  -5  -2  -8    8.90    3.92   0
   5   2   8    8.13    3.09   0
  -5   2  -8    6.16    4.17   0
   5  -2   8    9.53    3.18   0
   6   2   8  168.91    4.53   0
  -6   2  -8  166.52    4.54   0
   6  -2   8  163.04    4.45   0
  -6  -2  -8  176.03    5.34   0
  -7   2  -8   82.22    3.74   0
   7   2   8   83.25    5.18   0
  -7  -2  -8   85.29    4.99   0
   7  -2   8   72.90    3.82   0
   8   2   8   -2.72    4.44   0
  -8   2  -8    3.63    4.29   0
  -8  -2  -8    1.82    4.23   0
   8  -2   8    0.96    4.62   0
   9  -2   8    6.11    4.74   0
  -9   2  -8    7.10    4.61   0
  -9  -2  -8   -0.51    4.45   0
   9   2   8    2.50    4.77   0
  10  -2   8   -0.05    3.32   0
 -10   2  -8    2.37    4.62   0
 -10  -2  -8    3.52    3.20   0
  10   2   8    0.90    3.38   0
  11   2   8    3.03    3.41   0
 -11   2  -8    6.02    5.00   0
 -11  -2  -8    6.18    4.90   0
  11  -2   8   -1.48    3.56   0
  12  -2   8    3.35    5.16   0
  12   2   8    4.72    5.41   0
 -12  -2  -8   -1.96    5.28   0
 -12   2  -8    0.33    5.16   0
  13   2   8   -1.04    5.65   0
  13  -2   8   -0.25    5.43   0
 -13   2  -8    1.63    3.97   0
 -13  -2  -8   -1.31    4.02   0
 -16   3   8    2.17    5.50   0
 -16  -3   8    0.93    5.77   0
 -15   3   8   -3.64    5.15   0
 -15  -3   8    1.09    5.24   0
 -14   3   8   -4.85    4.97   0
 -14  -3   8   -1.94    5.00   0
 -13   3   8   -2.71    3.38   0
 -13  -3   8   -1.73    4.94   0
 -12   3   8    2.84    4.68   0
 -12  -3   8    6.00    4.41   0
 -12  -3   8    4.37    3.13   0
 -11  -3   8   -0.97    4.48   0
 -11  -3   8    3.01    4.28   0
 -11   3   8    0.86    3.17   0
 -10   3   8   -0.57    3.25   0
 -10  -3   8    1.92    4.07   0
 -10  -3   8    2.68    4.06   0
  -9  -3   8   41.98    4.53   0
  -9  -3   8   33.47    4.75   0
  -9   3   8   35.09    4.49   0
  -8  -3   8    4.43    4.43   0
  -8  -3   8    5.81    3.26   0
  -8   3   8    8.65    3.01   0
  -7   3   8    0.02    2.95   0
  -7  -3   8   -0.50    3.97   0
  -7   3   8    3.79    4.11   0
  -7  -3   8    2.19    4.08   0
  -6  -3   8   38.23    4.56   0
  -6   3   8   39.29    4.37   0
  -5   3   8    8.57    2.93   0
  -5  -3   8    6.82    3.91   0
  -4   3   8  107.76    4.05   0
   4   3  -8   97.69    5.52   0
  -4  -3   8   74.79    4.17   0
  -3   3   8   11.43    2.92   0
   3   3  -8    9.92    4.29   0
  -3  -3   8   13.89    4.19   0
   2  -3  -8    9.51    3.98   0
   2   3  -8   11.30    3.80   0
  -2   3   8   13.28    2.92   0
  -2  -3   8   13.05    4.09   0
   1  -3  -8    6.55    2.89   0
  -1   3   8    7.10    2.76   0
   1   3  -8    8.20    2.98   0
  -1  -3   8    7.55    3.95   0
   0  -3   8   62.22    4.62   0
   0  -3  -8   53.30    4.40   0
   0   3   8   51.27    4.36   0
   0   3  -8   56.15    4.39   0
  -1  -3  -8    9.94    3.89   0
   1  -3   8    7.08    3.04   0
   1   3   8    4.21    3.74   0
  -1   3  -8   10.47    3.92   0
   2  -3   8   17.46    4.40   0
  -2  -3  -8   20.97    3.82   0
   2   3   8   15.22    2.93   0
  -2   3  -8   18.11    4.03   0
  -3  -3  -8    6.06    2.65   0
   3  -3   8    8.76    4.35   0
  -3   3  -8   10.60    4.06   0
   3   3   8    8.85    3.71   0
   4   3   8   13.68    3.91   0
  -4  -3  -8   12.78    2.67   0
   4  -3   8   13.73    3.41   0
  -4   3  -8   14.44    4.25   0
   5   3   8    1.49    3.02   0
  -5  -3  -8    3.90    3.76   0
  -5   3  -8    2.58    4.18   0
   5  -3   8    3.46    3.19   0
  -6   3  -8    3.02    4.16   0
   6  -3   8    0.05    4.27   0
   6   3   8   -1.69    4.44   0
  -6  -3  -8    0.42    4.02   0
   7   3   8    5.43    3.20   0
  -7  -3  -8    5.42    4.17   0
  -7   3  -8    7.00    4.30   0
   7  -3   8    2.43    3.37   0
   8  -3   8    0.08    4.79   0
   8   3   8    5.70    4.49   0
  -8  -3  -8    6.24    4.39   0
  -8   3  -8    3.34    3.07   0
  -9   3  -8   37.35    4.81   0
   9  -3   8   34.27    4.78   0
  -9  -3  -8   30.50    4.75   0
   9   3   8   26.00    3.97   0
 -10   3  -8    3.52    3.43   0
  10  -3   8   -3.64    3.53   0
 -10  -3  -8    1.97    4.84   0
  10   3   8   -0.99    4.71   0
 -11   3  -8   -1.51    5.04   0
  11   3   8   -2.63    4.84   0
  11  -3   8   -0.54    3.56   0
 -11  -3  -8    1.27    3.60   0
 -12   3  -8    1.08    3.80   0
  12   3   8    0.86    5.38   0
  12  -3   8    3.61    5.55   0
 -12  -3  -8   -0.15    5.16   0
 -13   3  -8    1.63    5.65   0
  13   3   8    6.01    5.61   0
  13  -3   8    4.06    3.98   0
 -13  -3  -8    3.53    5.69   0
 -15   4   8   -0.87    3.92   0
 -15  -4   8   -2.21    5.46   0
 -15  -4   8   -0.51    5.49   0
 -14   4   8    1.87    5.12   0
 -14  -4   8    2.33    5.49   0
 -14  -4   8    3.75    5.22   0
 -13  -4   8    0.89    5.12   0
 -13   4   8    3.51    5.01   0
 -13  -4   8    4.60    5.17   0
 -12   4   8    5.30    3.37   0
 -12  -4   8    4.12    4.76   0
 -12  -4   8    5.21    4.77   0
 -11  -4   8    4.89    4.61   0
 -11  -4   8    1.12    4.81   0
 -11   4   8    5.39    4.65   0
 -10  -4   8    4.38    4.43   0
 -10  -4   8    6.99    4.58   0
 -10   4   8    3.39    3.38   0
  -9  -4   8    6.66    4.04   0
  -9   4   8    4.97    2.96   0
  -9  -4   8    3.99    4.25   0
  -8  -4   8    7.96    5.04   0
  -8  -4   8    5.55    4.37   0
  -8   4   8    4.15    4.18   0
  -7  -4   8   28.09    4.39   0
  -7   4   8   27.42    3.36   0
  -7  -4   8   34.30    4.71   0
  -7   4   8   30.66    3.38   0
  -6   4   8   93.82    4.97   0
  -6  -4   8   99.89    6.13   0
  -6   4   8   93.39    3.90   0
  -5   4   8   17.69    3.16   0
  -5  -4   8   15.42    4.24   0
   4   4  -8    4.23    5.08   0
  -4  -4   8    3.32    4.12   0
  -4   4   8    8.15    4.04   0
   3   4  -8    4.20    4.06   0
  -3   4   8    6.10    3.96   0
  -3  -4   8    6.14    4.11   0
  -2  -4   8   49.84    4.95   0
   2   4  -8   49.54    4.80   0
  -2   4   8   44.20    4.21   0
   2  -4  -8   55.37    4.40   0
  -1  -4   8   20.29    4.58   0
   1   4  -8   16.74    3.15   0
  -1   4   8   16.41    2.74   0
   1  -4  -8   18.00    3.09   0
   0  -4   8    9.52    4.04   0
   0   4   8   10.55    3.71   0
   0   4  -8    5.71    2.60   0
   0  -4  -8    6.67    3.60   0
  -1  -4  -8    8.45    3.84   0
   1  -4   8    6.46    3.85   0
   1   4   8    5.82    2.66   0
  -1   4  -8    7.98    3.89   0
  -2  -4  -8    3.19    3.78   0
   2  -4   8    1.13    4.15   0
   2   4   8    5.03    3.62   0
  -2   4  -8    0.57    3.57   0
  -3  -4  -8    1.79    2.58   0
   3  -4   8    1.56    4.25   0
   3   4   8    2.27    3.76   0
  -3   4  -8    0.03    4.11   0
  -4   4  -8   89.00    3.70   0
  -4  -4  -8   89.78    4.81   0
   4   4   8   88.40    4.04   0
   4  -4   8   75.48    3.90   0
   5   4   8   11.07    4.36   0
  -5  -4  -8    9.78    4.09   0
  -5   4  -8    6.78    2.99   0
   5  -4   8    8.11    4.68   0
  -6   4  -8  150.82    4.32   0
   6   4   8  142.51    5.62   0
  -6  -4  -8  142.80    4.50   0
   6  -4   8  129.82    5.14   0
   7  -4   8    2.50    4.49   0
   7   4   8    6.13    4.49   0
  -7  -4  -8    3.20    3.12   0
  -7   4  -8    1.29    3.19   0
  -8  -4  -8    7.16    4.42   0
   8   4   8    9.48    3.34   0
  -8   4  -8   13.75    3.35   0
   8  -4   8    9.97    4.73   0
  -9   4  -8    0.71    4.61   0
   9  -4   8    5.26    3.16   0
  -9  -4  -8    2.87    3.13   0
   9   4   8   -2.16    3.19   0
 -10   4  -8    6.32    3.51   0
  10  -4   8    6.81    5.09   0
 -10  -4  -8    5.18    4.99   0
  10   4   8    7.75    4.77   0
 -11   4  -8    7.56    5.03   0
  11   4   8    3.85    3.58   0
 -11  -4  -8    4.26    3.60   0
  11  -4   8    6.04    3.54   0
 -12   4  -8    2.18    3.69   0
  12   4   8   -0.58    3.60   0
  12  -4   8    1.94    5.36   0
 -12  -4  -8    3.62    5.43   0
 -15  -5   8   -2.19    6.26   0
 -15   5   8    9.49    5.66   0
 -15  -5   8    2.85    5.79   0
 -14   5   8    6.15    5.43   0
 -14  -5   8    3.78    5.43   0
 -14  -5   8   -0.22    5.66   0
 -13  -5   8    1.86    6.35   0
 -13   5   8    1.98    5.14   0
 -13  -5   8   -1.64    5.33   0
 -12  -5   8   -0.49    4.90   0
 -12   5   8   -4.33    3.52   0
 -12  -5   8    0.86    5.00   0
 -11  -5   8    0.14    4.68   0
 -11   5   8    4.54    3.28   0
 -11  -5   8    1.33    5.65   0
 -10  -5   8    9.59    5.72   0
 -10   5   8   11.11    4.75   0
 -10  -5   8    9.59    6.04   0
  -9   5   8   10.63    4.64   0
  -9  -5   8    4.66    5.77   0
  -9  -5   8    5.99    5.54   0
  -8  -5   8    1.15    5.50   0
  -8   5   8    1.74    4.11   0
  -8  -5   8    0.33    4.65   0
  -7  -5   8   16.61    5.84   0
  -7  -5   8   14.51    5.74   0
  -7   5   8   18.02    4.37   0
  -7   5   8   11.74    2.98   0
  -6   5   8    4.77    4.11   0
  -6  -5   8    2.40    4.92   0
  -6   5   8    3.40    2.92   0
  -6  -5   8    0.87    5.18   0
  -5   5   8    0.70    3.95   0
  -5   5   8    2.67    2.84   0
  -5  -5   8    0.58    4.73   0
  -4   5   8   27.95    4.35   0
   4   5  -8   27.99    4.64   0
  -4  -5   8   31.32    4.59   0
  -3  -5   8   -0.89    5.10   0
  -3   5   8    2.85    3.76   0
   3   5  -8    1.89    4.09   0
  -2   5   8   41.46    4.22   0
   2   5  -8   36.09    4.45   0
  -2  -5   8   39.72    4.77   0
  -1  -5   8    2.32    4.20   0
  -1   5   8    0.83    2.69   0
   1   5  -8    0.48    3.95   0
   1  -5  -8    1.02    2.87   0
   0   5   8    0.69    2.67   0
   0  -5  -8    0.64    2.52   0
   0  -5   8   -1.51    4.23   0
   0   5  -8    2.03    3.78   0
  -1  -5  -8    1.86    2.69   0
   1   5   8   -0.79    3.79   0
   1  -5   8    3.57    4.00   0
  -1   5  -8   -0.78    3.84   0
   2   5   8    7.03    2.78   0
   2  -5   8   10.83    4.44   0
  -2  -5  -8    6.78    2.81   0
  -2   5  -8    8.23    2.77   0
  -3  -5  -8    1.90    4.10   0
   3  -5   8    5.14    4.36   0
   3   5   8    3.02    4.29   0
  -3   5  -8    4.36    4.05   0
   4   5   8   31.34    4.51   0
  -4  -5  -8   38.92    4.51   0
   4  -5   8   38.63    4.68   0
  -4   5  -8   43.19    3.25   0
   5  -5   8    4.54    3.16   0
  -5  -5  -8    2.99    4.14   0
   5   5   8    5.71    4.23   0
  -5   5  -8    6.85    4.29   0
  -6   5  -8    0.42    4.17   0
   6  -5   8    7.54    4.48   0
   6   5   8    1.36    4.38   0
  -6  -5  -8   -0.19    4.18   0
   7  -5   8    4.65    4.52   0
  -7  -5  -8   -1.47    4.47   0
   7   5   8    2.47    4.66   0
  -7   5  -8   -0.21    4.40   0
  -8   5  -8   13.57    4.70   0
   8  -5   8    6.35    4.74   0
  -8  -5  -8    8.81    4.48   0
   8   5   8    7.27    4.72   0
  -9   5  -8   -2.57    3.30   0
   9  -5   8    0.81    3.48   0
  -9  -5  -8    0.44    4.77   0
   9   5   8   -0.80    4.85   0
 -10   5  -8    4.16    5.02   0
  10   5   8    5.96    5.08   0
  10  -5   8    6.46    5.11   0
 -10  -5  -8    3.69    4.63   0
 -11   5  -8    4.51    3.85   0
  11   5   8   -2.53    5.47   0
 -11  -5  -8   -2.59    5.32   0
  11  -5   8    0.33    5.29   0
 -12   5  -8    0.33    5.53   0
  12   5   8    6.09    3.97   0
 -12  -5  -8    3.05    3.91   0
  12  -5   8    1.09    3.87   0
 -14   6   8    6.49    5.53   0
 -14  -6   8    1.67    5.68   0
 -14  -6   8    2.65    7.05   0
 -13  -6   8   -0.84    5.61   0
 -13  -6   8    1.27    7.06   0
 -13   6   8    3.82    5.18   0
 -12  -6   8    0.37    6.25   0
 -12   6   8   -0.59    5.15   0
 -12  -6   8    3.25    6.31   0
 -11  -6   8    4.06    6.22   0
 -11  -6   8    1.88    5.13   0
 -11   6   8    3.08    5.01   0
 -10  -6   8    0.17    5.79   0
 -10  -6   8    0.34    6.17   0
 -10   6   8    1.60    3.14   0
  -9  -6   8   22.20    6.03   0
  -9   6   8   34.39    4.81   0
  -9  -6   8   26.10    6.46   0
  -8   6   8   20.19    3.22   0
  -8  -6   8   17.97    6.49   0
  -8  -6   8   15.85    5.94   0
  -7  -6   8    4.66    6.57   0
  -7   6   8    7.16    4.30   0
  -7  -6   8    7.00    6.44   0
  -7   6   8    5.37    4.27   0
  -6   6   8   10.17    4.22   0
  -6   6   8    4.84    4.37   0
  -6  -6   8    8.12    6.45   0
  -6  -6   8    9.20    6.48   0
  -5  -6   8    4.38    6.18   0
  -5   6   8    6.81    4.37   0
  -5   6   8    3.84    3.11   0
   4   6  -8    3.41    6.04   0
  -4   6   8    1.46    4.16   0
  -4  -6   8    2.75    5.65   0
  -3   6   8    4.25    4.02   0
   3   6  -8    6.62    5.09   0
  -3  -6   8    5.01    5.56   0
  -2   6   8   20.32    3.11   0
   2   6  -8   22.21    5.25   0
  -2  -6   8   25.82    4.75   0
  -1   6   8    4.02    2.90   0
   1   6  -8    3.30    3.86   0
  -1  -6   8    6.87    4.45   0
   0   6   8    9.43    3.94   0
   0   6  -8    7.40    4.31   0
   0  -6   8   10.66    4.56   0
   0  -6  -8    6.08    4.36   0
  -1  -6  -8    5.77    4.23   0
   1   6   8    5.92    2.86   0
  -1   6  -8    7.65    4.00   0
   1  -6   8    5.57    3.18   0
  -2  -6  -8    1.72    4.14   0
   2   6   8    3.56    4.03   0
  -2   6  -8   -0.61    4.05   0
   2  -6   8    1.76    4.34   0
   3  -6   8    5.75    4.52   0
  -3  -6  -8    3.38    4.01   0
   3   6   8    3.54    3.99   0
  -3   6  -8    2.80    4.12   0
   4   6   8   30.98    4.80   0
   4  -6   8   20.38    3.34   0
  -4  -6  -8   32.59    4.33   0
  -4   6  -8   29.32    3.35   0
  -5  -6  -8   17.64    4.39   0
  -5   6  -8   16.48    4.39   0
   5  -6   8   11.80    3.22   0
   5   6   8   14.89    4.69   0
  -6   6  -8   61.77    3.74   0
   6   6   8   62.32    5.33   0
   6  -6   8   60.42    3.94   0
  -6  -6  -8   65.88    5.23   0
   7  -6   8    6.09    4.50   0
  -7   6  -8    6.59    4.41   0
   7   6   8    6.54    3.33   0
  -7  -6  -8    3.74    4.71   0
  -8   6  -8   -1.04    3.00   0
  -8  -6  -8    2.34    4.73   0
   8  -6   8   -3.96    4.35   0
   8   6   8    0.90    4.97   0
  -9   6  -8    3.20    3.47   0
   9  -6   8    2.47    5.10   0
   9   6   8    3.23    4.92   0
  -9  -6  -8    4.08    4.71   0
  10   6   8    0.82    5.35   0
 -10   6  -8    3.45    5.08   0
 -10  -6  -8   -0.36    5.20   0
  10  -6   8    5.01    5.14   0
 -11   6  -8    1.21    5.63   0
 -11  -6  -8    5.30    5.92   0
  11   6   8   -1.33    5.51   0
  11  -6   8   -0.20    5.31   0
 -13  -7   8   -0.78    8.06   0
 -13   7   8    0.45    3.93   0
 -13  -7   8    0.99    7.91   0
 -12  -7   8    0.61    8.64   0
 -12   7   8   -1.96    3.54   0
 -12  -7   8    1.11    8.77   0
 -11  -7   8    1.03   10.76   0
 -11   7   8   -3.09    3.57   0
 -11  -7   8    0.19   10.80   0
 -10   7   8    4.77    3.32   0
  -9   7   8    5.23    3.56   0
  -8   7   8   31.09    4.87   0
  -8   7   8   25.20    5.03   0
  -7   7   8    2.36    3.01   0
  -7   7   8    5.87    4.46   0
  -6   7   8   10.23    3.25   0
  -6   7   8   14.40    4.35   0
  -5   7   8    2.01    2.96   0
  -5   7   8    1.97    2.96   0
  -4   7   8    0.75    4.35   0
  -4  -7   8   -1.14    7.20   0
  -4   7   8   -0.81    4.28   0
  -3  -7   8    1.65    5.67   0
   3   7  -8    2.96    5.38   0
  -3   7   8    2.48    4.17   0
  -2  -7   8    6.03    6.01   0
  -2   7   8    5.02    2.99   0
   2   7  -8    6.65    5.62   0
  -1  -7   8    4.66    4.96   0
  -1   7   8    4.69    3.85   0
   1   7  -8    5.69    4.35   0
   0   7  -8    4.07    4.12   0
   0  -7   8    2.54    4.64   0
   0   7   8    1.64    3.83   0
   1  -7   8    6.88    4.35   0
   1   7   8    5.00    4.18   0
  -1   7  -8    4.59    4.22   0
  -2  -7  -8    2.03    4.16   0
   2  -7   8    0.45    4.41   0
   2   7   8    0.48    4.28   0
  -2   7  -8   -1.43    3.00   0
  -3  -7  -8    6.20    4.56   0
   3  -7   8    4.37    3.13   0
   3   7   8    2.66    4.36   0
  -3   7  -8    3.55    4.43   0
  -4  -7  -8    1.99    4.50   0
   4  -7   8    8.84    4.48   0
  -4   7  -8    5.75    4.47   0
   4   7   8    1.44    4.62   0
  -5  -7  -8    1.41    4.64   0
  -5   7  -8   -1.07    4.66   0
   5  -7   8    3.16    3.16   0
   5   7   8    4.22    4.59   0
  -6   7  -8    3.62    4.88   0
   6   7   8   -4.25    4.60   0
   6  -7   8    4.30    4.77   0
  -6  -7  -8   -1.36    4.45   0
  -7  -7  -8    0.24    4.90   0
   7   7   8   -2.15    5.09   0
  -7   7  -8    3.84    4.88   0
   7  -7   8    3.57    4.90   0
  -8  -7  -8    2.60    5.15   0
  -8   7  -8    6.10    5.09   0
   8  -7   8   -1.40    3.66   0
   8   7   8    2.13    5.15   0
  -9   7  -8    2.45    5.19   0
  -9  -7  -8   -0.52    5.54   0
   9  -7   8   -2.56    3.83   0
   9   7   8   -0.09    5.48   0
 -10  -7  -8   -0.81    5.63   0
  10   7   8    3.23    7.15   0
 -10   7  -8    1.04    5.42   0
  10  -7   8    2.93    5.37   0
 -12   8   8    1.85    4.03   0
 -11   8   8    2.72    5.14   0
 -10   8   8    0.65    3.51   0
 -10   8   8    0.80    5.22   0
  -9   8   8    3.87    5.00   0
  -9   8   8    0.41    5.04   0
  -8   8   8    4.60    5.10   0
  -8   8   8    6.88    4.84   0
  -7   8   8    3.09    3.28   0
  -7   8   8    2.98    5.13   0
  -6   8   8   -0.45    3.20   0
  -6   8   8    1.56    4.43   0
  -5   8   8    0.65    3.20   0
  -5   8   8   -1.30    3.07   0
  -4   8   8    2.95    4.34   0
  -4   8   8    0.19    4.41   0
  -3   8   8    2.46    4.35   0
   3   8  -8    0.72    6.19   0
  -3   8   8    2.49    4.35   0
  -3  -8   8    2.26    6.21   0
  -2   8   8    3.85    4.24   0
   2   8  -8    5.15    5.45   0
  -2   8   8    2.33    3.07   0
  -2  -8   8    3.26    5.71   0
  -1   8   8    4.81    4.24   0
   1   8  -8    4.22    5.47   0
  -1  -8   8    2.47    5.77   0
   0   8   8    5.35    4.41   0
   0  -8   8    6.23    4.54   0
   0   8  -8    7.37    5.67   0
   1   8   8    5.14    4.42   0
   1  -8   8    6.83    4.54   0
  -1   8  -8    8.63    4.64   0
   2  -8   8   55.52    5.22   0
   2   8   8   38.55    5.11   0
  -2   8  -8   48.60    3.83   0
   3  -8   8    2.61    4.86   0
   3   8   8   -0.23    4.60   0
  -3   8  -8    5.70    4.50   0
  -4  -8  -8    0.51    4.77   0
   4   8   8    3.83    4.74   0
   4  -8   8    0.59    4.53   0
  -4   8  -8    1.98    4.45   0
  -5  -8  -8   -0.21    4.84   0
  -5   8  -8   -0.62    4.36   0
   5   8   8    2.54    4.96   0
   5  -8   8    2.93    4.54   0
  -6  -8  -8    5.29    5.07   0
   6   8   8    2.47    5.11   0
  -6   8  -8    4.48    4.89   0
   6  -8   8    4.53    5.04   0
  -7   8  -8    5.64    5.03   0
  -7  -8  -8    0.99    5.09   0
   7   8   8    3.29    5.07   0
   7  -8   8    5.51    4.92   0
  -8   8  -8    3.43    5.26   0
  -8  -8  -8   -0.05    5.09   0
   8   8   8    3.23    6.73   0
   8  -8   8   -1.71    3.91   0
  -9   8  -8   -2.06    3.70   0
   9   8   8    3.68    6.87   0
   9  -8   8    6.05    5.58   0
  -9  -8  -8   -0.97    5.57   0
 -11   9   8    6.01    5.33   0
 -11   9   8    1.09    4.20   0
 -10   9   8   -1.26    3.80   0
 -10   9   8    2.07    5.58   0
  -9   9   8    5.72    5.05   0
  -9   9   8    2.28    5.20   0
  -8   9   8   -0.78    3.64   0
  -8   9   8    1.01    3.41   0
  -7   9   8    0.66    4.99   0
  -7   9   8    7.35    4.99   0
  -6   9   8    3.90    4.89   0
  -6   9   8    2.56    4.56   0
  -5   9   8    2.16    4.74   0
  -5   9   8    4.34    4.77   0
  -4   9   8   -1.09    3.32   0
  -4   9   8    2.34    4.67   0
  -3   9   8    3.90    4.61   0
  -3   9   8    1.39    4.44   0
  -2   9   8    1.54    4.58   0
   2   9  -8    1.10    5.80   0
  -2   9   8    0.98    3.30   0
  -2  -9   8    0.98    6.06   0
  -1   9   8    2.59    4.70   0
  -1   9   8   -0.19    4.68   0
   1   9  -8   -0.50    5.65   0
  -1  -9   8    0.09    5.62   0
   0   9   8    0.34    3.15   0
   0  -9   8    1.62    4.57   0
   0   9   8    2.52    4.63   0
   0   9  -8    2.66    4.69   0
   1  -9   8    0.05    5.54   0
  -1   9  -8    3.03    4.42   0
   1   9   8    0.73    4.40   0
   2  -9   8    1.10    4.65   0
   2   9   8    2.62    5.74   0
  -2   9  -8    3.92    4.67   0
   3  -9   8    3.02    4.85   0
  -3   9  -8    0.33    4.81   0
   3   9   8   -1.84    4.95   0
   4  -9   8   -2.80    4.79   0
   4   9   8   -1.46    5.12   0
  -4   9  -8    1.86    4.87   0
   5  -9   8    0.33    4.94   0
   5   9   8    0.25    6.26   0
  -5   9  -8    3.49    5.05   0
   6  -9   8    6.36    5.06   0
   6   9   8   -0.90    5.36   0
  -6   9  -8    2.56    5.19   0
  -6  -9  -8    0.34    6.89   0
  -7  -9  -8    1.60    5.80   0
   7  -9   8    2.09    5.43   0
  -7   9  -8    5.15    5.69   0
   7   9   8   -0.47    5.64   0
  -8   9  -8   -1.24    5.65   0
   8   9   8    3.50    5.70   0
   8  -9   8    1.19    5.51   0
  -8  -9  -8    1.74    7.02   0
  -9  10   8    8.47    5.76   0
  -9  10   8    0.62    5.76   0
  -8  10   8   -2.41    5.77   0
  -8  10   8    2.47    5.45   0
  -7  10   8    7.25    5.39   0
  -7  10   8    2.98    3.83   0
  -6  10   8    0.85    5.29   0
  -6  10   8    1.97    5.21   0
  -5  10   8    3.80    5.13   0
  -5  10   8    3.67    4.92   0
  -4  10   8   11.42    5.41   0
  -4  10   8    9.57    3.48   0
  -3  10   8    1.94    3.35   0
  -3  10   8    1.23    4.77   0
   2  10  -8    2.14    7.77   0
  -2  10   8    3.10    5.15   0
  -2  10   8    0.15    5.24   0
   1  10  -8    0.34    6.16   0
  -1  10   8    1.07    4.83   0
  -1  10   8   -3.44    5.29   0
   0  10   8    2.80    5.22   0
   0  10   8   -0.25    5.29   0
   0  10  -8    0.67    6.02   0
   0 -10   8    1.60    4.97   0
   1  10   8    0.74    4.82   0
   1 -10   8   -1.99    5.16   0
   1  10   8   -0.13    4.79   0
  -1  10  -8    0.38    4.97   0
   2  10   8    0.73    5.08   0
  -2  10  -8    2.60    5.11   0
   2  10   8    2.30    5.07   0
   2 -10   8    4.40    5.01   0
   3  10   8    1.61    5.42   0
   3 -10   8    5.50    5.23   0
  -3  10  -8    0.89    5.38   0
   4  10   8   -1.03    6.84   0
   4 -10   8   -2.92    5.34   0
  -4  10  -8   -0.61    5.16   0
   5  10   8    2.96    6.90   0
   5 -10   8    5.32    5.28   0
  -5  10  -8    2.27    5.26   0
   6  10   8    1.62    6.99   0
   6 -10   8   -0.34    5.54   0
  -6  10  -8   -3.99    5.21   0
  -7  11   8    2.42    3.96   0
  -7  11   8   -0.54    5.89   0
  -6  11   8    4.87    5.63   0
  -6  11   8    1.14    3.79   0
  -5  11   8    1.72    3.87   0
  -5  11   8    1.61    5.44   0
  -4  11   8    1.09    5.48   0
  -4  11   8   -0.27    3.79   0
  -3  11   8    6.49    5.57   0
  -3  11   8    2.93    4.05   0
  -2  11   8   -0.87    6.83   0
  -2  11   8    3.64    5.37   0
  -1  11   8    3.98    6.63   0
   1  11  -8    0.40    7.81   0
  -1  11   8    2.49    5.20   0
   0  11   8    2.18    6.75   0
   0  11  -8   -0.62    6.85   0
   0  11   8   -0.08    6.72   0
   1  11   8    0.78    5.58   0
  -1  11  -8    2.80    5.62   0
   1  11   8    1.67    5.76   0
   2  11   8    1.75    5.59   0
  -2  11  -8   -3.03    5.84   0
   2  11   8    2.51    6.62   0
   2 -11   8    0.70    5.54   0
   3 -11   8   -4.53    5.53   0
   3  11   8    1.09    6.84   0
  -3  11  -8    0.52    5.81   0
   3  11   8    0.98    6.91   0
   4  11   8   -0.65    7.19   0
   4  11   8    0.96    7.32   0
   4 -11   8    3.36    5.43   0
  -4  11  -8    1.64    5.68   0
 -16   1   9    2.45    5.55   0
 -16  -1   9    3.09    5.26   0
 -15  -1   9    1.05    4.98   0
 -15   1   9   -0.72    3.71   0
 -14   1   9   -1.06    4.85   0
 -14  -1   9    2.61    3.44   0
 -13  -1   9   -1.51    3.38   0
 -13   1   9    3.10    4.88   0
 -12  -1   9   13.01    4.82   0
 -12   1   9    6.08    4.29   0
 -11   1   9    1.17    4.09   0
 -11  -1   9    2.37    3.12   0
 -11  -1   9    2.27    3.03   0
 -10  -1   9   -2.04    4.45   0
 -10   1   9    0.25    4.45   0
 -10  -1   9    1.04    3.00   0
  -9  -1   9   12.40    4.20   0
  -9   1   9   17.44    4.38   0
  -9   1   9   21.47    4.32   0
  -9  -1   9   14.27    4.28   0
  -8   1   9   25.15    4.41   0
  -8  -1   9   22.03    2.97   0
  -8  -1   9   19.14    3.05   0
  -8   1   9   17.79    3.11   0
  -7   1   9   51.16    4.50   0
  -7  -1   9   54.26    4.34   0
  -6   1   9   29.05    3.14   0
  -6  -1   9   29.89    3.98   0
  -5  -1   9    2.00    2.68   0
  -5   1   9    4.07    3.84   0
   4   1  -9   56.48    4.56   0
  -4  -1   9   60.48    3.63   0
  -4   1   9   62.92    4.42   0
   4  -1  -9   66.02    4.59   0
   3  -1  -9   86.43    3.88   0
   3   1  -9   94.58    4.88   0
  -3  -1   9   75.35    3.68   0
  -3   1   9   95.66    4.05   0
   2  -1  -9   10.26    3.97   0
   2   1  -9   12.52    2.70   0
  -2   1   9   10.97    3.93   0
  -2  -1   9   10.80    2.70   0
   1   1  -9   87.51    4.63   0
   1  -1  -9   86.85    3.96   0
  -1   1   9   83.89    4.59   0
  -1  -1   9   79.20    3.79   0
   0  -1  -9   53.85    4.44   0
   0   1  -9   48.75    3.30   0
   0   1   9   50.62    4.37   0
   0  -1   9   60.58    4.47   0
  -1  -1  -9  109.03    4.75   0
  -1   1  -9  106.55    3.96   0
   1   1   9  106.88    4.06   0
   1  -1   9  108.53    4.90   0
   2  -1   9   20.91    4.23   0
  -2  -1  -9   23.95    4.11   0
  -2   1  -9   22.96    3.95   0
   2   1   9   19.91    3.17   0
   3   1   9  141.20    5.07   0
   3  -1   9  147.18    5.28   0
  -3  -1  -9  137.10    4.17   0
  -3   1  -9  144.53    4.28   0
   4   1   9    2.75    4.28   0
   4  -1   9    0.75    4.37   0
  -4  -1  -9    1.87    2.94   0
  -4   1  -9    0.54    3.87   0
   5   1   9   24.97    4.40   0
   5  -1   9   26.02    4.77   0
  -5  -1  -9   17.80    3.05   0
  -5   1  -9   26.13    3.22   0
   6  -1   9   69.73    3.89   0
   6   1   9   74.43    4.96   0
  -6  -1  -9   74.74    4.60   0
  -6   1  -9   68.91    3.49   0
   7   1   9   -1.12    4.36   0
   7  -1   9   -1.85    4.48   0
  -7  -1  -9    4.91    4.00   0
  -7   1  -9    1.61    2.95   0
   8   1   9   25.57    4.76   0
  -8  -1  -9   18.70    4.27   0
   8  -1   9   25.91    4.80   0
  -8   1  -9   22.39    3.32   0
   9   1   9   10.10    4.88   0
  -9  -1  -9    8.99    4.75   0
   9  -1   9   13.47    3.45   0
  -9   1  -9    7.34    4.65   0
  10  -1   9    7.67    4.81   0
 -10  -1  -9    2.97    3.04   0
 -10   1  -9   12.23    4.85   0
  10   1   9    2.86    5.20   0
  11  -1   9    2.95    4.88   0
  11   1   9    1.12    5.06   0
 -11  -1  -9    1.68    5.08   0
 -11   1  -9    2.39    4.91   0
  12   1   9    1.38    5.26   0
  12  -1   9   -1.15    3.60   0
 -12  -1  -9    0.42    5.26   0
 -12   1  -9    0.76    5.15   0
  13   1   9    6.60    5.67   0
  13  -1   9    7.69    4.09   0
 -13  -1  -9    0.00    3.89   0
 -13   1  -9    2.01    5.48   0
 -16   2   9    0.44    5.54   0
 -16  -2   9    4.61    4.16   0
 -15   2   9   -4.55    5.11   0
 -15  -2   9    3.52    5.21   0
 -14  -2   9    1.81    5.21   0
 -14   2   9    7.99    3.52   0
 -13  -2   9    0.78    4.84   0
 -13   2   9    3.96    4.57   0
 -13  -2   9    0.61    4.68   0
 -12  -2   9    6.33    4.57   0
 -12  -2   9    8.48    4.50   0
 -12   2   9    9.09    4.52   0
 -11   2   9    4.42    4.45   0
 -11  -2   9   -1.05    3.10   0
 -11  -2   9    1.08    3.03   0
 -10  -2   9    1.78    4.13   0
 -10  -2   9    0.59    4.32   0
 -10   2   9    0.18    2.88   0
  -9  -2   9   36.16    4.55   0
  -9  -2   9   39.46    4.49   0
  -9   2   9   34.95    3.34   0
  -8   2   9    3.80    4.18   0
  -8  -2   9    2.00    2.86   0
  -8  -2   9    4.35    4.19   0
  -8   2   9    2.17    4.18   0
  -7   2   9   -2.41    2.83   0
  -7  -2   9    2.40    3.69   0
  -6   2   9   20.59    3.14   0
  -6  -2   9   22.34    3.99   0
  -5   2   9   75.27    4.59   0
  -5  -2   9   77.54    4.76   0
   5   2  -9   75.52    4.94   0
  -4   2   9   27.45    4.10   0
  -4  -2   9   27.91    4.03   0
   4   2  -9   23.72    4.10   0
   3  -2  -9  360.85    6.69   0
  -3   2   9  361.60    6.57   0
   3   2  -9  334.34    7.14   0
  -3  -2   9  348.90    7.00   0
   2  -2  -9    2.64    3.79   0
   2   2  -9    1.74    2.64   0
  -2   2   9    0.67    3.79   0
  -2  -2   9    2.48    3.78   0
   1  -2  -9    0.21    2.66   0
   1   2  -9    2.78    3.74   0
  -1   2   9   -0.60    3.74   0
  -1  -2   9    5.15    3.84   0
   0  -2  -9   16.08    2.86   0
   0   2  -9   11.77    2.93   0
   0   2   9   16.25    3.87   0
   0  -2   9   16.23    3.97   0
  -1  -2  -9   47.85    4.27   0
   1  -2   9   50.44    4.40   0
  -1   2  -9   45.11    3.30   0
   1   2   9   53.41    3.39   0
   2  -2   9   76.96    3.76   0
  -2  -2  -9   70.37    4.52   0
  -2   2  -9   69.99    3.63   0
   2   2   9   73.37    4.65   0
   3  -2   9   52.27    4.72   0
  -3  -2  -9   55.30    3.41   0
  -3   2  -9   59.18    4.37   0
   3   2   9   55.68    4.58   0
   4   2   9   22.57    4.08   0
   4  -2   9   19.75    4.44   0
  -4  -2  -9   19.65    4.04   0
  -4   2  -9   24.22    4.19   0
   5   2   9    2.73    4.17   0
   5  -2   9    4.45    3.50   0
  -5  -2  -9    3.65    2.76   0
  -5   2  -9    6.16    3.94   0
   6   2   9   55.82    4.74   0
   6  -2   9   54.22    4.82   0
  -6  -2  -9   58.83    3.75   0
  -6   2  -9   63.57    4.68   0
   7   2   9    1.67    3.01   0
  -7  -2  -9    0.97    2.79   0
   7  -2   9   -3.79    4.57   0
  -7   2  -9    2.95    4.37   0
   8   2   9    3.70    4.62   0
  -8  -2  -9    3.28    4.17   0
   8  -2   9   -1.45    3.28   0
  -8   2  -9    3.44    4.64   0
   9  -2   9    2.29    3.24   0
  -9  -2  -9    0.76    4.77   0
   9   2   9    1.86    5.10   0
  -9   2  -9    1.72    4.46   0
  10  -2   9    0.80    4.86   0
 -10  -2  -9    1.09    4.73   0
  10   2   9    4.26    4.99   0
 -10   2  -9    2.04    4.86   0
  11   2   9    4.66    5.18   0
  11  -2   9    1.94    5.02   0
 -11  -2  -9    0.50    5.09   0
 -11   2  -9   -0.64    5.15   0
  12  -2   9    0.79    5.57   0
  12   2   9   -3.07    5.21   0
 -12  -2  -9   -1.24    3.73   0
 -12   2  -9    1.78    3.81   0
 -13  -2  -9   -0.09    5.76   0
 -13   2  -9    1.53    5.63   0
 -16   3   9    1.08    5.55   0
 -16  -3   9   -2.58    5.75   0
 -16  -3   9   -1.78    5.93   0
 -15   3   9   -0.69    3.59   0
 -15  -3   9   -1.53    5.42   0
 -15  -3   9   -0.17    5.47   0
 -14  -3   9    1.13    3.71   0
 -14   3   9    0.68    3.35   0
 -14  -3   9    2.65    4.93   0
 -13  -3   9    4.35    4.67   0
 -13  -3   9    3.29    3.33   0
 -13   3   9    5.16    4.78   0
 -12  -3   9    0.58    4.68   0
 -12  -3   9   -0.23    3.45   0
 -12   3   9   -0.81    4.73   0
 -11  -3   9    2.54    4.39   0
 -11  -3   9    1.52    3.09   0
 -11   3   9   -0.68    3.54   0
 -10  -3   9    4.11    4.15   0
 -10   3   9    3.80    4.67   0
 -10  -3   9    3.13    4.27   0
  -9  -3   9   95.91    5.08   0
  -9  -3   9   98.65    5.16   0
  -9   3   9   93.12    3.72   0
  -8  -3   9   31.06    4.53   0
  -8   3   9   34.96    4.76   0
  -8  -3   9   35.14    4.72   0
  -8   3   9   30.93    4.75   0
  -7   3   9   80.17    4.84   0
  -7  -3   9   70.47    4.82   0
  -7   3   9   74.66    3.65   0
  -6  -3   9   60.07    4.62   0
  -6   3   9   63.72    3.47   0
  -5   3   9   61.27    3.49   0
  -5  -3   9   56.84    4.72   0
   5   3  -9   53.05    4.90   0
  -4   3   9   86.82    4.60   0
   4   3  -9   86.88    5.32   0
  -4  -3   9   62.32    3.90   0
   3   3  -9  167.63    5.17   0
  -3   3   9  175.67    5.68   0
  -3  -3   9  185.68    5.97   0
   3  -3  -9  182.99    5.81   0
   2  -3  -9   15.40    2.90   0
  -2   3   9   17.71    3.10   0
   2   3  -9   19.65    4.18   0
  -2  -3   9   12.60    2.85   0
   1  -3  -9   74.17    4.53   0
  -1   3   9   80.66    4.67   0
   1   3  -9   77.73    4.94   0
  -1  -3   9   77.38    3.89   0
   0  -3   9    7.38    2.94   0
   0  -3  -9   10.38    3.91   0
   0   3   9    8.48    3.96   0
   0   3  -9    8.88    3.81   0
   1  -3   9    7.06    4.00   0
  -1  -3  -9    7.40    3.94   0
   1   3   9    3.26    2.84   0
  -1   3  -9    6.32    2.58   0
   2  -3   9   -0.16    3.08   0
  -2  -3  -9    0.08    2.69   0
  -2   3  -9    2.19    2.63   0
   2   3   9    4.94    3.86   0
   3  -3   9   14.33    3.22   0
  -3  -3  -9   16.48    3.67   0
  -3   3  -9   17.24    3.11   0
   3   3   9   16.35    4.06   0
   4   3   9    6.41    2.95   0
   4  -3   9   10.03    4.44   0
  -4  -3  -9    7.93    3.86   0
  -4   3  -9    5.67    4.02   0
  -5  -3  -9    0.84    3.99   0
   5  -3   9    4.98    4.27   0
  -5   3  -9    0.42    2.83   0
   5   3   9    1.52    2.91   0
   6   3   9    6.63    3.28   0
  -6  -3  -9   10.20    4.27   0
   6  -3   9    7.89    3.20   0
  -6   3  -9    7.30    4.01   0
  -7   3  -9    2.60    4.37   0
   7   3   9    2.90    4.41   0
  -7  -3  -9    1.87    2.99   0
   7  -3   9   -1.24    4.70   0
   8   3   9   -0.20    4.55   0
  -8  -3  -9   -0.77    4.40   0
  -8   3  -9    3.18    3.27   0
   8  -3   9    6.92    4.72   0
   9  -3   9   13.77    4.63   0
  -9  -3  -9    6.56    4.97   0
   9   3   9    6.39    4.63   0
  -9   3  -9    5.77    3.44   0
  10  -3   9    1.18    5.10   0
 -10  -3  -9   -0.81    3.35   0
  10   3   9    3.20    3.36   0
 -10   3  -9   -0.74    3.62   0
  11   3   9    4.59    5.20   0
  11  -3   9    4.49    5.17   0
 -11  -3  -9   11.04    5.06   0
 -11   3  -9    8.63    3.71   0
  12   3   9   -1.76    4.03   0
  12  -3   9    1.98    5.43   0
 -12  -3  -9    3.68    3.91   0
 -12   3  -9    1.40    5.40   0
 -15   4   9    1.27    5.52   0
 -15  -4   9    0.44    3.90   0
 -15  -4   9    1.02    5.52   0
 -14  -4   9    4.48    5.60   0
 -14   4   9    8.17    3.65   0
 -14  -4   9   -1.37    5.80   0
 -13  -4   9    0.92    4.95   0
 -13   4   9    2.01    3.76   0
 -13  -4   9    0.92    4.95   0
 -12  -4   9    5.59    4.68   0
 -12  -4   9    1.89    4.73   0
 -12   4   9    5.47    4.79   0
 -11  -4   9    1.95    4.71   0
 -11  -4   9    0.89    4.70   0
 -11   4   9    5.01    4.65   0
 -10   4   9    5.22    3.32   0
 -10  -4   9    1.92    4.57   0
 -10  -4   9    2.66    4.84   0
  -9  -4   9   -0.68    4.15   0
  -9   4   9    4.92    4.42   0
  -9  -4   9    1.72    4.31   0
  -8   4   9   46.96    4.64   0
  -8   4   9   49.00    4.60   0
  -8  -4   9   43.79    4.66   0
  -8  -4   9   47.75    5.69   0
  -7   4   9   -2.16    4.04   0
  -7  -4   9    0.66    4.02   0
  -7   4   9    3.20    4.05   0
  -6   4   9    2.91    2.85   0
  -6  -4   9    2.15    3.93   0
  -5   4   9   -0.43    4.19   0
  -5  -4   9   -0.41    3.71   0
   5   4  -9    1.73    4.01   0
   4   4  -9    2.91    3.99   0
  -4  -4   9    0.79    3.99   0
  -4   4   9    2.86    2.91   0
   3   4  -9    7.02    4.17   0
  -3   4   9    7.30    3.92   0
  -3  -4   9    6.48    3.97   0
  -2   4   9   25.84    3.93   0
   2   4  -9   21.12    4.15   0
   2  -4  -9   25.36    4.42   0
  -2  -4   9   23.08    4.39   0
   1  -4  -9    3.81    3.49   0
  -1   4   9    5.54    3.61   0
   1   4  -9    2.43    2.70   0
  -1  -4   9    3.87    4.05   0
   0  -4   9   -0.89    3.82   0
   0   4   9    0.59    2.32   0
   0  -4  -9   -2.32    3.31   0
   0   4  -9   -0.10    2.65   0
  -1  -4  -9    3.94    3.60   0
   1  -4   9    5.06    3.99   0
   1   4   9    1.26    3.44   0
  -1   4  -9    0.02    3.41   0
  -2  -4  -9    3.64    3.70   0
   2  -4   9    0.26    4.09   0
   2   4   9    2.64    3.58   0
  -2   4  -9    0.50    2.86   0
  -3  -4  -9    2.65    3.80   0
   3  -4   9    2.36    4.25   0
  -3   4  -9    5.04    3.99   0
   3   4   9   -1.02    4.09   0
   4   4   9   18.22    4.35   0
  -4  -4  -9   15.36    4.20   0
   4  -4   9   17.11    3.38   0
  -4   4  -9   17.20    4.34   0
   5   4   9   57.39    5.01   0
  -5  -4  -9   59.03    4.66   0
   5  -4   9   59.22    4.93   0
  -5   4  -9   58.35    4.92   0
   6   4   9    2.29    3.13   0
  -6  -4  -9    1.66    4.27   0
   6  -4   9    4.59    4.42   0
  -6   4  -9    2.64    4.26   0
  -7  -4  -9    2.64    2.96   0
   7   4   9    3.13    3.10   0
   7  -4   9   -2.38    3.19   0
  -7   4  -9    6.88    4.88   0
   8  -4   9   10.77    4.62   0
  -8   4  -9    6.26    3.26   0
   8   4   9    6.25    4.61   0
  -8  -4  -9    7.98    4.31   0
   9  -4   9    8.91    4.93   0
  -9   4  -9    0.02    4.75   0
  -9  -4  -9    7.53    4.69   0
   9   4   9    5.12    4.64   0
  10  -4   9   -3.01    3.56   0
 -10  -4  -9    0.75    3.20   0
  10   4   9    0.34    3.59   0
 -10   4  -9   -1.36    3.52   0
  11   4   9    5.91    5.36   0
  11  -4   9    4.78    3.79   0
 -11  -4  -9    3.27    5.20   0
 -11   4  -9    2.16    3.69   0
  12   4   9    4.83    5.56   0
  12  -4   9    2.72    5.54   0
 -12  -4  -9   -0.73    5.42   0
 -12   4  -9    1.27    5.53   0
 -15   5   9   -2.22    3.95   0
 -15  -5   9    0.69    6.34   0
 -15  -5   9    0.78    7.46   0
 -14  -5   9   -0.75    5.68   0
 -14   5   9    3.36    3.80   0
 -14  -5   9    1.65    5.43   0
 -13  -5   9    8.31    5.32   0
 -13   5   9    6.19    5.12   0
 -13  -5   9    3.12    5.42   0
 -12  -5   9    4.45    6.12   0
 -12   5   9    1.20    5.05   0
 -12  -5   9   -0.61    5.00   0
 -11  -5   9    3.31    4.66   0
 -11  -5   9    2.60    4.65   0
 -11   5   9    3.22    3.36   0
 -10   5   9    8.99    4.83   0
 -10  -5   9    7.62    4.77   0
 -10  -5   9    7.06    4.75   0
  -9  -5   9   12.80    5.75   0
  -9   5   9   13.61    4.66   0
  -9  -5   9   14.16    5.87   0
  -9   5   9   15.51    3.42   0
  -8  -5   9    1.93    4.64   0
  -8  -5   9    1.16    4.48   0
  -8   5   9    0.81    4.17   0
  -8   5   9   -3.87    2.98   0
  -7   5   9    3.51    2.83   0
  -7  -5   9    4.90    5.28   0
  -7   5   9    4.05    2.83   0
  -7  -5   9    2.83    4.52   0
  -6   5   9   12.78    4.42   0
  -6  -5   9    9.53    4.09   0
  -6   5   9    9.71    4.25   0
  -5   5   9   33.62    4.35   0
  -5  -5   9   35.70    5.40   0
  -4   5   9   41.18    4.25   0
   4   5  -9   39.11    4.64   0
  -4  -5   9   41.06    4.71   0
  -3   5   9    2.62    3.94   0
   3   5  -9    0.39    4.73   0
  -3  -5   9    1.30    4.08   0
  -2  -5   9   93.98    5.32   0
  -2   5   9   93.86    4.80   0
   2   5  -9   88.83    5.01   0
   1  -5  -9    4.19    3.72   0
  -1   5   9    5.77    3.47   0
   1   5  -9    5.01    3.83   0
  -1  -5   9    3.69    4.31   0
   0  -5  -9   91.61    4.63   0
   0  -5   9   63.85    3.80   0
   0   5   9   77.94    4.58   0
   0   5  -9   85.56    4.71   0
  -1  -5  -9    2.84    3.82   0
   1  -5   9    3.44    2.92   0
   1   5   9    1.84    3.75   0
  -1   5  -9    3.53    3.94   0
  -2  -5  -9   37.58    3.31   0
   2  -5   9   36.79    4.66   0
   2   5   9   35.47    3.32   0
  -2   5  -9   37.73    4.38   0
  -3  -5  -9    5.08    4.01   0
   3  -5   9   -1.41    3.22   0
   3   5   9    3.96    4.00   0
  -3   5  -9    1.97    4.22   0
  -4  -5  -9   18.26    4.27   0
   4   5   9   18.40    4.45   0
   4  -5   9   17.48    4.43   0
  -4   5  -9   18.25    4.48   0
  -5  -5  -9    2.27    4.31   0
   5   5   9    1.19    4.36   0
   5  -5   9    0.51    2.94   0
  -5   5  -9    2.96    3.01   0
   6  -5   9   20.27    3.25   0
  -6   5  -9   27.19    4.54   0
   6   5   9   24.26    4.67   0
  -6  -5  -9   22.67    3.23   0
   7   5   9   15.49    4.53   0
  -7  -5  -9   14.43    4.66   0
  -7   5  -9   13.83    4.47   0
   7  -5   9   18.85    4.68   0
  -8   5  -9    4.09    4.77   0
  -8  -5  -9    2.41    4.70   0
   8  -5   9    4.33    3.20   0
   8   5   9    4.32    4.77   0
   9  -5   9    0.08    5.11   0
  -9  -5  -9    0.37    4.76   0
  -9   5  -9    1.02    3.45   0
   9   5   9    3.42    4.91   0
 -10   5  -9    2.41    5.18   0
  10  -5   9    1.84    3.63   0
 -10  -5  -9   -0.76    5.02   0
  10   5   9   -0.06    5.09   0
 -11   5  -9    1.75    5.53   0
  11   5   9    0.06    5.54   0
 -11  -5  -9    3.43    5.45   0
  11  -5   9    1.44    5.48   0
 -14  -6   9    2.04    5.77   0
 -14   6   9    3.09    3.95   0
 -14  -6   9    3.99    5.57   0
 -13  -6   9    0.41    6.81   0
 -13  -6   9    1.30    7.01   0
 -13   6   9    0.59    3.74   0
 -12  -6   9    4.14    6.20   0
 -12   6   9    0.28    3.62   0
 -12  -6   9    5.24    6.26   0
 -11  -6   9    1.69    6.21   0
 -11  -6   9    1.73    6.33   0
 -11   6   9    4.53    4.89   0
 -10  -6   9    0.32    5.82   0
 -10  -6   9    0.52    6.12   0
 -10   6   9   -1.85    4.62   0
  -9  -6   9   -1.19    6.31   0
  -9   6   9   -0.51    3.21   0
  -9  -6   9    1.90    5.39   0
  -9   6   9    2.19    3.27   0
  -8   6   9    4.29    4.39   0
  -8  -6   9    3.09    5.61   0
  -8   6   9   -1.34    3.14   0
  -8  -6   9    0.35    5.28   0
  -7   6   9    2.10    3.05   0
  -7   6   9    4.59    2.96   0
  -7  -6   9    3.61    5.46   0
  -7  -6   9    4.09    5.43   0
  -6   6   9    5.28    4.27   0
  -6   6   9    7.64    3.15   0
  -6  -6   9    6.27    5.65   0
  -5   6   9    3.21    3.99   0
  -5  -6   9    3.32    5.32   0
  -5   6   9    3.84    4.10   0
   4   6  -9    3.87    5.30   0
  -4   6   9    4.78    4.08   0
  -4  -6   9    4.45    5.55   0
   3   6  -9   64.89    6.22   0
  -3  -6   9   70.57    6.77   0
  -3   6   9   67.47    4.86   0
  -2   6   9   12.11    4.04   0
   2   6  -9   13.85    5.21   0
  -2  -6   9   16.30    5.73   0
  -1   6   9    2.39    3.95   0
   1   6  -9    2.24    3.90   0
  -1  -6   9    5.81    4.38   0
   0   6   9    1.40    3.94   0
   0  -6   9    2.48    4.38   0
   0   6  -9   -0.72    4.14   0
   0  -6  -9    1.43    2.96   0
  -1  -6  -9    1.27    4.03   0
   1   6   9    1.79    4.00   0
   1  -6   9    2.33    4.46   0
  -1   6  -9    4.22    3.95   0
  -2  -6  -9    9.82    4.11   0
   2   6   9   10.06    3.88   0
  -2   6  -9    5.70    4.24   0
   2  -6   9    7.14    4.45   0
  -3  -6  -9   39.63    4.66   0
   3   6   9   38.12    3.60   0
  -3   6  -9   35.82    3.35   0
   3  -6   9   36.38    3.69   0
   4  -6   9    9.53    4.66   0
   4   6   9   10.09    4.26   0
  -4  -6  -9    8.07    4.31   0
  -4   6  -9   10.22    4.56   0
   5  -6   9   23.90    3.58   0
  -5  -6  -9   28.17    4.48   0
   5   6   9   22.04    4.57   0
  -5   6  -9   28.16    4.78   0
   6  -6   9    1.40    3.63   0
   6   6   9    5.39    4.77   0
  -6  -6  -9    0.56    4.63   0
  -6   6  -9    3.52    5.00   0
   7  -6   9    7.55    4.49   0
  -7  -6  -9   -0.32    4.78   0
   7   6   9    1.81    4.97   0
  -7   6  -9   -0.75    4.43   0
  -8   6  -9   -0.72    3.30   0
  -8  -6  -9    2.87    4.72   0
   8  -6   9    5.81    4.86   0
   8   6   9    3.81    5.08   0
  -9   6  -9    2.27    3.53   0
  -9  -6  -9    2.34    5.16   0
   9  -6   9    0.26    5.10   0
   9   6   9    3.76    5.40   0
 -10  -6  -9    2.94    5.58   0
  10  -6   9    1.84    3.93   0
 -10   6  -9    2.07    3.89   0
  10   6   9   -0.07    5.39   0
 -11   6  -9    5.30    5.67   0
  11   6   9    3.91    5.83   0
 -11  -6  -9    0.16    5.67   0
  11  -6   9    0.49    3.97   0
 -13   7   9   -0.32    5.36   0
 -13  -7   9   -0.48    7.97   0
 -13  -7   9    2.49    7.87   0
 -12  -7   9    0.72    8.47   0
 -12   7   9   -1.47    5.00   0
 -12  -7   9    1.42    8.54   0
 -11  -7   9    1.91    8.87   0
 -11   7   9    3.41    4.92   0
 -11  -7   9    0.91    8.96   0
 -10   7   9    3.54    4.97   0
 -10   7   9    6.16    3.40   0
  -9   7   9    0.38    4.53   0
  -9   7   9    2.93    4.46   0
  -8   7   9    7.86    4.68   0
  -8   7   9   11.29    3.28   0
  -7   7   9    8.94    4.62   0
  -7   7   9   13.15    4.67   0
  -6   7   9   10.91    4.30   0
  -6   7   9   14.70    4.61   0
  -5   7   9   16.65    4.39   0
  -5   7   9   13.44    4.38   0
  -5  -7   9   11.98    7.48   0
   4   7  -9    2.40    5.58   0
  -4   7   9    1.61    4.32   0
  -4   7   9    3.57    4.37   0
  -4  -7   9    1.61    5.83   0
  -3   7   9    0.79    4.23   0
   3   7  -9    0.95    5.46   0
  -3  -7   9    0.37    5.90   0
  -2   7   9   -0.46    4.09   0
   2   7  -9    0.38    4.40   0
  -2  -7   9   -0.13    5.90   0
  -1   7   9    0.45    4.14   0
   1   7  -9    4.17    5.43   0
  -1  -7   9    3.16    4.45   0
   0   7   9    3.46    3.99   0
   0   7  -9    0.71    4.09   0
   0  -7   9    5.19    4.40   0
   1  -7   9   -2.35    4.39   0
   1   7   9   -0.93    3.95   0
  -1   7  -9    0.69    2.78   0
  -1  -7  -9    1.91    4.30   0
  -2  -7  -9    4.44    4.30   0
   2  -7   9    1.05    4.54   0
   2   7   9   -0.23    4.24   0
  -2   7  -9    5.42    4.25   0
  -3  -7  -9   11.55    4.84   0
   3  -7   9   12.34    4.61   0
   3   7   9    7.06    4.62   0
  -3   7  -9    9.61    4.37   0
  -4  -7  -9    4.31    4.71   0
   4  -7   9   -1.89    3.16   0
   4   7   9    2.24    4.70   0
  -4   7  -9    2.06    4.37   0
  -5  -7  -9   11.22    4.64   0
   5   7   9   10.49    4.73   0
   5  -7   9   15.24    5.02   0
  -5   7  -9   14.56    3.49   0
   6   7   9    0.24    4.80   0
   6  -7   9    4.53    5.00   0
  -6   7  -9    2.42    5.01   0
  -6  -7  -9    3.51    5.00   0
  -7  -7  -9    0.88    5.18   0
   7   7   9    4.03    5.37   0
   7  -7   9    4.36    4.97   0
  -7   7  -9    1.84    3.58   0
  -8   7  -9   -1.72    5.14   0
  -8  -7  -9    1.43    5.15   0
   8  -7   9    1.86    5.05   0
   8   7   9    2.47    5.46   0
  -9  -7  -9    3.47    5.63   0
   9  -7   9    4.49    5.30   0
   9   7   9   -1.47    5.46   0
  -9   7  -9    2.30    5.47   0
  10   7   9    1.26    5.93   0
 -10   7  -9   10.02    5.79   0
 -10  -7  -9    3.83    5.67   0
  10  -7   9   -0.02    3.83   0
 -12   8   9   -3.27    5.18   0
 -12   8   9    3.90    5.89   0
 -11   8   9   -1.18    3.57   0
 -11   8   9    1.93    5.31   0
 -10   8   9    0.89    3.49   0
 -10   8   9    2.94    3.47   0
  -9   8   9    4.92    5.19   0
  -9   8   9    3.32    3.68   0
  -8   8   9    4.83    4.97   0
  -8   8   9   -0.83    3.44   0
  -7   8   9    8.43    4.96   0
  -7   8   9    4.25    4.85   0
  -6   8   9    4.31    4.90   0
  -6   8   9    1.11    4.77   0
  -5   8   9    2.29    3.21   0
  -5   8   9    3.71    4.37   0
  -4   8   9    4.01    4.24   0
  -4  -8   9    2.22    8.15   0
  -4   8   9    3.72    4.38   0
   3   8  -9    4.70    5.46   0
  -3   8   9    3.90    4.54   0
  -3  -8   9    4.87    5.60   0
  -3   8   9    8.53    4.40   0
  -2   8   9   11.30    3.19   0
   2   8  -9   12.19    5.44   0
  -2  -8   9   14.41    4.71   0
  -1  -8   9   13.82    5.01   0
  -1   8   9   12.32    4.35   0
   1   8  -9    8.83    4.52   0
   0  -8   9   12.27    4.85   0
   0   8   9    7.47    4.48   0
   0   8  -9    7.20    4.71   0
   1  -8   9    5.44    4.80   0
   1   8   9    5.64    4.71   0
  -1   8  -9    5.01    4.60   0
   2  -8   9    5.60    4.50   0
   2   8   9    1.51    4.64   0
  -2   8  -9    1.01    4.61   0
   3  -8   9    7.38    4.56   0
  -3   8  -9   -1.50    3.20   0
   3   8   9    0.62    4.55   0
  -3  -8  -9   -0.82    4.62   0
  -4  -8  -9    2.16    5.88   0
   4   8   9    3.93    4.64   0
   4  -8   9    3.13    4.70   0
  -4   8  -9    1.79    4.53   0
  -5  -8  -9   -0.33    4.98   0
   5   8   9   -1.15    5.38   0
   5  -8   9    1.89    3.71   0
  -5   8  -9   -0.48    4.50   0
   6   8   9    0.69    6.52   0
  -6  -8  -9    3.10    5.17   0
   6  -8   9    1.16    4.84   0
  -6   8  -9    5.71    4.97   0
  -7   8  -9    4.30    5.40   0
   7   8   9    6.58    6.44   0
   7  -8   9    1.13    5.33   0
  -7  -8  -9    1.33    5.69   0
  -8  -8  -9    3.06    5.58   0
   8   8   9   -0.87    5.83   0
   8  -8   9   -4.40    5.47   0
  -8   8  -9   -1.33    3.89   0
  -9  -8  -9   -0.21    6.02   0
   9   8   9    2.60    5.94   0
   9  -8   9   -1.31    4.05   0
  -9   8  -9   -0.73    3.99   0
 -11   9   9    3.56    5.79   0
 -11   9   9   -4.30    5.80   0
 -10   9   9    1.75    4.04   0
 -10   9   9    2.41    5.47   0
  -9   9   9    0.86    5.45   0
  -9   9   9    0.20    3.63   0
  -8   9   9   -0.33    3.78   0
  -8   9   9    3.24    5.10   0
  -7   9   9    3.95    5.04   0
  -7   9   9   -0.58    4.98   0
  -6   9   9    1.17    3.58   0
  -6   9   9   -1.18    4.53   0
  -5   9   9    4.70    4.78   0
  -5   9   9    1.49    4.81   0
  -4   9   9    0.74    4.54   0
  -4   9   9    0.41    4.47   0
   3   9  -9    1.93    6.97   0
  -3   9   9    4.18    4.80   0
  -3   9   9    0.63    3.29   0
  -3  -9   9    3.19    7.76   0
   2   9  -9    3.30    6.07   0
  -2   9   9    1.52    4.88   0
  -2   9   9    0.86    4.58   0
  -2  -9   9    3.88    6.08   0
  -1  -9   9    1.57    6.09   0
  -1   9   9    2.33    3.10   0
  -1   9   9    1.19    4.63   0
   1   9  -9    2.42    5.78   0
   0   9  -9   12.63    4.91   0
   0   9   9   10.93    4.79   0
   0  -9   9   14.22    6.14   0
   1   9   9   -0.04    4.69   0
  -1   9  -9   -0.50    4.76   0
   1  -9   9    0.75    5.03   0
   2   9   9    2.17    4.90   0
  -2   9  -9    1.01    4.84   0
   2  -9   9    4.23    4.88   0
   3  -9   9    2.45    3.44   0
  -3   9  -9    1.49    4.80   0
   3   9   9    1.24    5.13   0
  -4   9  -9   -0.12    3.56   0
   4  -9   9    1.10    5.00   0
   4   9   9    1.85    5.26   0
   5   9   9    1.57    6.16   0
  -5   9  -9    0.15    3.50   0
   5  -9   9    0.70    5.14   0
  -5  -9  -9    3.03    5.25   0
  -6  -9  -9    0.27    5.47   0
   6  -9   9   -3.19    5.05   0
   6   9   9    0.83    6.61   0
  -6   9  -9   -2.97    5.17   0
  -7  -9  -9    0.53    5.74   0
   7  -9   9    1.61    5.46   0
  -7   9  -9    2.03    5.57   0
   7   9   9    0.99    5.67   0
  -8  -9  -9    0.99    6.05   0
  -9  10   9    5.38    5.83   0
  -9  10   9    5.55    5.78   0
  -8  10   9    5.73    5.67   0
  -8  10   9    5.44    5.46   0
  -7  10   9    1.10    5.29   0
  -7  10   9    0.50    5.13   0
  -6  10   9    2.95    5.37   0
  -6  10   9   -1.09    5.14   0
  -5  10   9   -2.20    5.42   0
  -5  10   9   -2.28    3.87   0
  -4  10   9    5.26    4.99   0
  -4  10   9    1.66    5.02   0
  -3  10   9    3.95    4.99   0
  -3  10   9    8.37    5.17   0
   2  10  -9    3.78    6.40   0
  -2  10   9    5.84    5.39   0
  -2  10   9    4.34    4.70   0
   1  10  -9   -1.09    6.24   0
  -1  10   9    2.00    4.93   0
  -1  10   9    2.94    4.96   0
  -1 -10   9    2.70    6.19   0
   0  10   9   -2.37    5.44   0
   0  10   9    1.53    5.30   0
   0  10  -9   -1.04    5.02   0
   0 -10   9   -0.78    4.92   0
   1 -10   9    2.04    4.88   0
   1  10   9    1.54    5.11   0
  -1  10  -9    4.35    5.16   0
   1  10   9    0.37    3.52   0
   2 -10   9    4.20    5.05   0
  -2  10  -9    2.56    5.43   0
   2  10   9    2.29    4.77   0
   3 -10   9   -1.97    5.15   0
  -3  10  -9    2.62    5.36   0
   3  10   9    1.00    6.39   0
   4  10   9    1.40    5.60   0
   4 -10   9    2.90    5.25   0
  -4  10  -9   -0.80    5.29   0
   5  10   9    0.66    5.72   0
   5 -10   9    6.37    5.40   0
  -5  10  -9    3.67    5.45   0
   6 -10   9    6.08    5.62   0
   6  10   9    0.61    7.30   0
  -6  10  -9    0.48    5.65   0
  -6  11   9    0.84    5.51   0
  -6  11   9   -0.95    5.63   0
  -5  11   9    2.62    3.69   0
  -5  11   9    1.39    6.11   0
  -4  11   9   -2.10    5.50   0
  -4  11   9    0.09    5.49   0
  -3  11   9    4.38    5.39   0
  -3  11   9    4.16    5.58   0
  -2  11   9    4.21    5.65   0
  -2  11   9    1.05    5.53   0
   1  11  -9    2.82    6.85   0
  -1  11   9    2.17    5.48   0
  -1  11   9    2.22    5.47   0
   0  11  -9    1.32    6.86   0
   0  11   9   -1.33    5.88   0
   0  11   9   -2.69    7.11   0
   1 -11   9    2.61    5.55   0
   1  11   9    1.55    5.66   0
  -1  11  -9    0.68    5.53   0
   1  11   9    2.00    5.82   0
   2  11   9    0.58    5.56   0
  -2  11  -9   -0.81    5.71   0
   2 -11   9    5.00    5.88   0
   2  11   9    0.25    6.69   0
   3  11   9    3.64    7.10   0
   3 -11   9    0.63    5.90   0
  -3  11  -9    1.56    5.94   0
   3  11   9   -0.14    5.65   0
 -16   0  10    2.95    4.04   0
 -15   0  10    3.71    5.31   0
 -14   0  10    1.34    5.18   0
 -13   0  10    6.94    5.18   0
 -12   0  10    6.50    3.25   0
 -12   0  10    7.02    4.64   0
 -11   0  10   -0.16    3.06   0
 -11   0  10   -1.91    4.27   0
 -10   0  10   18.28    3.33   0
 -10   0  10   24.12    3.26   0
  -9   0  10    0.96    4.22   0
  -9   0  10   -0.98    4.25   0
  -8   0  10   54.55    4.37   0
  -7   0  10   16.21    3.10   0
  -6   0  10   14.98    2.97   0
  -5   0  10   14.63    3.02   0
   5   0 -10   11.90    3.01   0
  -4   0  10  105.20    4.69   0
   4   0 -10  106.14    4.92   0
  -3   0  10   35.49    4.28   0
   3   0 -10   38.75    4.34   0
   2   0 -10   32.91    3.10   0
  -2   0  10   36.14    4.08   0
   1   0 -10   28.09    3.92   0
  -1   0  10   25.81    3.88   0
   0   0 -10   85.49    3.83   0
   0   0  10   91.41    4.56   0
  -1   0 -10    2.39    3.78   0
   1   0  10   -0.99    3.88   0
  -2   0 -10   -2.06    3.83   0
   2   0  10    5.01    4.01   0
  -3   0 -10    9.89    2.88   0
   3   0  10    2.32    4.14   0
   4   0  10    9.52    4.25   0
  -4   0 -10    7.53    3.99   0
   5   0  10  106.59    4.02   0
  -5   0 -10  110.37    4.82   0
   6   0  10   -0.20    2.86   0
  -6   0 -10    2.44    3.94   0
   7   0  10   14.38    4.51   0
  -7   0 -10   19.60    4.31   0
   8   0  10    3.77    3.15   0
  -8   0 -10   -3.60    4.28   0
   9   0  10   22.28    4.78   0
  -9   0 -10   23.89    3.26   0
 -10   0 -10    0.90    4.76   0
  10   0  10    5.33    4.99   0
  11   0  10   -1.36    3.55   0
 -11   0 -10   -2.35    4.78   0
  12   0  10    1.11    5.40   0
 -12   0 -10   -0.21    5.28   0
 -16   1  10    1.36    3.75   0
 -16  -1  10   -0.17    5.76   0
 -16  -1  10   -0.04    5.87   0
 -15   1  10   -3.02    5.23   0
 -15  -1  10    1.23    3.83   0
 -15  -1  10    2.33    5.23   0
 -14  -1  10   -3.76    3.42   0
 -14   1  10    2.39    4.98   0
 -14  -1  10    1.75    3.69   0
 -13  -1  10    0.62    4.95   0
 -13   1  10    4.38    4.78   0
 -13  -1  10    3.25    4.60   0
 -12  -1  10    2.88    4.61   0
 -12  -1  10   -0.40    4.57   0
 -12   1  10    3.85    4.46   0
 -11   1  10    1.31    3.11   0
 -11  -1  10    4.07    4.48   0
 -11   1  10    5.66    4.38   0
 -11  -1  10    5.20    4.36   0
 -10  -1  10    0.15    4.40   0
 -10   1  10    2.33    4.25   0
 -10   1  10    2.35    2.91   0
 -10  -1  10    4.03    4.32   0
  -9  -1  10   22.59    4.56   0
  -9   1  10   28.71    4.44   0
  -9   1  10   25.45    3.38   0
  -9  -1  10   27.03    4.40   0
  -8   1  10   19.06    4.28   0
  -8  -1  10   17.27    3.16   0
  -8   1  10   18.46    3.14   0
  -7   1  10   17.38    4.31   0
  -7  -1  10   22.41    3.76   0
  -6   1  10   26.52    3.15   0
  -6  -1  10   32.38    3.96   0
  -5   1  10   24.09    4.18   0
  -5  -1  10   24.55    3.87   0
   5   1 -10   25.74    4.18   0
   4   1 -10    4.37    3.83   0
  -4   1  10    2.50    3.74   0
  -4  -1  10    4.46    2.68   0
   4  -1 -10    5.36    2.80   0
   3  -1 -10    5.32    3.91   0
   3   1 -10    9.09    3.94   0
  -3  -1  10    5.97    2.74   0
  -3   1  10   10.45    2.80   0
   2  -1 -10    4.70    3.69   0
   2   1 -10    7.05    3.91   0
  -2  -1  10    4.50    3.89   0
  -2   1  10    3.43    2.76   0
   1   1 -10   28.24    3.11   0
  -1   1  10   29.88    2.97   0
  -1  -1  10   29.15    4.13   0
   1  -1 -10   35.97    4.09   0
   0  -1 -10   87.74    4.60   0
   0   1  10   88.41    3.85   0
   0  -1  10   93.12    3.81   0
   0   1 -10   91.63    4.66   0
  -1  -1 -10   -0.72    3.76   0
  -1   1 -10   -0.56    3.93   0
   1   1  10    1.48    2.82   0
   1  -1  10    0.94    4.05   0
   2  -1  10   32.17    3.33   0
  -2  -1 -10   32.29    3.17   0
  -2   1 -10   33.32    3.19   0
   2   1  10   34.89    4.26   0
   3  -1  10    7.52    3.14   0
   3   1  10    9.20    3.07   0
  -3  -1 -10   11.05    3.93   0
  -3   1 -10    4.83    2.86   0
   4   1  10    8.99    4.26   0
   4  -1  10   10.56    4.32   0
  -4  -1 -10   12.25    4.10   0
  -4   1 -10   10.99    4.05   0
   5  -1  10    0.54    4.43   0
   5   1  10    5.22    4.26   0
  -5  -1 -10    0.23    3.97   0
  -5   1 -10   -0.18    3.12   0
   6   1  10   12.11    4.43   0
   6  -1  10    3.74    3.14   0
  -6  -1 -10    5.90    2.82   0
  -6   1 -10    4.65    4.15   0
   7   1  10    9.09    4.38   0
   7  -1  10    7.26    3.50   0
  -7  -1 -10    7.43    4.12   0
  -7   1 -10    8.31    3.08   0
   8   1  10    7.13    3.40   0
   8  -1  10    7.33    3.30   0
  -8  -1 -10    8.04    3.20   0
  -8   1 -10    9.47    3.41   0
   9   1  10    3.85    4.64   0
  -9  -1 -10    1.81    3.12   0
  -9   1 -10   -2.63    4.47   0
   9  -1  10    2.41    4.62   0
  10  -1  10   -0.53    3.60   0
 -10  -1 -10   -2.35    4.59   0
 -10   1 -10    1.18    3.36   0
  10   1  10    7.41    4.90   0
  11   1  10    2.80    3.64   0
  11  -1  10    8.27    5.02   0
 -11  -1 -10    0.97    5.15   0
 -11   1 -10    1.87    3.54   0
  12   1  10    5.16    5.23   0
  12  -1  10    3.21    5.38   0
 -12  -1 -10   -0.09    5.30   0
 -12   1 -10   -2.57    5.27   0
 -16   2  10   -4.01    5.69   0
 -16  -2  10    0.59    4.14   0
 -16  -2  10   -0.69    5.44   0
 -15   2  10    1.79    3.63   0
 -15  -2  10   -0.96    5.25   0
 -15  -2  10    0.90    3.81   0
 -14  -2  10   -1.14    4.87   0
 -14  -2  10   -1.19    5.02   0
 -14   2  10   -3.08    4.69   0
 -13  -2  10    0.27    4.84   0
 -13   2  10   -1.81    4.57   0
 -13  -2  10    4.00    4.65   0
 -12  -2  10    3.60    4.22   0
 -12  -2  10   -0.11    4.39   0
 -12   2  10   -2.40    4.43   0
 -11   2  10   18.64    4.65   0
 -11  -2  10   17.61    3.28   0
 -11  -2  10   14.78    4.46   0
 -10  -2  10    2.65    3.06   0
 -10  -2  10    4.00    4.29   0
 -10   2  10    4.67    4.19   0
 -10   2  10   -1.30    4.20   0
  -9   2  10   33.93    4.27   0
  -9  -2  10   34.29    4.42   0
  -9   2  10   40.26    4.35   0
  -9  -2  10   31.87    4.59   0
  -8   2  10  142.68    4.25   0
  -8   2  10  142.52    5.32   0
  -8  -2  10  147.90    5.45   0
  -7   2  10    7.50    4.12   0
  -7  -2  10    9.28    3.84   0
  -6   2  10    8.46    2.92   0
  -6  -2  10   10.80    2.96   0
  -5   2  10   39.88    3.21   0
  -5  -2  10   41.97    4.15   0
   5   2 -10   40.15    4.29   0
  -4  -2  10    1.89    2.77   0
   4   2 -10    3.85    3.82   0
  -4   2  10    4.28    2.65   0
   4  -2 -10    3.57    3.94   0
   3   2 -10   14.76    3.87   0
  -3   2  10   14.77    3.99   0
   3  -2 -10   16.91    3.13   0
  -3  -2  10   17.74    3.86   0
   2  -2 -10   12.65    3.92   0
   2   2 -10   11.75    2.80   0
  -2   2  10   16.87    3.93   0
  -2  -2  10   13.89    3.86   0
   1  -2 -10   33.35    3.28   0
   1   2 -10   32.47    4.16   0
  -1   2  10   38.46    4.38   0
  -1  -2  10   36.47    3.22   0
   0  -2 -10   62.73    3.72   0
   0   2 -10   61.04    3.62   0
   0   2  10   65.10    4.57   0
   0  -2  10   67.73    4.59   0
   1  -2  10   30.51    3.27   0
  -1  -2 -10   28.36    4.12   0
  -1   2 -10   31.42    4.21   0
   1   2  10   26.73    4.36   0
   2  -2  10    6.31    3.01   0
  -2  -2 -10   11.54    3.87   0
  -2   2 -10    8.60    2.84   0
   2   2  10    6.12    2.86   0
   3  -2  10   -0.69    4.26   0
  -3  -2 -10    2.33    3.92   0
  -3   2 -10    0.28    2.90   0
   3   2  10    1.11    2.90   0
   4   2  10   67.32    4.66   0
  -4  -2 -10   63.81    4.44   0
   4  -2  10   61.13    4.70   0
  -4   2 -10   56.19    3.47   0
   5   2  10   14.45    3.33   0
   5  -2  10   13.90    3.12   0
  -5  -2 -10   12.65    4.30   0
  -5   2 -10   20.38    4.15   0
   6   2  10   12.72    4.60   0
   6  -2  10   11.85    3.15   0
  -6  -2 -10    9.61    4.12   0
  -6   2 -10    9.55    4.38   0
   7   2  10    1.56    4.39   0
  -7  -2 -10   -0.66    4.21   0
   7  -2  10    3.70    3.34   0
  -7   2 -10   -1.66    4.27   0
   8   2  10    3.40    4.64   0
  -8  -2 -10    0.71    3.34   0
   8  -2  10    2.08    4.70   0
  -8   2 -10    3.52    4.56   0
   9   2  10   -2.14    3.44   0
  -9  -2 -10   -0.91    3.40   0
  -9   2 -10    1.96    4.55   0
   9  -2  10    1.25    3.42   0
  10  -2  10   -1.39    3.69   0
 -10  -2 -10   -0.30    3.59   0
  10   2  10    3.03    4.98   0
 -10   2 -10    1.63    3.42   0
  11   2  10    0.20    5.35   0
  11  -2  10    1.80    5.09   0
 -11  -2 -10    2.56    4.81   0
 -11   2 -10   -1.04    5.01   0
  12   2  10   -1.94    3.72   0
  12  -2  10    4.34    5.16   0
 -12  -2 -10    2.39    5.28   0
 -12   2 -10   -4.96    5.48   0
 -16  -3  10    2.37    5.80   0
 -16   3  10   -0.88    3.81   0
 -16  -3  10   -0.80    5.69   0
 -15  -3  10    1.06    5.38   0
 -15   3  10   -1.08    5.32   0
 -15  -3  10    2.50    5.32   0
 -14  -3  10   -1.59    4.65   0
 -14  -3  10    3.05    4.94   0
 -14   3  10    4.48    4.93   0
 -13  -3  10    1.73    3.48   0
 -13  -3  10    2.98    4.97   0
 -13   3  10    5.39    4.81   0
 -12  -3  10    1.39    4.81   0
 -12  -3  10    6.25    4.73   0
 -12   3  10   -0.55    3.33   0
 -11   3  10   -0.64    3.30   0
 -11  -3  10   -0.03    4.53   0
 -11  -3  10    1.58    4.37   0
 -10  -3  10    6.12    3.23   0
 -10  -3  10   11.07    4.30   0
 -10   3  10   12.22    4.42   0
 -10   3  10   10.66    3.16   0
  -9   3  10  159.16    4.49   0
  -9  -3  10  166.39    5.82   0
  -9  -3  10  165.86    5.77   0
  -9   3  10  141.48    4.36   0
  -8  -3  10   13.95    4.17   0
  -8  -3  10   13.02    5.22   0
  -8   3  10   11.22    3.19   0
  -8   3  10   15.29    4.26   0
  -7   3  10   53.41    4.81   0
  -7  -3  10   48.69    4.49   0
  -6   3  10    4.74    3.97   0
  -6  -3  10   -0.46    3.93   0
  -5   3  10   70.57    4.56   0
   5   3 -10   73.08    4.99   0
  -5  -3  10   77.43    4.81   0
  -4   3  10   97.19    3.90   0
  -4  -3  10  101.74    5.05   0
   4   3 -10   98.15    5.20   0
   3  -3 -10    9.38    2.88   0
   3   3 -10    8.38    2.87   0
  -3   3  10    7.04    4.05   0
  -3  -3  10    6.69    3.79   0
   2  -3 -10   11.72    2.94   0
   2   3 -10   11.96    2.81   0
  -2   3  10   12.75    3.97   0
  -2  -3  10   10.90    3.80   0
   1  -3 -10   14.34    2.94   0
  -1   3  10   16.60    3.91   0
   1   3 -10   14.00    3.59   0
  -1  -3  10   15.91    3.78   0
   0  -3  10   41.78    3.97   0
   0  -3 -10   39.01    3.34   0
   0   3  10   35.61    4.35   0
   0   3 -10   35.77    3.14   0
   1  -3  10    4.75    4.30   0
  -1  -3 -10    4.13    3.86   0
  -1   3 -10    4.08    2.50   0
   1   3  10    5.45    4.07   0
   2  -3  10   -2.27    4.31   0
  -2  -3 -10    3.57    3.92   0
  -2   3 -10    0.62    2.82   0
   2   3  10    1.18    3.73   0
   3  -3  10    3.10    4.32   0
  -3  -3 -10   -2.13    3.74   0
  -3   3 -10   -1.70    4.11   0
   3   3  10    2.79    3.92   0
  -4  -3 -10  257.40    5.91   0
   4  -3  10  255.68    5.95   0
   4   3  10  237.79    6.08   0
  -4   3 -10  263.96    5.79   0
   5   3  10   22.87    3.20   0
  -5  -3 -10   22.65    4.23   0
   5  -3  10   22.02    4.49   0
  -5   3 -10   17.61    4.11   0
   6   3  10   75.57    3.95   0
  -6  -3 -10   78.74    4.92   0
   6  -3  10   79.58    5.00   0
  -6   3 -10   79.92    3.62   0
   7   3  10   -1.05    4.59   0
  -7  -3 -10    0.09    4.42   0
   7  -3  10    0.16    3.15   0
  -7   3 -10   -1.98    4.67   0
   8   3  10    7.40    4.85   0
  -8  -3 -10    8.01    4.52   0
  -8   3 -10   10.43    3.25   0
   8  -3  10    6.70    4.67   0
   9  -3  10    2.42    4.98   0
  -9  -3 -10    6.38    4.94   0
   9   3  10    4.78    5.10   0
  -9   3 -10    3.24    4.80   0
  10  -3  10    2.55    5.00   0
 -10  -3 -10    4.49    5.01   0
  10   3  10   -1.20    4.91   0
 -10   3 -10    4.30    5.04   0
  11  -3  10    7.40    5.32   0
 -11  -3 -10    3.76    5.30   0
 -11   3 -10   -2.80    3.70   0
  11   3  10    0.53    3.83   0
  12   3  10    4.47    4.23   0
  12  -3  10   -1.24    3.95   0
 -12  -3 -10    3.10    5.65   0
 -12   3 -10    1.03    5.50   0
 -15  -4  10    1.13    5.80   0
 -15   4  10    0.48    3.94   0
 -15  -4  10    1.32    5.48   0
 -14   4  10    1.36    3.47   0
 -14  -4  10    2.44    5.31   0
 -14  -4  10    2.03    5.64   0
 -13  -4  10   -0.28    4.98   0
 -13   4  10   -0.40    5.06   0
 -13  -4  10    1.34    5.21   0
 -12  -4  10   -0.01    4.78   0
 -12  -4  10    1.05    4.93   0
 -12   4  10    6.08    4.79   0
 -11   4  10   17.77    3.47   0
 -11  -4  10   15.63    4.93   0
 -11  -4  10   18.03    4.80   0
 -10  -4  10   28.28    4.88   0
 -10   4  10   17.72    3.52   0
 -10   4  10   23.85    3.70   0
 -10  -4  10   20.92    4.76   0
  -9   4  10   11.93    4.48   0
  -9  -4  10   14.12    4.70   0
  -9  -4  10   12.31    4.28   0
  -9   4  10   11.63    3.35   0
  -8   4  10    4.73    4.17   0
  -8  -4  10    5.58    4.18   0
  -8  -4  10    7.06    5.25   0
  -8   4  10    5.12    4.20   0
  -7   4  10   11.55    4.24   0
  -7   4  10   11.81    4.03   0
  -7  -4  10   13.37    3.97   0
  -6   4  10   29.82    4.28   0
  -6  -4  10   26.81    4.47   0
   5   4 -10    0.49    3.97   0
  -5   4  10    0.83    4.05   0
  -5  -4  10    2.23    3.96   0
  -4   4  10   14.55    2.96   0
  -4  -4  10   15.47    4.12   0
   4   4 -10   16.31    4.15   0
   3   4 -10   13.04    3.92   0
  -3   4  10   12.12    4.17   0
  -3  -4  10   12.98    4.01   0
   2  -4 -10   37.09    4.42   0
  -2   4  10   33.54    3.34   0
   2   4 -10   33.33    4.31   0
  -2  -4  10   36.94    4.40   0
  -1  -4  10   -0.90    2.83   0
  -1   4  10    1.08    3.91   0
   1  -4 -10    0.20    2.75   0
   1   4 -10    1.82    2.70   0
   0  -4 -10    3.11    3.81   0
   0  -4  10    3.05    4.04   0
   0   4  10    2.03    3.80   0
   0   4 -10    4.41    3.65   0
  -1  -4 -10    7.34    3.96   0
   1  -4  10    5.46    3.12   0
   1   4  10   10.87    4.03   0
  -1   4 -10    7.83    2.84   0
  -2  -4 -10   45.00    4.21   0
   2  -4  10   37.25    4.43   0
  -2   4 -10   43.22    4.22   0
   2   4  10   39.34    4.32   0
  -3  -4 -10   75.43    4.69   0
   3  -4  10   71.26    4.96   0
  -3   4 -10   70.64    4.61   0
   3   4  10   65.09    3.79   0
  -4  -4 -10  183.95    5.59   0
   4  -4  10  190.54    5.56   0
  -4   4 -10  191.75    4.47   0
   4   4  10  185.74    5.73   0
   5   4  10  296.30    6.86   0
  -5  -4 -10  317.01    6.57   0
   5  -4  10  253.43    5.03   0
  -5   4 -10  307.17    5.35   0
   6   4  10    9.27    3.33   0
  -6  -4 -10    7.89    4.39   0
   6  -4  10   10.22    3.63   0
  -6   4 -10   12.16    4.59   0
   7   4  10    8.25    4.77   0
  -7  -4 -10    4.18    3.03   0
  -7   4 -10    7.93    4.57   0
   7  -4  10    8.18    4.74   0
   8  -4  10    3.43    4.72   0
   8   4  10    2.38    3.46   0
  -8  -4 -10    2.28    3.30   0
  -8   4 -10    2.97    3.25   0
   9  -4  10   -0.09    3.69   0
  -9  -4 -10   -0.82    4.65   0
   9   4  10    1.50    3.50   0
  -9   4 -10   -2.20    5.13   0
  10  -4  10    8.96    3.74   0
 -10  -4 -10    6.82    3.50   0
  10   4  10    4.63    5.12   0
 -10   4 -10    7.68    5.18   0
  11  -4  10   -0.24    5.51   0
 -11  -4 -10    0.45    5.22   0
 -11   4 -10   -1.64    3.98   0
  11   4  10   -0.73    3.81   0
 -15   5  10   -1.50    5.68   0
 -15  -5  10    2.34    5.98   0
 -15  -5  10    3.54    5.82   0
 -14  -5  10    2.10    5.47   0
 -14   5  10    1.43    5.41   0
 -14  -5  10    0.11    5.57   0
 -13   5  10   -5.01    5.00   0
 -13  -5  10    1.88    5.23   0
 -13  -5  10   -0.43    5.10   0
 -12  -5  10    5.34    5.16   0
 -12  -5  10    9.87    5.09   0
 -12   5  10   11.83    3.56   0
 -11   5  10    4.62    4.73   0
 -11  -5  10    0.83    4.82   0
 -11  -5  10    3.84    5.87   0
 -11   5  10    2.25    4.74   0
 -10  -5  10   51.79    6.05   0
 -10   5  10   43.65    5.10   0
 -10  -5  10   46.47    5.15   0
 -10   5  10   49.73    5.03   0
  -9   5  10    8.43    4.77   0
  -9  -5  10   10.07    5.73   0
  -9  -5  10   13.02    4.65   0
  -9   5  10   14.45    4.71   0
  -8   5  10    8.37    3.31   0
  -8  -5  10   11.79    5.73   0
  -8   5  10   11.52    4.57   0
  -8  -5  10   12.92    4.59   0
  -7   5  10    0.55    3.99   0
  -7   5  10    5.03    4.02   0
  -7  -5  10    2.35    5.38   0
  -6   5  10    3.22    4.07   0
  -6  -5  10    1.39    4.36   0
   5   5 -10   -0.20    4.23   0
  -5   5  10    4.19    4.15   0
  -5  -5  10   -0.81    3.82   0
   4   5 -10   79.14    5.20   0
  -4   5  10   93.00    4.75   0
  -4  -5  10   90.90    6.16   0
  -3   5  10   13.41    3.94   0
   3   5 -10   12.72    4.10   0
  -3  -5  10   14.16    4.43   0
  -2  -5  10   90.66    5.43   0
   2  -5 -10   89.65    3.97   0
  -2   5  10   81.36    4.77   0
   2   5 -10   81.88    4.99   0
   1  -5 -10    8.92    3.05   0
  -1  -5  10    6.91    4.59   0
  -1   5  10   11.60    4.01   0
   1   5 -10    6.32    4.24   0
   0  -5  10   11.23    4.69   0
   0  -5 -10   12.11    2.89   0
   0   5  10    7.12    4.04   0
   0   5 -10    7.44    4.05   0
  -1  -5 -10    2.91    3.88   0
   1  -5  10    2.57    3.04   0
   1   5  10    0.20    3.86   0
  -1   5 -10    0.15    3.88   0
  -2  -5 -10    9.82    4.15   0
   2  -5  10   11.87    4.32   0
   2   5  10   11.72    4.23   0
  -2   5 -10    7.79    2.97   0
   3  -5  10    7.80    3.28   0
  -3   5 -10    7.44    4.33   0
   3   5  10    5.72    4.22   0
  -3  -5 -10    5.60    4.13   0
  -4  -5 -10   25.90    4.45   0
   4  -5  10   15.68    4.47   0
  -4   5 -10   23.62    3.38   0
   4   5  10   19.58    4.50   0
  -5  -5 -10   -0.82    4.28   0
   5   5  10   -0.50    4.49   0
   5  -5  10   -3.87    4.32   0
  -5   5 -10    2.09    3.02   0
   6   5  10    2.49    4.54   0
  -6  -5 -10    1.15    4.18   0
  -6   5 -10    2.23    4.32   0
   6  -5  10   -2.18    4.47   0
   7  -5  10    1.70    3.26   0
   7   5  10    5.28    4.31   0
  -7  -5 -10   -1.33    4.74   0
  -7   5 -10   -1.09    3.16   0
  -8  -5 -10   -0.29    3.39   0
   8   5  10    1.85    4.87   0
   8  -5  10    1.07    5.03   0
  -8   5 -10   -0.68    4.82   0
   9  -5  10    5.71    3.68   0
  -9  -5 -10    6.12    3.40   0
   9   5  10    3.97    5.38   0
  -9   5 -10    7.58    3.55   0
  10  -5  10   -3.54    5.33   0
 -10  -5 -10    2.07    5.14   0
  10   5  10    1.16    5.46   0
 -10   5 -10   -1.04    3.72   0
  11   5  10    2.49    5.48   0
  11  -5  10   -0.96    4.01   0
 -11  -5 -10    2.63    5.47   0
 -11   5 -10    2.85    5.53   0
 -14  -6  10    1.19    7.10   0
 -14   6  10   -0.02    5.58   0
 -14  -6  10    1.99    6.85   0
 -13  -6  10    1.09    5.63   0
 -13   6  10   -1.26    5.33   0
 -13  -6  10    1.34    6.53   0
 -12  -6  10    1.27    4.93   0
 -12   6  10    4.26    5.03   0
 -12  -6  10    3.36    5.28   0
 -12   6  10    7.91    5.01   0
 -11  -6  10    4.09    6.24   0
 -11   6  10    4.66    3.43   0
 -11  -6  10    3.63    5.13   0
 -11   6  10    6.15    4.93   0
 -10   6  10    5.00    4.58   0
 -10  -6  10    2.44    6.17   0
 -10  -6  10   -0.87    4.86   0
 -10   6  10    2.43    4.59   0
  -9   6  10   22.05    4.85   0
  -9   6  10   17.46    3.43   0
  -9  -6  10   15.69    6.30   0
  -9  -6  10   17.59    6.04   0
  -8   6  10    3.69    4.24   0
  -8  -6  10    1.07    5.32   0
  -8  -6  10    0.75    5.17   0
  -8   6  10    0.55    4.38   0
  -7   6  10   24.17    4.56   0
  -7   6  10   26.30    4.36   0
  -7  -6  10   18.66    5.70   0
  -7  -6  10   20.17    5.74   0
  -6   6  10   -0.12    2.86   0
  -6   6  10    1.11    2.97   0
  -6  -6  10    0.70    5.49   0
  -5   6  10   14.83    4.20   0
  -5  -6  10   11.46    5.82   0
   5   6 -10    9.62    4.75   0
   4   6 -10    2.40    4.29   0
  -4  -6  10    2.81    4.38   0
  -4   6  10    3.19    4.17   0
  -3   6  10    0.94    2.76   0
   3   6 -10   -0.38    4.28   0
  -3  -6  10    2.93    4.41   0
  -2   6  10   -2.56    4.17   0
  -2  -6  10    0.18    4.37   0
   2   6 -10   -0.21    3.86   0
  -1  -6  10    1.12    4.32   0
   1   6 -10    2.50    3.91   0
  -1   6  10    0.60    4.00   0
   0   6  10    2.47    4.10   0
   0  -6 -10    2.75    2.89   0
   0  -6  10    2.57    4.43   0
   0   6 -10    2.67    3.92   0
  -1  -6 -10    8.52    4.17   0
   1   6  10    7.89    4.11   0
   1  -6  10   10.91    4.49   0
  -1   6 -10   12.67    3.00   0
  -2  -6 -10   10.08    3.00   0
   2   6  10   13.17    4.09   0
  -2   6 -10   12.19    4.29   0
   2  -6  10   14.52    4.56   0
  -3  -6 -10   33.27    3.51   0
  -3   6 -10   36.80    4.67   0
   3  -6  10   28.77    3.42   0
   3   6  10   29.86    4.59   0
  -4  -6 -10   -0.34    4.15   0
  -4   6 -10    3.56    4.33   0
   4  -6  10    2.60    4.71   0
   4   6  10    0.87    3.08   0
  -5  -6 -10    6.12    4.29   0
   5  -6  10    6.31    3.26   0
   5   6  10    8.21    4.39   0
  -5   6 -10    4.76    3.06   0
   6   6  10    6.94    4.68   0
  -6  -6 -10    9.11    4.62   0
   6  -6  10    5.44    4.66   0
  -6   6 -10    8.55    4.32   0
   7  -6  10    1.84    4.74   0
  -7  -6 -10    2.42    4.77   0
   7   6  10    4.68    4.93   0
  -7   6 -10   11.73    4.90   0
   8  -6  10   -0.13    3.42   0
  -8  -6 -10    0.54    4.87   0
   8   6  10   -3.88    4.83   0
  -8   6 -10   -0.77    3.38   0
  -9  -6 -10    2.54    5.39   0
   9  -6  10   -1.91    5.12   0
   9   6  10    4.24    5.38   0
  -9   6 -10    3.62    3.73   0
 -10  -6 -10    1.08    3.78   0
  10  -6  10    0.70    5.50   0
  10   6  10    1.11    5.48   0
 -10   6 -10   -0.64    3.76   0
 -13  -7  10    0.80    8.15   0
 -13   7  10   -0.86    4.04   0
 -13   7  10   -2.37    5.49   0
 -13  -7  10    0.71    7.98   0
 -12  -7  10    0.55    7.75   0
 -12   7  10    5.13    4.88   0
 -12   7  10   -1.24    5.49   0
 -12  -7  10    3.31    7.66   0
 -11  -7  10    1.46    8.42   0
 -11  -7  10    0.06    8.46   0
 -11   7  10    1.90    3.63   0
 -11   7  10   -3.15    5.22   0
 -10   7  10   -0.18    3.49   0
 -10  -7  10    1.37    8.60   0
 -10  -7  10    1.15    8.44   0
 -10   7  10    5.01    3.49   0
  -9   7  10    4.38    3.08   0
  -9  -7  10    6.76    9.13   0
  -9   7  10   17.52    4.57   0
  -9  -7  10    6.03    9.22   0
  -8   7  10   -0.58    3.15   0
  -8  -7  10    0.81    9.67   0
  -8   7  10    0.73    3.13   0
  -8  -7  10    0.61    9.28   0
  -7   7  10    4.06    3.47   0
  -7  -7  10    1.28    8.33   0
  -7   7  10    1.96    4.33   0
  -7  -7  10    0.56    8.05   0
  -6   7  10    1.96    4.46   0
  -6  -7  10    1.49    6.41   0
  -6   7  10    1.23    4.55   0
  -6  -7  10   -0.01    6.21   0
  -5   7  10    1.54    4.37   0
  -5  -7  10    1.72    5.72   0
  -5   7  10    3.38    4.19   0
   4   7 -10   18.33    5.81   0
  -4   7  10   14.60    4.56   0
  -4  -7  10   20.31    5.93   0
   3   7 -10    1.72    5.50   0
  -3   7  10    4.17    4.43   0
  -3  -7  10    2.44    5.90   0
  -2   7  10    0.94    3.06   0
   2   7 -10    3.07    4.32   0
  -2  -7  10    3.27    4.59   0
  -1   7  10    1.20    4.12   0
   1   7 -10    0.92    4.22   0
  -1  -7  10    3.82    4.51   0
   0   7  10    5.01    4.21   0
   0   7 -10    1.51    4.15   0
   0  -7  10    1.62    4.35   0
  -1  -7 -10    1.75    4.18   0
   1   7  10    0.24    4.14   0
  -1   7 -10    1.72    4.09   0
   1  -7  10    6.55    4.41   0
  -2  -7 -10    7.58    4.52   0
   2   7  10   10.69    4.48   0
  -2   7 -10    5.30    4.40   0
   2  -7  10    7.69    4.60   0
   3  -7  10    2.59    3.09   0
  -3  -7 -10    0.56    4.46   0
  -3   7 -10    2.26    4.16   0
   3   7  10    1.26    4.50   0
  -4  -7 -10   -0.89    4.58   0
   4   7  10    2.98    4.60   0
   4  -7  10   -0.41    3.29   0
  -4   7 -10   -1.48    2.99   0
   5   7  10    2.23    4.91   0
  -5  -7 -10    1.22    4.61   0
   5  -7  10    3.34    3.42   0
  -5   7 -10    4.44    3.40   0
  -6  -7 -10    3.40    5.03   0
   6   7  10    6.47    4.98   0
   6  -7  10   -1.90    3.62   0
  -6   7 -10   -2.87    5.00   0
  -7  -7 -10   -1.31    5.32   0
   7  -7  10    2.73    3.70   0
   7   7  10    0.21    5.08   0
  -7   7 -10    1.58    3.61   0
  -8  -7 -10   -2.39    5.58   0
   8  -7  10    2.58    3.86   0
   8   7  10   -1.08    5.53   0
  -8   7 -10    3.97    5.26   0
  -9  -7 -10    1.03    5.38   0
   9  -7  10   -0.67    4.04   0
   9   7  10    0.64    6.08   0
  -9   7 -10    1.60    3.70   0
 -12   8  10    6.19    5.45   0
 -12   8  10    6.44    5.69   0
 -11   8  10    4.73    5.40   0
 -11   8  10    3.20    5.36   0
 -10   8  10   -2.36    5.47   0
 -10   8  10   -3.39    5.36   0
  -9   8  10    1.20    5.20   0
  -9   8  10    3.54    5.01   0
  -8   8  10    2.00    3.29   0
  -8   8  10    8.88    5.22   0
  -7   8  10    0.46    4.90   0
  -7   8  10    1.39    3.34   0
  -6   8  10    4.50    4.73   0
  -6   8  10    3.36    3.15   0
  -5   8  10    1.99    3.51   0
  -5   8  10   -1.92    3.07   0
  -5  -8  10    1.34    9.72   0
   4   8 -10   10.65    7.10   0
  -4   8  10   11.44    4.29   0
  -4   8  10   12.64    4.55   0
  -4  -8  10   13.09    7.04   0
  -3  -8  10    1.58    5.76   0
   3   8 -10   -0.74    5.49   0
  -3   8  10   -2.21    3.07   0
  -2  -8  10   -1.31    5.84   0
  -2   8  10   -0.41    4.18   0
   2   8 -10    1.55    4.48   0
  -1  -8  10   -0.98    5.96   0
  -1   8  10    0.48    4.44   0
   1   8 -10   -0.07    4.44   0
   0  -8  10   22.76    5.06   0
   0   8  10   18.55    4.88   0
   0   8 -10   17.69    4.69   0
   1  -8  10    3.40    4.80   0
   1   8  10    1.43    4.61   0
  -1   8 -10    1.53    4.58   0
   2  -8  10   -4.46    4.73   0
   2   8  10    3.70    4.37   0
  -2   8 -10    1.22    4.49   0
  -3  -8 -10    1.23    4.93   0
   3  -8  10   -2.68    3.34   0
  -3   8 -10    2.02    4.22   0
   3   8  10    1.33    4.80   0
   4   8  10    2.50    4.90   0
  -4  -8 -10   -0.18    4.89   0
   4  -8  10    6.55    4.89   0
  -4   8 -10    0.63    4.77   0
  -5  -8 -10    1.97    5.11   0
   5   8  10    2.59    5.37   0
   5  -8  10    1.50    3.31   0
  -5   8 -10    2.73    5.04   0
   6   8  10    3.64    5.07   0
  -6  -8 -10   -0.63    5.49   0
   6  -8  10   -0.40    5.04   0
  -6   8 -10    1.63    5.04   0
  -7  -8 -10    2.05    5.58   0
   7   8  10    0.03    5.52   0
   7  -8  10   -0.66    3.72   0
  -7   8 -10   -1.80    5.43   0
   8   8  10    2.15    5.80   0
   8  -8  10    0.36    5.53   0
  -8   8 -10   -0.86    3.72   0
  -8  -8 -10    2.26    5.60   0
 -11   9  10    4.64    3.91   0
 -10   9  10    2.47    5.40   0
 -10   9  10   -6.50    5.29   0
  -9   9  10    2.08    5.55   0
  -9   9  10    2.26    5.52   0
  -8   9  10   -0.51    5.25   0
  -8   9  10   -1.16    3.92   0
  -7   9  10    2.00    5.02   0
  -7   9  10    2.91    4.96   0
  -6   9  10   -0.84    3.34   0
  -6   9  10    2.06    4.88   0
  -5   9  10   -1.46    3.37   0
  -5   9  10    1.63    4.80   0
  -4   9  10    1.99    4.69   0
  -4   9  10    4.10    4.68   0
  -3   9  10    4.51    3.13   0
  -3   9  10    3.22    3.19   0
  -3  -9  10    4.91    7.03   0
   3   9 -10    2.20    6.11   0
   2   9 -10    2.03    6.07   0
  -2   9  10   -0.56    4.72   0
  -2   9  10    1.82    3.34   0
  -2  -9  10    0.33    6.19   0
  -1   9  10    6.61    4.77   0
   1   9 -10    8.14    6.09   0
  -1  -9  10    8.37    5.14   0
   0   9  10   -0.41    4.91   0
   0   9 -10    3.73    4.68   0
   0  -9  10    3.26    4.84   0
   1  -9  10    2.59    4.94   0
   1   9  10    1.04    4.97   0
  -1   9 -10    2.06    4.88   0
   2  -9  10    4.01    5.21   0
  -2   9 -10    5.35    5.02   0
   2   9  10    5.49    5.05   0
   3  -9  10    2.13    4.87   0
  -3   9 -10    6.13    4.66   0
   3   9  10    5.63    5.25   0
   4   9  10    1.91    6.66   0
   4  -9  10    2.72    5.41   0
  -4   9 -10   -1.23    3.71   0
  -5  -9 -10    2.72    6.75   0
   5   9  10    4.03    5.59   0
   5  -9  10    3.02    5.26   0
  -5   9 -10    1.03    3.57   0
  -6  -9 -10    0.27    5.58   0
   6   9  10    0.24    5.64   0
   6  -9  10    1.67    5.42   0
  -6   9 -10    1.77    5.19   0
  -7  -9 -10   -0.35    5.80   0
   7   9  10    3.46    5.85   0
  -7   9 -10   -4.07    6.00   0
   7  -9  10    2.64    5.94   0
  -9  10  10   -0.17    4.24   0
  -9  10  10   -1.62    5.72   0
  -8  10  10    6.08    6.10   0
  -8  10  10    5.04    5.56   0
  -7  10  10    1.49    5.46   0
  -7  10  10    7.71    5.28   0
  -6  10  10    0.87    3.78   0
  -6  10  10    0.62    5.28   0
  -5  10  10    1.54    5.13   0
  -5  10  10    2.59    4.98   0
  -4  10  10    1.19    5.25   0
  -4  10  10   -1.79    4.93   0
   3  10 -10    0.52   11.47   0
  -3  10  10    1.67    5.03   0
  -3  10  10    2.71    5.01   0
   2  10 -10    0.88    6.65   0
  -2  10  10    3.08    5.13   0
  -2  10  10   -0.46    5.06   0
  -2 -10  10    0.31    7.28   0
   1  10 -10    0.71    6.38   0
  -1  10  10   -0.71    5.41   0
  -1  10  10    1.67    5.48   0
  -1 -10  10    2.63    6.29   0
   0  10  10    1.01    5.25   0
   0 -10  10    1.65    4.75   0
   0  10 -10    2.19    6.10   0
   0  10  10    6.16    5.15   0
   1 -10  10    3.45    6.45   0
  -1  10 -10   -2.04    5.29   0
   1  10  10    1.30    5.00   0
   2 -10  10    0.15    5.60   0
  -2  10 -10    4.04    5.60   0
   2  10  10   -1.31    5.34   0
   3 -10  10    4.41    5.56   0
  -3  10 -10   -2.86    5.19   0
   3  10  10    2.30    5.47   0
   4  10  10   -1.15    5.54   0
   4 -10  10    2.78    5.47   0
  -4  10 -10   -0.29    5.52   0
   5 -10  10    0.20    5.44   0
   5  10  10    2.86    5.93   0
  -5  10 -10    0.57    5.42   0
  -6  11  10    3.94    5.76   0
  -6  11  10    5.79    5.77   0
  -5  11  10    2.90    5.63   0
  -5  11  10    3.56    5.67   0
  -4  11  10    3.08    5.36   0
  -4  11  10    1.08    5.53   0
  -3  11  10    2.05    5.41   0
  -3  11  10    1.02    5.45   0
   2  11 -10    1.02    9.69   0
  -2  11  10    0.18    5.49   0
  -2  11  10   -4.50    5.38   0
   1  11 -10    2.00    6.95   0
  -1  11  10    1.14    5.75   0
  -1  11  10    5.75    5.75   0
   0 -11  10   -0.26    5.42   0
   0  11  10    2.55    5.76   0
   0  11 -10    2.71    6.86   0
   0  11  10    2.11    5.68   0
   1 -11  10    1.19    5.59   0
  -1  11 -10   -0.62    5.46   0
   1  11  10    0.65    6.01   0
   1  11  10    4.37    6.74   0
   2  11  10    1.78    5.69   0
  -2  11 -10   -2.64    5.78   0
   2  11  10    1.79    5.94   0
   2 -11  10    0.69    5.97   0
 -16  -1  11    1.23    5.76   0
 -16  -1  11   -0.68    4.16   0
 -16   1  11   -0.75    5.37   0
 -16   1  11    1.75    5.75   0
 -15  -1  11   -1.29    5.22   0
 -15  -1  11   -2.74    5.04   0
 -15   1  11   -0.75    3.66   0
 -15   1  11    4.14    5.42   0
 -14  -1  11    8.89    5.00   0
 -14  -1  11    1.39    3.64   0
 -14   1  11   -0.30    3.51   0
 -14   1  11    3.26    3.60   0
 -13  -1  11    1.65    3.16   0
 -13  -1  11   -1.87    4.87   0
 -13   1  11    3.47    3.43   0
 -13   1  11    0.65    4.68   0
 -12  -1  11   -0.77    3.04   0
 -12  -1  11    2.52    4.72   0
 -12   1  11    5.19    4.56   0
 -12   1  11   -1.58    4.53   0
 -11  -1  11   13.34    4.58   0
 -11   1  11    7.69    4.49   0
 -11   1  11   13.54    3.20   0
 -11  -1  11    8.99    4.51   0
 -10   1  11   20.13    3.17   0
 -10  -1  11   16.80    4.43   0
 -10   1  11   17.04    3.22   0
 -10  -1  11   23.85    4.42   0
  -9   1  11    7.17    4.60   0
  -9  -1  11    5.28    4.11   0
  -9   1  11    3.85    4.18   0
  -9  -1  11    7.57    3.03   0
  -8   1  11    5.68    4.07   0
  -8  -1  11    6.75    3.99   0
  -7   1  11   13.90    4.23   0
  -7  -1  11   10.43    3.88   0
  -6   1  11   63.07    4.62   0
  -6  -1  11   62.42    4.66   0
  -5   1  11   39.24    4.16   0
   5   1 -11   29.22    2.98   0
  -5  -1  11   37.10    4.39   0
   5  -1 -11   39.65    3.29   0
   4  -1 -11   16.89    4.19   0
   4   1 -11   19.93    3.94   0
  -4   1  11   17.51    4.10   0
  -4  -1  11   19.95    3.93   0
   3  -1 -11   10.54    2.98   0
  -3   1  11    9.75    4.12   0
   3   1 -11    7.75    3.93   0
  -3  -1  11    6.97    2.85   0
   2  -1 -11  245.70    5.77   0
   2   1 -11  244.10    6.09   0
  -2   1  11  250.31    5.87   0
  -2  -1  11  236.47    6.05   0
   1  -1 -11  410.38    6.76   0
   1   1 -11  377.08    6.29   0
  -1   1  11  380.14    6.15   0
  -1  -1  11  402.30    6.91   0
   0   1 -11   20.78    4.03   0
   0  -1 -11   14.97    3.02   0
   0   1  11   21.30    4.01   0
   0  -1  11   13.74    4.05   0
  -1  -1 -11   12.13    2.85   0
  -1   1 -11   17.38    3.92   0
   1   1  11   14.79    4.00   0
   1  -1  11   14.93    4.08   0
   2  -1  11   26.55    4.38   0
  -2  -1 -11   25.74    3.13   0
  -2   1 -11   27.03    4.21   0
   2   1  11   33.44    4.28   0
   3  -1  11   18.49    4.49   0
   3   1  11   19.59    3.08   0
  -3  -1 -11   16.39    4.09   0
  -3   1 -11   24.70    4.11   0
   4   1  11    8.02    3.08   0
   4  -1  11   10.47    4.37   0
  -4  -1 -11    8.69    3.00   0
  -4   1 -11    9.44    4.50   0
   5   1  11    8.50    4.62   0
   5  -1  11   14.18    4.30   0
  -5  -1 -11   13.95    2.96   0
  -5   1 -11   13.79    2.97   0
   6   1  11   22.39    4.39   0
   6  -1  11   20.15    4.73   0
  -6  -1 -11   19.45    4.21   0
  -6   1 -11   22.56    3.20   0
   7   1  11    3.67    4.49   0
   7  -1  11    6.82    3.37   0
  -7  -1 -11    4.14    3.03   0
  -7   1 -11    2.92    4.55   0
   8   1  11    9.47    3.19   0
   8  -1  11    6.29    3.32   0
  -8  -1 -11    6.19    4.57   0
  -8   1 -11   12.21    4.66   0
   9   1  11   -0.08    3.15   0
  -9  -1 -11   -1.34    4.48   0
  -9   1 -11    1.28    3.34   0
   9  -1  11    3.58    4.83   0
 -10  -1 -11    1.59    3.61   0
 -10   1 -11    4.30    4.93   0
  10   1  11    4.28    3.52   0
  10  -1  11    3.39    3.58   0
  11  -1  11    4.85    5.38   0
 -11  -1 -11    1.21    5.26   0
 -11   1 -11    0.70    4.96   0
  11   1  11    2.92    3.57   0
  12   1  11    2.58    5.71   0
  12  -1  11   -1.73    5.53   0
 -12  -1 -11   -0.96    5.76   0
 -12   1 -11    0.89    3.94   0
 -16  -2  11    4.15    5.61   0
 -16   2  11    1.71    4.02   0
 -16   2  11    0.44    3.89   0
 -16  -2  11   -0.01    3.93   0
 -15   2  11    7.19    5.12   0
 -15  -2  11    2.73    5.10   0
 -15  -2  11    0.49    5.48   0
 -15   2  11   -2.16    3.66   0
 -14  -2  11   -0.28    3.62   0
 -14  -2  11    3.11    3.29   0
 -14   2  11    8.25    4.93   0
 -14   2  11    3.75    4.90   0
 -13  -2  11    6.51    3.38   0
 -13  -2  11    8.73    4.81   0
 -13   2  11    6.46    3.33   0
 -13   2  11    1.56    3.26   0
 -12  -2  11    2.58    4.54   0
 -12   2  11   10.49    4.43   0
 -12   2  11    3.18    3.03   0
 -12  -2  11    3.36    4.54   0
 -11   2  11   20.90    4.75   0
 -11  -2  11   17.51    4.60   0
 -11  -2  11   27.09    4.63   0
 -11   2  11   19.37    4.55   0
 -10   2  11   46.43    3.47   0
 -10  -2  11   46.23    4.67   0
 -10   2  11   49.77    4.73   0
 -10  -2  11   51.12    4.76   0
  -9   2  11   35.64    4.35   0
  -9  -2  11   33.06    4.49   0
  -9  -2  11   19.03    3.23   0
  -9   2  11   33.70    4.30   0
  -8   2  11   91.25    4.76   0
  -8  -2  11   91.48    4.84   0
  -7   2  11   38.36    3.25   0
  -7  -2  11   48.59    4.34   0
  -6  -2  11   -0.51    3.74   0
  -6   2  11    0.74    2.72   0
  -5   2  11   16.52    2.96   0
  -5  -2  11   17.13    3.65   0
   5   2 -11   16.90    2.71   0
   4  -2 -11   39.89    4.39   0
   4   2 -11   34.71    3.03   0
  -4   2  11   33.57    3.17   0
  -4  -2  11   31.85    2.88   0
   3  -2 -11    0.86    4.00   0
   3   2 -11    2.31    3.58   0
  -3   2  11    1.74    3.87   0
  -3  -2  11    3.74    3.42   0
   2   2 -11   22.83    3.91   0
  -2   2  11   25.73    4.05   0
   2  -2 -11   24.29    4.05   0
  -2  -2  11   24.71    3.95   0
   1  -2 -11   13.06    4.01   0
   1   2 -11   16.38    4.00   0
  -1   2  11   16.13    3.96   0
  -1  -2  11   15.76    3.65   0
   0  -2 -11   56.46    3.43   0
   0   2 -11   52.03    3.41   0
   0   2  11   58.06    3.45   0
   0  -2  11   59.19    4.58   0
   1  -2  11   35.22    4.40   0
  -1  -2 -11   32.84    3.20   0
  -1   2 -11   30.69    3.19   0
   1   2  11   31.94    4.36   0
   2  -2  11   17.51    4.38   0
  -2  -2 -11   13.60    3.07   0
  -2   2 -11   17.63    4.31   0
   2   2  11   17.46    4.12   0
   3  -2  11   72.09    4.86   0
  -3  -2 -11   68.48    4.55   0
  -3   2 -11   67.93    4.63   0
   3   2  11   74.95    4.72   0
   4  -2  11   19.50    4.58   0
  -4  -2 -11   19.37    4.19   0
   4   2  11   26.01    4.53   0
  -4   2 -11   19.45    2.84   0
   5  -2  11   51.26    4.64   0
   5   2  11   51.82    4.63   0
  -5  -2 -11   54.08    4.36   0
  -5   2 -11   57.37    4.56   0
   6   2  11   23.76    4.36   0
   6  -2  11   14.64    3.43   0
  -6  -2 -11   16.37    3.11   0
  -6   2 -11   19.54    4.51   0
   7   2  11    2.58    3.29   0
  -7  -2 -11    2.20    3.17   0
   7  -2  11    6.23    4.66   0
  -7   2 -11    1.74    4.51   0
   8   2  11   10.92    4.83   0
  -8  -2 -11    7.96    4.82   0
   8  -2  11   10.59    4.59   0
  -8   2 -11    7.02    4.55   0
   9   2  11    0.75    3.22   0
  -9  -2 -11   -1.30    4.81   0
  -9   2 -11   -1.54    3.40   0
   9  -2  11   -1.20    4.91   0
  10  -2  11   -1.42    3.56   0
 -10  -2 -11    1.83    5.26   0
  10   2  11    6.08    5.02   0
 -10   2 -11   -0.19    3.49   0
  11  -2  11    3.14    5.48   0
 -11  -2 -11    1.32    4.00   0
 -11   2 -11    2.62    3.81   0
  11   2  11   -2.21    5.47   0
 -12  -2 -11    3.25    4.25   0
 -12   2 -11   -0.38    4.02   0
 -16  -3  11    0.11    5.84   0
 -16   3  11    2.48    3.78   0
 -16  -3  11    4.13    5.63   0
 -15  -3  11    3.43    5.10   0
 -15   3  11   -3.72    5.44   0
 -15   3  11   -0.26    4.05   0
 -15  -3  11   -1.26    5.66   0
 -14  -3  11    0.54    3.72   0
 -14  -3  11    2.29    5.49   0
 -14   3  11   -1.02    3.44   0
 -14   3  11   -3.07    3.58   0
 -13   3  11   -0.37    5.10   0
 -13  -3  11    2.79    4.80   0
 -13  -3  11   -0.73    4.87   0
 -13   3  11    5.35    5.00   0
 -12   3  11    3.26    4.49   0
 -12  -3  11    3.27    4.53   0
 -12  -3  11   -1.71    4.68   0
 -12   3  11    3.20    4.71   0
 -11  -3  11   20.73    4.75   0
 -11  -3  11   16.42    4.77   0
 -11   3  11   18.97    4.84   0
 -11   3  11   18.48    3.46   0
 -10  -3  11    2.88    4.17   0
 -10   3  11    4.68    4.55   0
 -10  -3  11    4.37    4.19   0
 -10   3  11    2.20    3.26   0
  -9   3  11   48.14    4.73   0
  -9  -3  11   52.76    4.72   0
  -9  -3  11   52.99    4.56   0
  -9   3  11   50.97    3.52   0
  -8   3  11   20.52    4.42   0
  -8   3  11   21.07    4.38   0
  -8  -3  11   21.11    4.15   0
  -7   3  11   25.97    4.61   0
  -7  -3  11   16.47    3.28   0
  -6   3  11   -0.20    2.93   0
  -6  -3  11    1.73    3.89   0
  -5   3  11   42.27    4.30   0
  -5  -3  11   45.02    4.24   0
   5   3 -11   35.01    3.24   0
  -4   3  11    1.08    2.87   0
   4   3 -11    1.55    2.62   0
  -4  -3  11    1.80    3.68   0
   3  -3 -11    7.51    3.03   0
   3   3 -11   10.68    3.75   0
  -3   3  11    8.41    3.89   0
  -3  -3  11    8.53    2.74   0
   2  -3 -11    2.75    4.02   0
   2   3 -11   -1.76    3.56   0
  -2   3  11   -1.31    2.86   0
  -2  -3  11    0.85    2.49   0
   1  -3 -11    7.65    2.96   0
   1   3 -11    8.04    3.38   0
  -1   3  11    3.63    2.91   0
  -1  -3  11    8.86    3.63   0
   0  -3  11    1.65    3.52   0
   0  -3 -11    1.71    4.03   0
   0   3 -11    1.80    2.90   0
   0   3  11    0.30    3.99   0
  -1  -3 -11    0.65    2.65   0
  -1   3 -11    5.74    3.98   0
   1   3  11    2.68    2.89   0
   1  -3  11    6.51    4.16   0
   2  -3  11   55.56    4.72   0
  -2  -3 -11   49.08    4.07   0
  -2   3 -11   51.55    3.44   0
   2   3  11   59.45    3.33   0
   3  -3  11  284.28    5.23   0
  -3  -3 -11  257.31    5.14   0
  -3   3 -11  277.10    5.92   0
   3   3  11  280.09    5.39   0
   4   3  11  112.46    5.16   0
  -4  -3 -11  110.20    4.00   0
   4  -3  11  120.19    5.11   0
  -4   3 -11  117.92    4.91   0
   5   3  11   25.32    4.39   0
  -5  -3 -11   29.88    4.46   0
   5  -3  11   29.42    4.83   0
  -5   3 -11   29.35    4.72   0
  -6  -3 -11   14.67    4.34   0
   6  -3  11   15.72    3.34   0
   6   3  11   15.03    4.65   0
  -6   3 -11   16.43    3.10   0
   7   3  11   -0.15    4.90   0
  -7  -3 -11    8.40    4.49   0
   7  -3  11   10.26    4.46   0
  -7   3 -11    5.42    4.48   0
   8   3  11   18.83    4.91   0
  -8  -3 -11   19.76    4.59   0
  -8   3 -11   13.84    3.41   0
   8  -3  11   14.14    3.49   0
   9  -3  11   -5.42    5.08   0
  -9  -3 -11   -0.11    5.06   0
   9   3  11    3.99    4.83   0
  -9   3 -11    2.29    5.04   0
  10  -3  11    4.19    4.99   0
 -10  -3 -11    2.82    5.05   0
  10   3  11    3.57    5.12   0
 -10   3 -11    2.88    5.03   0
  11  -3  11    3.81    5.52   0
 -11  -3 -11   -2.42    4.01   0
 -11   3 -11    1.16    5.60   0
  11   3  11    3.48    5.75   0
 -15   4  11   -1.42    3.91   0
 -15  -4  11   -0.12    5.74   0
 -15   4  11    0.42    3.97   0
 -15  -4  11    0.07    6.03   0
 -14  -4  11   -0.69    4.03   0
 -14  -4  11    3.96    5.57   0
 -14   4  11    9.71    5.18   0
 -14   4  11   -0.09    5.40   0
 -13  -4  11    0.37    5.41   0
 -13  -4  11    1.90    5.12   0
 -13   4  11    0.30    3.55   0
 -13   4  11    0.74    3.56   0
 -12   4  11    3.46    5.00   0
 -12  -4  11    5.77    4.83   0
 -12  -4  11    7.70    4.94   0
 -12   4  11    9.78    5.05   0
 -11  -4  11    1.49    4.70   0
 -11   4  11    0.13    4.63   0
 -11  -4  11    2.44    4.79   0
 -11   4  11    0.38    3.24   0
 -10   4  11    3.92    4.67   0
 -10  -4  11    3.04    4.60   0
 -10  -4  11    5.60    4.47   0
 -10   4  11    6.94    4.69   0
  -9   4  11   14.97    4.66   0
  -9  -4  11   15.30    4.80   0
  -9   4  11   13.64    3.16   0
  -9  -4  11   15.48    4.17   0
  -8   4  11    5.24    3.04   0
  -8   4  11    8.23    4.12   0
  -8  -4  11    8.29    4.11   0
  -7   4  11    4.87    4.17   0
  -7  -4  11    6.43    4.07   0
  -6   4  11    9.07    2.91   0
  -6  -4  11    9.96    4.13   0
  -5   4  11    0.07    3.96   0
   5   4 -11    1.49    4.28   0
  -5  -4  11    2.02    4.18   0
   4   4 -11    8.78    4.02   0
  -4   4  11    4.77    2.92   0
  -4  -4  11   12.20    3.98   0
  -3   4  11   -0.36    2.80   0
  -3  -4  11    1.82    3.90   0
   3   4 -11    0.96    3.80   0
   3  -4 -11    1.84    4.17   0
   2   4 -11    0.43    3.86   0
  -2   4  11    0.59    3.89   0
  -2  -4  11   -0.16    3.95   0
   2  -4 -11    1.40    3.93   0
  -1  -4  11    2.52    3.97   0
   1  -4 -11    4.16    4.01   0
  -1   4  11   -0.90    3.71   0
   1   4 -11    1.52    3.84   0
   0  -4 -11    8.46    3.86   0
   0  -4  11   13.40    4.05   0
   0   4  11    6.22    3.81   0
   0   4 -11    7.18    2.59   0
  -1  -4 -11   12.90    2.86   0
   1  -4  11   13.96    4.36   0
  -1   4 -11   18.69    4.03   0
   1   4  11   11.88    2.86   0
  -2  -4 -11  111.62    4.98   0
   2  -4  11  100.38    4.07   0
  -2   4 -11  104.43    4.79   0
   2   4  11  106.52    5.02   0
  -3  -4 -11   -1.74    2.94   0
   3  -4  11   -1.77    3.34   0
  -3   4 -11   -1.75    3.09   0
   3   4  11    2.37    4.16   0
   4   4  11    8.10    3.27   0
  -4  -4 -11    6.35    4.28   0
   4  -4  11    6.24    3.17   0
  -4   4 -11    8.05    2.99   0
  -5  -4 -11   -0.15    4.27   0
   5  -4  11   -1.05    4.55   0
  -5   4 -11   -0.83    3.01   0
   5   4  11    1.39    4.47   0
   6   4  11   10.03    4.57   0
  -6  -4 -11    9.53    4.55   0
   6  -4  11    3.83    3.30   0
  -6   4 -11   16.10    4.74   0
   7   4  11    6.07    3.17   0
  -7  -4 -11    7.38    4.19   0
   7  -4  11    3.77    3.28   0
  -7   4 -11   11.69    4.46   0
   8   4  11   -0.60    3.19   0
  -8  -4 -11    1.49    4.81   0
  -8   4 -11    1.86    3.47   0
   8  -4  11    1.34    3.37   0
   9  -4  11    2.40    3.56   0
  -9  -4 -11    4.15    4.89   0
   9   4  11    5.56    3.51   0
  -9   4 -11    3.52    5.05   0
  10  -4  11    3.36    3.84   0
 -10  -4 -11    7.66    5.19   0
  10   4  11    7.32    5.33   0
 -10   4 -11    3.28    5.38   0
  11  -4  11    1.49    5.61   0
 -11  -4 -11    3.05    5.65   0
 -11   4 -11   -0.93    5.46   0
  11   4  11   -1.03    3.93   0
 -15   5  11    5.51    5.65   0
 -15  -5  11    0.74    6.10   0
 -15  -5  11    2.27    6.06   0
 -14   5  11    3.88    5.41   0
 -14  -5  11    0.27    5.46   0
 -14  -5  11    1.96    5.51   0
 -14   5  11   -2.58    3.96   0
 -13  -5  11    6.20    7.11   0
 -13  -5  11    3.18    5.13   0
 -13   5  11    2.97    3.67   0
 -13   5  11    1.63    5.24   0
 -12  -5  11   16.42    5.56   0
 -12  -5  11    9.16    5.34   0
 -12   5  11   13.64    5.09   0
 -12   5  11   12.95    3.73   0
 -11   5  11    1.94    4.88   0
 -11   5  11    0.14    3.41   0
 -11  -5  11    2.72    4.91   0
 -11  -5  11    2.28    4.96   0
 -10   5  11    8.30    3.32   0
 -10  -5  11    5.75    4.71   0
 -10   5  11    9.37    3.22   0
 -10  -5  11    9.23    5.82   0
  -9   5  11   -3.38    3.43   0
  -9   5  11   -0.07    3.31   0
  -9  -5  11    0.97    4.60   0
  -9  -5  11    1.41    5.78   0
  -8   5  11    5.98    4.60   0
  -8  -5  11    5.84    4.65   0
  -8  -5  11    8.73    5.53   0
  -8   5  11    7.00    3.15   0
  -7   5  11    4.92    4.25   0
  -7  -5  11    5.71    4.48   0
  -7   5  11    1.60    4.15   0
  -6   5  11    1.73    4.16   0
  -6  -5  11    1.00    4.09   0
  -5   5  11   15.25    4.16   0
  -5  -5  11   16.38    4.35   0
   5   5 -11   15.86    4.41   0
   4   5 -11    1.64    3.99   0
  -4   5  11    3.26    4.07   0
  -4  -5  11    2.67    4.13   0
  -3  -5  11   11.33    4.34   0
   3   5 -11    7.63    4.17   0
  -3   5  11   10.94    4.19   0
  -2   5  11    9.93    4.15   0
   2   5 -11   15.05    4.03   0
  -2  -5  11   14.86    4.25   0
   2  -5 -11   12.27    3.02   0
   1  -5 -11   10.52    4.22   0
  -1  -5  11   11.61    4.21   0
  -1   5  11   11.87    4.11   0
   1   5 -11   11.90    4.06   0
   0  -5 -11    5.45    4.21   0
   0  -5  11    7.12    3.07   0
   0   5  11    2.21    4.21   0
   0   5 -11    4.44    4.03   0
  -1  -5 -11   88.57    4.83   0
   1  -5  11   76.53    4.95   0
   1   5  11   82.92    4.95   0
  -1   5 -11   90.44    4.82   0
  -2  -5 -11   57.94    4.61   0
   2  -5  11   52.80    3.71   0
  -2   5 -11   56.76    4.56   0
   2   5  11   53.34    4.68   0
  -3  -5 -11  223.64    6.04   0
   3  -5  11  215.66    5.97   0
  -3   5 -11  208.11    4.77   0
   3   5  11  214.01    6.21   0
  -4  -5 -11   28.24    4.42   0
   4  -5  11   30.00    4.69   0
  -4   5 -11   28.23    4.45   0
   4   5  11   31.68    4.69   0
   5   5  11    7.06    4.30   0
  -5  -5 -11    5.25    4.33   0
   5  -5  11    4.82    3.23   0
  -5   5 -11    4.71    4.34   0
   6   5  11    4.65    3.39   0
  -6  -5 -11    5.35    4.29   0
  -6   5 -11    2.78    3.21   0
   6  -5  11    5.73    4.55   0
   7   5  11    6.11    4.81   0
  -7  -5 -11    9.33    4.50   0
   7  -5  11   16.81    4.58   0
  -7   5 -11   10.96    3.33   0
   8  -5  11    6.07    4.90   0
  -8  -5 -11    4.23    4.79   0
   8   5  11    4.47    4.60   0
  -8   5 -11    2.57    3.58   0
   9  -5  11    1.71    3.76   0
  -9  -5 -11    2.93    5.11   0
   9   5  11    4.11    5.24   0
  -9   5 -11    1.89    3.54   0
  10  -5  11    5.88    5.41   0
 -10  -5 -11    4.10    5.24   0
  10   5  11    1.63    4.29   0
 -10   5 -11   -1.15    3.87   0
 -14  -6  11    2.33    7.04   0
 -14   6  11   -4.84    5.54   0
 -14  -6  11    1.82    5.90   0
 -14   6  11    4.15    5.78   0
 -13  -6  11    2.32    6.72   0
 -13   6  11    3.45    5.48   0
 -13  -6  11   -1.05    7.11   0
 -13   6  11   -1.98    5.45   0
 -12  -6  11    4.66    5.47   0
 -12   6  11    3.90    3.61   0
 -12  -6  11   -0.14    6.50   0
 -12   6  11    1.87    3.65   0
 -11   6  11   15.29    5.21   0
 -11   6  11   13.47    5.12   0
 -11  -6  11   12.18    6.50   0
 -11  -6  11   14.69    6.33   0
 -10   6  11   -1.20    3.38   0
 -10   6  11    7.17    4.68   0
 -10  -6  11    7.47    6.23   0
 -10  -6  11    3.54    6.14   0
  -9   6  11   18.27    4.72   0
  -9  -6  11   18.07    5.94   0
  -9   6  11   17.47    4.66   0
  -9  -6  11   16.05    6.22   0
  -8  -6  11    3.18    5.59   0
  -8   6  11    6.93    4.39   0
  -8   6  11    5.45    4.57   0
  -8  -6  11    1.66    5.48   0
  -7   6  11    1.47    4.34   0
  -7   6  11    5.54    4.34   0
  -7  -6  11    6.78    5.33   0
  -6   6  11   14.10    4.21   0
  -6  -6  11   15.33    5.87   0
   5   6 -11   -0.59    4.53   0
  -5   6  11    2.41    2.97   0
  -5  -6  11    3.99    4.53   0
   4   6 -11    0.71    4.38   0
  -4   6  11    2.96    4.23   0
  -4  -6  11    0.92    5.52   0
  -3  -6  11    2.07    5.25   0
   3   6 -11   -1.92    5.07   0
  -3   6  11    0.25    4.25   0
  -2  -6  11    1.40    4.23   0
  -2   6  11    2.81    4.20   0
   2   6 -11    0.39    3.93   0
  -1   6  11    0.70    2.99   0
  -1  -6  11   -3.03    4.08   0
   1   6 -11    1.36    3.96   0
   1  -6 -11   -0.57    4.28   0
   0  -6 -11    8.61    4.31   0
   0  -6  11    8.15    4.30   0
   0   6  11    6.06    3.06   0
   0   6 -11    9.10    4.09   0
  -1  -6 -11    0.33    3.03   0
   1  -6  11    0.75    3.11   0
   1   6  11   -0.83    4.16   0
  -1   6 -11   -0.36    2.87   0
   2  -6  11   28.30    4.81   0
  -2   6 -11   21.63    4.56   0
   2   6  11   22.49    4.55   0
  -2  -6 -11   24.59    4.62   0
  -3  -6 -11   34.12    4.69   0
   3  -6  11   32.36    3.70   0
  -3   6 -11   25.85    4.58   0
   3   6  11   30.17    3.51   0
  -4  -6 -11    1.47    4.18   0
  -4   6 -11    1.77    2.98   0
   4  -6  11    3.01    4.57   0
   4   6  11    1.80    3.14   0
   5   6  11    2.25    4.61   0
   5  -6  11    4.28    4.88   0
  -5  -6 -11    3.17    4.70   0
  -5   6 -11    3.01    3.38   0
   6   6  11    6.29    4.85   0
  -6  -6 -11    3.24    4.62   0
   6  -6  11    7.04    3.67   0
  -6   6 -11    4.96    5.02   0
   7  -6  11   -0.97    4.81   0
  -7  -6 -11   -1.18    4.63   0
   7   6  11    4.83    4.85   0
  -7   6 -11    0.40    4.69   0
   8  -6  11    0.23    4.88   0
  -8  -6 -11   -0.65    3.46   0
   8   6  11   -0.16    5.02   0
  -8   6 -11   -1.61    3.35   0
   9  -6  11    2.50    3.95   0
  -9  -6 -11    0.76    3.56   0
   9   6  11    1.50    3.60   0
  -9   6 -11    6.39    5.33   0
 -10  -6 -11    3.50    5.75   0
  10  -6  11    1.87    5.46   0
  10   6  11    4.54    3.95   0
 -10   6 -11    3.49    5.53   0
 -13   7  11    0.67    5.63   0
 -13  -7  11    1.17    8.49   0
 -13   7  11    2.64    3.88   0
 -13  -7  11    1.93    8.31   0
 -12   7  11    1.27    5.27   0
 -12  -7  11    0.32    7.94   0
 -12  -7  11   -0.06    7.79   0
 -12   7  11    2.58    3.83   0
 -11   7  11    5.69    5.14   0
 -11  -7  11    1.42    7.75   0
 -11  -7  11    1.49    7.58   0
 -11   7  11    2.92    3.56   0
 -10   7  11    3.42    3.44   0
 -10   7  11    1.56    4.81   0
 -10  -7  11    1.16    7.04   0
 -10  -7  11    2.71    8.06   0
  -9   7  11    0.31    3.02   0
  -9  -7  11    1.41    7.19   0
  -9   7  11    1.31    3.25   0
  -9  -7  11    1.31    7.03   0
  -8   7  11    4.90    4.57   0
  -8  -7  11    1.54    6.96   0
  -8  -7  11    1.79    6.97   0
  -8   7  11    4.56    4.42   0
  -7  -7  11    3.03    5.97   0
  -7   7  11    3.55    4.91   0
  -7   7  11    2.96    3.24   0
  -7  -7  11    2.02    6.77   0
  -6   7  11    7.08    4.65   0
  -6  -7  11    6.05    5.61   0
  -6   7  11    7.73    3.33   0
  -5   7  11    1.49    3.03   0
  -5  -7  11   -1.00    5.49   0
   5   7 -11   -0.97    5.44   0
   4   7 -11    9.05    5.57   0
  -4  -7  11   10.28    5.83   0
  -4   7  11    9.75    4.49   0
   3   7 -11    3.84    4.50   0
  -3   7  11    1.91    3.12   0
  -3  -7  11    3.88    4.86   0
  -2   7  11   25.76    3.41   0
   2   7 -11   24.95    4.85   0
  -2  -7  11   24.10    5.81   0
  -1   7  11    7.76    4.25   0
   1   7 -11    9.34    4.59   0
  -1  -7  11    9.21    4.59   0
   0   7  11   -1.75    4.18   0
   0   7 -11   -0.26    4.36   0
   0  -7  11    1.02    3.07   0
   0  -7 -11   -0.19    4.43   0
  -1  -7 -11    3.76    4.43   0
   1   7  11    1.43    4.24   0
  -1   7 -11    4.36    4.34   0
   1  -7  11    2.51    4.63   0
  -2  -7 -11   13.52    4.58   0
  -2   7 -11   16.06    4.44   0
   2   7  11   12.40    3.27   0
   2  -7  11    8.64    4.60   0
  -3  -7 -11    0.79    4.78   0
  -3   7 -11    0.36    4.15   0
   3   7  11    1.14    4.51   0
   3  -7  11    3.34    4.68   0
   4  -7  11    3.00    3.69   0
  -4  -7 -11    0.35    3.33   0
  -4   7 -11    2.80    3.08   0
   4   7  11    0.81    4.78   0
   5   7  11    1.34    4.84   0
   5  -7  11    2.26    4.81   0
  -5  -7 -11    4.26    4.94   0
  -5   7 -11    3.35    3.21   0
  -6  -7 -11    1.47    4.63   0
   6   7  11    1.50    3.76   0
   6  -7  11    4.98    5.06   0
  -6   7 -11   -0.54    4.89   0
  -7  -7 -11    3.87    5.38   0
   7  -7  11    4.27    5.55   0
   7   7  11    3.64    5.65   0
  -7   7 -11    1.81    5.16   0
  -8  -7 -11    5.31    5.48   0
   8  -7  11    2.30    5.53   0
   8   7  11    1.33    3.92   0
  -8   7 -11    0.83    3.55   0
  -9  -7 -11   -0.29    5.74   0
   9  -7  11    7.81    5.59   0
   9   7  11    0.02    5.53   0
  -9   7 -11    3.82    4.03   0
 -12   8  11    3.27    4.18   0
 -12   8  11    4.84    4.07   0
 -11   8  11   -0.35    3.85   0
 -11   8  11   -2.74    5.24   0
 -10   8  11   -1.81    5.35   0
 -10   8  11   -0.42    5.07   0
  -9   8  11   -1.26    5.16   0
  -9   8  11    1.31    3.65   0
  -8   8  11    0.76    3.41   0
  -8   8  11    3.31    3.55   0
  -7   8  11    2.38    3.58   0
  -7   8  11    3.74    4.96   0
  -6   8  11    0.72    4.72   0
  -6   8  11   -3.12    3.55   0
  -5   8  11    2.35    4.44   0
  -5  -8  11   -0.26    7.16   0
  -5   8  11   -0.46    4.35   0
  -4  -8  11    3.05    6.01   0
   4   8 -11    2.08    5.91   0
  -4   8  11    0.83    3.52   0
  -4   8  11    3.86    2.95   0
  -3  -8  11    2.21    5.65   0
   3   8 -11   -0.05    5.73   0
  -3   8  11   -1.39    4.38   0
   2   8 -11    1.81    4.54   0
  -2   8  11    3.82    2.99   0
  -2  -8  11    0.95    4.72   0
  -1  -8  11    3.04    4.75   0
  -1   8  11    2.54    4.63   0
   1   8 -11    2.69    4.51   0
   0  -8  11   10.43    5.05   0
   0   8  11    8.76    4.46   0
   0   8 -11   12.84    4.65   0
   1  -8  11    6.49    4.80   0
  -1   8 -11    2.18    3.26   0
   1   8  11    2.34    4.64   0
   2  -8  11    8.04    4.73   0
  -2   8 -11    0.47    4.91   0
   2   8  11    1.58    4.86   0
  -2  -8 -11    1.34    4.98   0
  -3  -8 -11   -1.05    4.99   0
   3  -8  11   -0.61    3.48   0
  -3   8 -11    1.25    4.54   0
   3   8  11    1.54    4.85   0
   4   8  11   -0.19    4.82   0
  -4  -8 -11   -2.31    4.97   0
   4  -8  11    2.64    5.01   0
  -4   8 -11    5.54    4.96   0
  -5  -8 -11    3.62    5.32   0
   5   8  11   -1.79    5.48   0
   5  -8  11    4.02    5.14   0
  -5   8 -11    0.50    5.01   0
  -6  -8 -11    1.49    5.49   0
   6   8  11    2.63    5.46   0
   6  -8  11   -0.67    3.85   0
  -6   8 -11    0.99    5.22   0
  -7  -8 -11    2.54    5.98   0
   7   8  11    3.75    5.62   0
   7  -8  11    8.50    5.42   0
  -7   8 -11    1.67    5.44   0
  -8  -8 -11    2.87    6.23   0
   8  -8  11    0.59    5.78   0
  -8   8 -11    0.24    5.56   0
 -10   9  11   -2.07    5.60   0
 -10   9  11    4.15    4.05   0
  -9   9  11    0.94    5.54   0
  -9   9  11    5.55    5.36   0
  -8   9  11    3.19    3.73   0
  -8   9  11    5.50    5.34   0
  -7   9  11    4.18    5.24   0
  -7   9  11    3.28    5.24   0
  -6   9  11    6.66    5.33   0
  -6   9  11    2.30    3.71   0
  -5   9  11    0.23    4.94   0
  -5   9  11    2.37    3.61   0
   4   9 -11    2.04    7.01   0
  -4   9  11    2.22    4.86   0
  -4   9  11    4.91    4.80   0
  -4  -9  11    2.36    6.96   0
   3   9 -11    3.73    6.07   0
  -3   9  11    0.88    3.32   0
  -3  -9  11    2.09    6.27   0
  -3   9  11   -1.25    4.73   0
   2   9 -11    1.45    5.01   0
  -2   9  11    0.62    4.73   0
  -2  -9  11    1.89    5.02   0
   1   9 -11   18.51    5.17   0
  -1   9  11   11.86    3.62   0
  -1  -9  11   16.35    5.27   0
   0  -9  11    3.50    4.82   0
   0   9 -11    0.49    5.11   0
   0   9  11    0.19    4.71   0
   1  -9  11    0.25    5.24   0
  -1   9 -11    1.46    5.04   0
   1   9  11    8.32    5.46   0
   2  -9  11   -3.81    4.70   0
  -2   9 -11    2.62    4.89   0
   2   9  11    3.65    4.96   0
   3  -9  11    4.96    5.19   0
  -3   9 -11    2.31    4.97   0
   3   9  11    2.01    5.33   0
   4   9  11    3.75    5.32   0
   4  -9  11    0.19    5.19   0
  -4   9 -11   -0.97    3.61   0
  -4  -9 -11    2.36    5.64   0
  -5  -9 -11    1.88    5.59   0
   5   9  11   -0.86    5.61   0
   5  -9  11   -1.98    5.31   0
  -5   9 -11    2.04    4.00   0
  -6  -9 -11    3.01    5.87   0
   6   9  11    0.99    5.92   0
   6  -9  11   -2.27    5.79   0
  -6   9 -11   -0.16    5.48   0
  -8  10  11    0.77    6.23   0
  -8  10  11    1.99    4.02   0
  -7  10  11    5.30    5.33   0
  -7  10  11   -0.93    5.74   0
  -6  10  11   -0.17    5.20   0
  -6  10  11   -1.56    5.19   0
  -5  10  11   -0.09    5.21   0
  -5  10  11   -1.09    5.16   0
  -4  10  11    3.16    5.09   0
  -4  10  11    1.67    3.79   0
   3  10 -11    1.50    7.65   0
  -3 -10  11   -0.88    7.49   0
  -3  10  11   -0.40    5.12   0
  -3  10  11    4.49    5.27   0
   2  10 -11   -0.66    5.66   0
  -2  10  11    3.00    5.06   0
  -2  10  11   -1.94    4.89   0
  -2 -10  11   -0.24    6.59   0
   1  10 -11    2.50    5.21   0
  -1  10  11    3.21    5.28   0
  -1  10  11   -0.09    3.64   0
  -1 -10  11    2.86    5.34   0
   0  10 -11    1.71    6.49   0
   0  10  11    2.40    5.55   0
   0 -10  11    1.28    5.48   0
  -1  10 -11    5.43    5.14   0
   1  10  11    2.64    5.15   0
   1 -10  11    3.56    5.33   0
  -2  10 -11    1.26    5.43   0
   2  10  11    0.47    5.41   0
   2 -10  11    0.79    5.41   0
  -3  10 -11    1.09    5.39   0
   3  10  11    4.12    5.56   0
   3 -10  11    3.32    5.45   0
   4 -10  11   -0.26    5.64   0
   4  10  11    1.25    5.66   0
  -4  10 -11    2.89    5.49   0
  -5  11  11    5.82    5.54   0
  -5  11  11   -0.80    5.60   0
  -4  11  11    5.62    5.66   0
  -4  11  11   -1.15    5.72   0
  -3  11  11    0.99    4.12   0
  -3  11  11    5.23    5.51   0
  -2  11  11    0.93    5.66   0
   2  11 -11   -0.63    8.60   0
  -2  11  11    1.66    5.57   0
   1  11 -11    0.83    7.15   0
  -1 -11  11    0.72    6.85   0
  -1  11  11    0.03    5.79   0
  -1  11  11    0.51    5.75   0
   0 -11  11    1.92    5.73   0
   0  11 -11    1.62    7.03   0
   0  11  11   -0.31    5.73   0
   0  11  11    0.03    5.77   0
  -1  11 -11    0.10    6.00   0
   1 -11  11    3.11    5.89   0
   1  11  11    0.68    5.92   0
 -16   0  12    4.61    5.92   0
 -16   0  12    4.12    4.12   0
 -15   0  12   -0.14    3.93   0
 -15   0  12   -2.45    5.45   0
 -14   0  12    3.88    5.25   0
 -14   0  12    4.96    3.44   0
 -13   0  12   -1.57    5.19   0
 -13   0  12    2.35    5.11   0
 -12   0  12    2.59    3.29   0
 -12   0  12    1.24    3.40   0
 -11   0  12    1.32    3.25   0
 -11   0  12    0.19    4.46   0
 -10   0  12    4.98    2.90   0
 -10   0  12    2.13    4.11   0
  -9   0  12    2.72    3.04   0
  -8   0  12    5.65    4.20   0
  -7   0  12    2.40    4.00   0
  -6   0  12   12.31    4.21   0
   5   0 -12   31.41    3.33   0
  -5   0  12   29.30    3.11   0
  -4   0  12    1.02    2.76   0
   4   0 -12   -1.08    4.03   0
   3   0 -12  261.52    6.01   0
  -3   0  12  269.34    5.87   0
   2   0 -12  127.84    4.08   0
  -2   0  12  129.15    4.86   0
   1   0 -12  143.34    5.13   0
  -1   0  12  138.63    4.21   0
   0   0 -12   44.34    4.21   0
   0   0  12   40.81    3.19   0
  -1   0 -12    2.58    2.76   0
   1   0  12    3.62    3.92   0
  -2   0 -12    3.69    3.98   0
   2   0  12    6.66    4.19   0
   3   0  12   87.24    5.22   0
  -3   0 -12   94.80    4.70   0
   4   0  12    5.94    4.18   0
  -4   0 -12    4.40    4.07   0
   5   0  12   11.20    4.40   0
  -5   0 -12    2.77    4.23   0
   6   0  12    8.43    4.68   0
  -6   0 -12    4.38    4.45   0
   7   0  12    6.50    4.61   0
  -7   0 -12    0.89    3.15   0
   8   0  12    1.70    3.15   0
  -8   0 -12    0.76    3.25   0
  -9   0 -12    2.42    3.36   0
   9   0  12   -0.38    3.38   0
 -10   0 -12    5.76    4.86   0
  10   0  12    3.68    5.14   0
 -11   0 -12    3.52    5.30   0
  11   0  12    0.07    3.81   0
 -16   1  12    4.65    5.53   0
 -16  -1  12   -0.11    6.03   0
 -16   1  12   -1.99    3.83   0
 -16  -1  12    1.14    5.79   0
 -15   1  12    5.05    5.41   0
 -15  -1  12    6.17    4.04   0
 -15  -1  12    5.08    5.34   0
 -15   1  12    3.75    5.35   0
 -14   1  12   -1.72    5.23   0
 -14  -1  12    1.63    4.98   0
 -14  -1  12    0.16    4.80   0
 -14   1  12    1.87    5.14   0
 -13   1  12    1.50    4.70   0
 -13   1  12   -2.82    3.41   0
 -13  -1  12    0.24    5.06   0
 -13  -1  12    0.21    4.68   0
 -12   1  12    2.57    4.49   0
 -12  -1  12    3.76    3.23   0
 -12  -1  12    2.31    4.66   0
 -12   1  12    3.91    2.99   0
 -11   1  12    0.55    3.35   0
 -11  -1  12    0.67    4.44   0
 -11   1  12   -0.14    4.15   0
 -11  -1  12    4.26    4.39   0
 -10  -1  12    2.40    4.32   0
 -10   1  12   -0.61    2.95   0
 -10   1  12   -2.49    2.96   0
 -10  -1  12    1.59    3.00   0
  -9   1  12   11.19    4.03   0
  -9  -1  12    8.93    2.95   0
  -8   1  12    0.42    2.97   0
  -8  -1  12    0.51    4.01   0
  -7   1  12    5.96    3.89   0
  -7  -1  12    8.62    3.99   0
  -6   1  12   12.64    4.00   0
  -6  -1  12    9.30    3.81   0
   5   1 -12    1.89    2.71   0
  -5   1  12    1.66    3.86   0
  -5  -1  12    0.02    3.75   0
   5  -1 -12    2.88    2.97   0
   4  -1 -12    5.17    2.78   0
   4   1 -12    2.81    2.90   0
  -4   1  12    3.69    3.91   0
  -4  -1  12    5.22    3.67   0
   3  -1 -12   19.48    2.99   0
   3   1 -12   20.29    3.14   0
  -3   1  12   19.25    4.06   0
  -3  -1  12   19.87    4.02   0
   2   1 -12   47.03    4.41   0
  -2   1  12   49.08    4.28   0
  -2  -1  12   46.63    4.38   0
   2  -1 -12   45.75    3.39   0
   1  -1 -12  185.01    5.38   0
   1   1 -12  155.93    4.39   0
  -1   1  12  174.60    5.33   0
  -1  -1  12  179.19    4.53   0
   0  -1 -12    7.28    3.88   0
   0   1 -12    9.37    3.91   0
   0   1  12    5.80    2.84   0
   0  -1  12    5.36    3.99   0
  -1  -1 -12   -0.33    3.93   0
  -1   1 -12    3.03    4.00   0
   1   1  12    0.42    3.91   0
   1  -1  12    0.35    4.13   0
   2  -1  12   34.89    4.50   0
  -2  -1 -12   34.77    4.37   0
  -2   1 -12   37.55    3.19   0
   2   1  12   39.64    3.39   0
   3  -1  12    1.39    3.20   0
  -3  -1 -12    5.78    3.89   0
  -3   1 -12    2.16    3.09   0
   3   1  12    3.82    2.99   0
   4   1  12   11.94    4.12   0
   4  -1  12   11.17    3.19   0
  -4  -1 -12   13.75    2.87   0
  -4   1 -12   16.01    3.04   0
   5   1  12    5.32    2.98   0
   5  -1  12   10.64    4.53   0
  -5  -1 -12    4.30    4.06   0
  -5   1 -12    8.11    4.16   0
   6   1  12    3.69    3.17   0
   6  -1  12    2.65    3.36   0
  -6  -1 -12    0.52    2.99   0
  -6   1 -12    1.02    3.07   0
   7   1  12    3.30    4.48   0
   7  -1  12    2.34    3.18   0
  -7  -1 -12    1.22    4.31   0
  -7   1 -12    2.02    4.40   0
   8   1  12    8.79    3.39   0
  -8  -1 -12    5.31    3.29   0
   8  -1  12    1.42    3.47   0
  -8   1 -12    5.69    4.41   0
  -9  -1 -12    0.89    3.34   0
   9   1  12    0.80    4.80   0
  -9   1 -12    1.61    4.95   0
   9  -1  12    5.50    4.89   0
 -10  -1 -12    0.59    5.18   0
 -10   1 -12    5.22    4.88   0
  10   1  12    3.09    5.08   0
  10  -1  12    0.91    4.98   0
  11  -1  12    2.44    5.57   0
 -11  -1 -12   -0.70    5.31   0
 -11   1 -12   -0.68    5.39   0
  11   1  12   -1.51    4.14   0
 -16  -2  12    2.12    4.19   0
 -16  -2  12   -1.88    5.80   0
 -16   2  12    3.29    5.73   0
 -16   2  12   -0.17    5.75   0
 -15  -2  12   -0.21    5.21   0
 -15  -2  12    0.04    5.16   0
 -15   2  12   -0.90    3.61   0
 -15   2  12   -0.48    3.72   0
 -14   2  12   -1.05    4.98   0
 -14  -2  12    4.92    5.19   0
 -14  -2  12    5.04    3.52   0
 -14   2  12    4.81    4.93   0
 -13   2  12   -2.60    4.95   0
 -13  -2  12    1.30    4.90   0
 -13   2  12   -0.58    3.54   0
 -13  -2  12    1.62    4.79   0
 -12   2  12    6.55    4.52   0
 -12  -2  12    3.34    4.62   0
 -12  -2  12    9.05    4.71   0
 -12   2  12    2.55    3.18   0
 -11   2  12   -0.40    4.57   0
 -11  -2  12    4.01    4.43   0
 -11  -2  12    2.65    3.08   0
 -11   2  12    3.19    4.45   0
 -10   2  12   52.53    4.90   0
 -10  -2  12   49.72    4.82   0
 -10   2  12   46.25    3.53   0
 -10  -2  12   53.22    4.83   0
  -9   2  12    2.46    3.11   0
  -9   2  12    3.97    3.13   0
  -9  -2  12    0.28    4.18   0
  -8  -2  12   69.58    4.71   0
  -8   2  12   73.84    3.55   0
  -7   2  12    0.98    2.72   0
  -7  -2  12    3.14    3.92   0
   6   2 -12   21.82    4.15   0
  -6   2  12   20.88    3.22   0
  -6  -2  12   14.41    3.01   0
   5   2 -12   24.96    2.91   0
  -5   2  12   28.40    3.09   0
  -5  -2  12   26.65    2.89   0
   4  -2 -12    2.74    3.99   0
   4   2 -12    0.23    3.45   0
  -4   2  12    3.43    3.85   0
  -4  -2  12    4.45    3.54   0
   3  -2 -12    3.43    2.82   0
  -3   2  12    5.60    3.92   0
  -3  -2  12    3.88    3.51   0
   3   2 -12    5.54    3.78   0
   2  -2 -12   56.90    4.39   0
   2   2 -12   52.92    4.37   0
  -2   2  12   50.89    4.25   0
  -2  -2  12   54.17    3.10   0
   1  -2 -12    9.10    3.93   0
   1   2 -12    6.73    4.15   0
  -1   2  12    6.71    2.81   0
  -1  -2  12    8.06    4.18   0
   0  -2 -12   91.33    4.83   0
   0   2 -12   90.44    4.67   0
   0   2  12   94.09    3.75   0
   0  -2  12  100.74    5.02   0
   1  -2  12    0.19    4.14   0
  -1  -2 -12    1.07    2.81   0
  -1   2 -12    2.00    3.93   0
   1   2  12    1.40    4.01   0
   2  -2  12   -0.15    3.00   0
  -2  -2 -12    0.70    4.01   0
  -2   2 -12    0.93    2.85   0
   2   2  12    0.52    4.06   0
   3  -2  12   13.46    3.07   0
  -3  -2 -12    9.85    2.90   0
  -3   2 -12    7.08    3.86   0
   3   2  12    7.28    4.07   0
   4   2  12   21.72    4.27   0
   4  -2  12   18.10    4.50   0
  -4  -2 -12   13.58    4.03   0
  -4   2 -12   13.62    4.08   0
   5   2  12    2.75    3.04   0
   5  -2  12    0.60    3.16   0
  -5  -2 -12   -1.31    4.00   0
  -5   2 -12   -3.45    4.24   0
   6   2  12   -2.08    4.42   0
   6  -2  12    4.09    3.15   0
  -6  -2 -12    1.92    3.03   0
  -6   2 -12    3.58    4.23   0
   7   2  12   -1.13    4.86   0
  -7  -2 -12    1.35    3.20   0
   7  -2  12   -3.88    4.72   0
  -7   2 -12    1.73    4.47   0
   8   2  12    6.90    4.61   0
  -8  -2 -12    4.56    4.94   0
   8  -2  12   -5.68    4.85   0
  -8   2 -12    2.87    4.76   0
  -9  -2 -12    2.01    4.92   0
   9   2  12    7.13    4.92   0
  -9   2 -12    0.78    4.87   0
   9  -2  12    1.60    3.54   0
  10  -2  12   -0.09    3.75   0
 -10  -2 -12    3.72    3.79   0
  10   2  12    3.52    5.36   0
 -10   2 -12    6.36    5.07   0
  11  -2  12    1.48    5.56   0
 -11  -2 -12    2.56    5.55   0
 -11   2 -12    3.97    5.49   0
  11   2  12    5.04    5.57   0
 -15  -3  12   -0.05    4.13   0
 -15  -3  12   -2.98    5.57   0
 -15   3  12    1.90    5.47   0
 -15   3  12    2.12    5.53   0
 -14  -3  12   -3.30    4.86   0
 -14  -3  12   -0.99    5.23   0
 -14   3  12   -1.08    4.94   0
 -14   3  12    2.52    3.58   0
 -13   3  12    0.46    5.17   0
 -13  -3  12    1.44    4.85   0
 -13  -3  12    2.53    3.31   0
 -13   3  12    1.65    3.51   0
 -12  -3  12    4.03    4.83   0
 -12   3  12    1.28    4.79   0
 -12  -3  12    2.98    4.71   0
 -12   3  12    2.69    3.22   0
 -11   3  12    1.96    3.27   0
 -11  -3  12   -0.71    4.58   0
 -11  -3  12    1.76    3.14   0
 -11   3  12    1.64    4.57   0
 -10  -3  12    8.50    4.31   0
 -10  -3  12    6.92    4.35   0
 -10   3  12   10.01    4.82   0
 -10   3  12   10.06    3.26   0
  -9   3  12    7.66    4.37   0
  -9   3  12   -1.23    4.34   0
  -9  -3  12    4.88    4.08   0
  -9  -3  12    5.32    3.92   0
  -8   3  12    2.43    3.02   0
  -8  -3  12    1.92    3.98   0
  -7   3  12    4.11    4.08   0
  -7  -3  12    3.38    3.94   0
  -6   3  12    3.59    4.18   0
  -6  -3  12    0.50    3.86   0
   6   3 -12    1.00    4.07   0
  -5   3  12   12.37    4.21   0
   5   3 -12    7.93    4.14   0
  -5  -3  12    8.56    2.81   0
   4   3 -12    2.51    3.96   0
  -4   3  12    3.63    3.98   0
  -4  -3  12    6.16    3.72   0
   4  -3 -12    1.97    4.10   0
   3   3 -12   40.99    4.19   0
  -3   3  12   44.10    4.24   0
   3  -3 -12   39.79    4.34   0
  -3  -3  12   41.28    3.92   0
   2  -3 -12   -1.52    2.91   0
   2   3 -12    2.14    3.57   0
  -2   3  12   -0.07    2.88   0
  -2  -3  12    0.72    3.73   0
   1  -3 -12   42.85    4.39   0
   1   3 -12   39.96    4.12   0
  -1   3  12   36.28    4.22   0
  -1  -3  12   39.16    4.47   0
   0  -3  12   -2.14    4.19   0
   0  -3 -12    1.91    4.03   0
   0   3 -12   -0.95    2.78   0
   0   3  12    3.48    3.93   0
   1  -3  12   27.81    4.45   0
  -1  -3 -12   27.24    4.10   0
  -1   3 -12   31.46    3.12   0
   1   3  12   24.75    4.18   0
   2  -3  12   11.68    4.53   0
  -2  -3 -12   14.90    4.09   0
  -2   3 -12   10.04    4.04   0
   2   3  12   10.99    2.99   0
   3  -3  12    1.78    4.46   0
  -3  -3 -12    2.96    2.94   0
  -3   3 -12   -2.55    4.09   0
   3   3  12    5.68    4.32   0
   4  -3  12   28.07    4.75   0
  -4  -3 -12   27.95    4.44   0
   4   3  12   33.87    4.31   0
  -4   3 -12   29.65    4.23   0
  -5  -3 -12   13.88    4.25   0
   5  -3  12   10.65    4.75   0
  -5   3 -12   18.18    4.49   0
   5   3  12   10.52    4.40   0
   6   3  12    2.38    3.14   0
  -6  -3 -12    5.45    4.33   0
   6  -3  12    8.53    3.35   0
  -6   3 -12   10.72    4.46   0
   7   3  12    6.83    3.67   0
  -7  -3 -12    2.73    4.81   0
   7  -3  12    4.69    4.64   0
  -7   3 -12    1.93    4.39   0
   8   3  12    2.64    3.49   0
  -8  -3 -12    4.39    3.34   0
  -8   3 -12    3.01    4.77   0
   8  -3  12    8.61    3.51   0
   9  -3  12    3.11    5.03   0
  -9  -3 -12    5.16    5.08   0
   9   3  12    3.33    5.21   0
  -9   3 -12   -0.09    4.98   0
  10  -3  12    5.20    5.33   0
 -10  -3 -12    0.12    5.44   0
  10   3  12    2.46    5.39   0
 -10   3 -12    2.65    3.82   0
  11  -3  12    5.41    5.71   0
 -11  -3 -12    1.86    3.97   0
 -11   3 -12   -1.24    4.11   0
  11   3  12    1.17    4.00   0
 -15  -4  12    2.83    5.62   0
 -15  -4  12    5.14    5.91   0
 -15   4  12    3.01    5.36   0
 -15   4  12   -2.40    5.82   0
 -14  -4  12   -0.73    5.45   0
 -14   4  12   -0.20    5.08   0
 -14  -4  12    2.51    5.50   0
 -14   4  12    4.58    3.90   0
 -13   4  12    1.38    5.16   0
 -13  -4  12    1.30    5.11   0
 -13  -4  12    3.96    5.53   0
 -13   4  12    3.03    5.07   0
 -12   4  12    0.38    5.04   0
 -12  -4  12    1.76    5.12   0
 -12   4  12    9.41    3.57   0
 -12  -4  12    2.74    4.92   0
 -11   4  12    1.97    3.43   0
 -11  -4  12    5.44    4.77   0
 -11  -4  12    1.24    4.68   0
 -11   4  12    2.01    3.23   0
 -10   4  12    6.38    3.30   0
 -10   4  12   10.11    3.32   0
 -10  -4  12    9.71    4.70   0
 -10  -4  12   13.49    4.96   0
  -9   4  12   10.78    3.23   0
  -9  -4  12   12.38    4.58   0
  -9   4  12   15.74    4.73   0
  -9  -4  12   11.67    4.61   0
  -8   4  12    0.79    3.07   0
  -8   4  12    0.77    3.06   0
  -8  -4  12    0.11    4.06   0
  -7   4  12   -2.11    2.93   0
  -7  -4  12   -0.53    3.85   0
  -6   4  12    0.74    2.96   0
  -6  -4  12    1.73    2.78   0
   6   4 -12    3.17    4.02   0
  -5   4  12   10.59    3.95   0
   5   4 -12    8.21    4.20   0
  -5  -4  12   10.03    4.22   0
   4   4 -12   21.32    4.25   0
  -4   4  12   28.87    4.20   0
  -4  -4  12   25.16    4.47   0
   3   4 -12   15.36    4.28   0
  -3   4  12   13.53    4.17   0
   3  -4 -12   18.24    3.08   0
  -3  -4  12   14.34    4.32   0
   2  -4 -12    2.73    2.89   0
   2   4 -12   -1.95    3.71   0
  -2   4  12   -1.94    3.93   0
  -2  -4  12    1.88    4.09   0
  -1  -4  12   24.20    4.32   0
   1  -4 -12   25.36    4.23   0
   1   4 -12   23.56    4.08   0
  -1   4  12   23.44    3.14   0
   0  -4  12    1.75    2.90   0
   0  -4 -12    3.18    2.85   0
   0   4 -12    2.74    3.87   0
   0   4  12   -0.70    4.00   0
  -1  -4 -12    3.70    3.08   0
   1  -4  12    7.73    4.54   0
  -1   4 -12    9.83    4.11   0
   1   4  12    4.43    4.09   0
  -2  -4 -12    8.09    3.06   0
   2  -4  12   14.89    3.13   0
  -2   4 -12    9.12    3.04   0
   2   4  12    9.47    4.39   0
  -3  -4 -12   34.76    4.51   0
   3  -4  12   33.15    3.52   0
  -3   4 -12   42.49    4.39   0
   3   4  12   35.01    3.40   0
   4   4  12    1.86    4.50   0
  -4  -4 -12   -0.99    3.07   0
   4  -4  12    2.66    3.12   0
  -4   4 -12    0.91    2.80   0
   5   4  12    7.24    4.53   0
  -5  -4 -12   -0.68    4.31   0
   5  -4  12    1.88    4.46   0
  -5   4 -12    2.53    3.02   0
   6   4  12    4.60    3.61   0
  -6  -4 -12    4.51    2.97   0
   6  -4  12    4.45    4.59   0
  -6   4 -12    7.58    4.52   0
   7   4  12    4.34    4.82   0
  -7  -4 -12    2.41    4.65   0
  -7   4 -12    3.62    4.53   0
   7  -4  12   -0.66    3.49   0
  -8  -4 -12   10.84    5.05   0
   8   4  12    7.12    4.88   0
  -8   4 -12   12.76    4.98   0
   8  -4  12    5.51    3.61   0
   9  -4  12   -1.12    3.64   0
  -9  -4 -12   -0.02    5.07   0
   9   4  12    1.68    3.77   0
  -9   4 -12    4.08    3.57   0
  10  -4  12    3.03    3.91   0
 -10  -4 -12   11.88    5.36   0
  10   4  12    7.25    5.52   0
 -10   4 -12    3.86    3.86   0
 -14   5  12   -0.91    5.71   0
 -14  -5  12   -0.48    5.73   0
 -14  -5  12    0.07    5.70   0
 -14   5  12   -4.58    5.64   0
 -13   5  12    0.70    3.73   0
 -13  -5  12   -0.16    5.43   0
 -13  -5  12    0.89    5.45   0
 -13   5  12    4.94    3.60   0
 -12   5  12   -0.06    3.51   0
 -12   5  12    1.84    5.12   0
 -12  -5  12    1.17    5.40   0
 -12  -5  12    3.11    5.23   0
 -11   5  12    2.65    5.06   0
 -11  -5  12    3.23    4.84   0
 -11   5  12    1.62    4.82   0
 -11  -5  12    3.39    6.04   0
 -10   5  12    7.31    3.41   0
 -10  -5  12    2.33    4.72   0
 -10  -5  12    6.10    5.76   0
 -10   5  12    7.72    4.46   0
  -9   5  12    3.05    4.70   0
  -9  -5  12    2.65    5.70   0
  -9   5  12   -1.32    4.54   0
  -9  -5  12    1.24    4.65   0
  -8   5  12   -2.06    4.41   0
  -8   5  12    2.18    3.32   0
  -8  -5  12   -0.49    4.42   0
  -7   5  12    2.31    3.35   0
  -7  -5  12    3.68    4.38   0
  -6   5  12   -1.73    2.85   0
  -6  -5  12   -0.60    4.27   0
   5   5 -12   -1.29    4.01   0
  -5   5  12   -0.74    2.96   0
  -5  -5  12    0.51    3.83   0
   4   5 -12    3.42    3.98   0
  -4   5  12    2.21    2.83   0
  -4  -5  12    3.93    3.97   0
  -3  -5  12    0.46    4.10   0
   3   5 -12    2.07    4.06   0
  -3   5  12    0.65    4.07   0
   2  -5 -12   -1.76    4.04   0
  -2  -5  12    3.32    4.13   0
   2   5 -12    0.48    3.94   0
  -2   5  12   -0.04    4.14   0
   1  -5 -12    1.06    2.98   0
  -1  -5  12    3.84    4.16   0
   1   5 -12    1.19    3.90   0
  -1   5  12    1.41    2.82   0
   0  -5 -12   57.43    3.47   0
   0  -5  12   69.95    5.02   0
   0   5 -12   57.61    3.61   0
   0   5  12   62.71    4.65   0
  -1  -5 -12    2.68    4.30   0
   1  -5  12    2.13    4.49   0
  -1   5 -12    1.41    2.90   0
   1   5  12    1.94    4.22   0
  -2  -5 -12   93.09    4.07   0
   2  -5  12   89.42    5.09   0
  -2   5 -12   85.30    4.07   0
   2   5  12   79.84    5.07   0
  -3  -5 -12    6.12    4.44   0
   3  -5  12    5.34    3.36   0
  -3   5 -12    6.11    4.24   0
   3   5  12    2.28    3.19   0
  -4  -5 -12    5.12    3.08   0
   4  -5  12    8.43    4.51   0
  -4   5 -12    4.37    4.44   0
   4   5  12    4.48    4.36   0
   5   5  12    2.73    4.49   0
  -5  -5 -12    1.06    4.33   0
   5  -5  12   -1.82    4.44   0
  -5   5 -12    3.12    4.28   0
  -6  -5 -12    1.91    4.44   0
   6   5  12    2.21    4.58   0
  -6   5 -12    9.81    4.45   0
   6  -5  12    7.35    4.80   0
   7   5  12    0.99    3.62   0
  -7  -5 -12    5.33    4.79   0
  -7   5 -12    0.44    4.92   0
   7  -5  12    3.21    4.87   0
   8  -5  12   -0.03    5.06   0
  -8  -5 -12    1.09    3.59   0
   8   5  12    4.01    5.20   0
  -8   5 -12    3.67    3.35   0
   9  -5  12    4.02    3.53   0
  -9  -5 -12    0.49    5.12   0
   9   5  12    2.17    5.47   0
  -9   5 -12    5.20    5.06   0
  10  -5  12    7.78    5.68   0
 -10  -5 -12    3.36    5.79   0
  10   5  12    3.65    3.96   0
 -10   5 -12   -2.65    5.56   0
 -14   6  12    2.82    5.89   0
 -14  -6  12    1.43    6.09   0
 -14   6  12    3.40    5.74   0
 -14  -6  12   -0.94    5.83   0
 -13   6  12   -0.70    3.76   0
 -13  -6  12    2.20    5.75   0
 -13   6  12   -3.07    5.14   0
 -13  -6  12    2.27    5.70   0
 -12   6  12    0.58    3.59   0
 -12  -6  12    1.31    6.10   0
 -12  -6  12   -0.12    6.26   0
 -12   6  12    2.04    3.50   0
 -11   6  12    5.47    5.03   0
 -11  -6  12    5.21    5.06   0
 -11   6  12    7.41    4.96   0
 -11  -6  12    5.98    5.38   0
 -10   6  12    4.71    3.54   0
 -10   6  12    1.81    3.39   0
 -10  -6  12    3.99    5.93   0
 -10  -6  12    2.21    6.22   0
  -9   6  12    3.30    3.22   0
  -9   6  12    2.77    3.10   0
  -9  -6  12    3.11    4.79   0
  -9  -6  12    3.63    6.16   0
  -8   6  12    6.03    4.58   0
  -8  -6  12    3.98    5.57   0
  -8  -6  12    1.84    4.56   0
  -8   6  12    6.85    4.53   0
  -7   6  12    7.77    4.45   0
  -7  -6  12    4.37    4.48   0
  -7   6  12    4.74    3.18   0
  -6   6  12    1.94    4.33   0
  -6  -6  12    1.88    4.42   0
  -5  -6  12   21.69    4.85   0
   5   6 -12   19.75    4.93   0
  -5   6  12   18.20    4.25   0
  -4  -6  12    2.10    4.59   0
   4   6 -12   -0.02    4.54   0
  -4   6  12    2.03    2.95   0
  -3  -6  12   10.56    4.02   0
   3   6 -12    8.55    4.18   0
  -3   6  12    5.87    4.14   0
  -2  -6  12    5.47    4.52   0
   2   6 -12    4.71    3.92   0
  -2   6  12    2.52    4.36   0
   1  -6 -12   -1.43    4.31   0
  -1  -6  12    6.71    4.13   0
   1   6 -12    4.20    4.00   0
  -1   6  12    4.41    4.11   0
   0  -6 -12   -0.28    3.05   0
   0  -6  12    1.74    3.31   0
   0   6 -12   -0.30    4.29   0
   0   6  12    2.46    4.29   0
  -1  -6 -12   18.86    4.70   0
   1  -6  12   21.03    4.59   0
  -1   6 -12   21.17    4.35   0
   1   6  12   18.46    3.29   0
  -2  -6 -12   11.38    4.41   0
   2  -6  12   12.26    4.68   0
  -2   6 -12   10.66    4.36   0
   2   6  12   10.82    4.36   0
  -3  -6 -12    2.14    4.45   0
  -3   6 -12    6.41    4.38   0
   3  -6  12    6.13    4.68   0
   3   6  12    6.59    4.44   0
  -4  -6 -12    4.09    4.52   0
  -4   6 -12    4.67    4.82   0
   4  -6  12    1.24    5.03   0
   4   6  12   -1.33    4.36   0
   5   6  12    3.08    4.56   0
  -5  -6 -12    3.53    3.43   0
  -5   6 -12    3.71    3.12   0
   5  -6  12    0.63    3.05   0
   6  -6  12   -3.72    4.88   0
   6   6  12    0.39    4.99   0
  -6  -6 -12   -2.37    3.40   0
  -6   6 -12    4.62    4.69   0
   7  -6  12    5.82    3.72   0
  -7  -6 -12    0.86    4.87   0
   7   6  12    4.24    5.07   0
  -7   6 -12    4.96    5.13   0
   8  -6  12    3.96    5.32   0
  -8  -6 -12    6.47    5.20   0
   8   6  12   -0.14    5.27   0
  -8   6 -12   -1.58    5.15   0
   9  -6  12   -0.67    3.73   0
  -9  -6 -12   -1.06    5.50   0
   9   6  12    2.27    3.91   0
  -9   6 -12   -0.45    5.39   0
 -13   7  12    0.85    4.03   0
 -13  -7  12    1.82    7.34   0
 -13  -7  12    3.07    8.41   0
 -13   7  12    2.31    3.95   0
 -12   7  12    2.12    3.97   0
 -12  -7  12    1.12    7.87   0
 -12  -7  12    2.02    7.96   0
 -12   7  12   -0.01    3.95   0
 -11   7  12   -0.83    5.15   0
 -11   7  12    0.46    5.06   0
 -11  -7  12    0.24    7.82   0
 -11  -7  12    1.33    7.90   0
 -10   7  12    0.84    3.45   0
 -10  -7  12    1.60    7.37   0
 -10   7  12    1.92    5.02   0
 -10  -7  12    0.84    7.11   0
  -9   7  12   -0.73    3.35   0
  -9   7  12   -1.02    3.36   0
  -9  -7  12    3.22    6.96   0
  -9  -7  12    1.53    6.83   0
  -8  -7  12    0.75    7.40   0
  -8   7  12    5.69    4.60   0
  -8  -7  12    2.31    5.80   0
  -8   7  12   -0.12    4.41   0
  -7  -7  12    1.73    5.87   0
  -7   7  12    5.08    4.58   0
  -7   7  12    3.45    4.79   0
  -6   7  12   25.13    3.64   0
  -6  -7  12   17.55    5.36   0
  -6   7  12   17.82    3.26   0
  -5   7  12    0.43    4.75   0
  -5  -7  12    2.66    4.57   0
   5   7 -12    0.54    4.51   0
   4   7 -12   13.64    5.69   0
  -4   7  12   17.00    4.54   0
  -4  -7  12   20.73    6.02   0
   3   7 -12    1.25    4.58   0
  -3   7  12    2.25    3.14   0
  -3  -7  12    0.54    4.94   0
   2   7 -12    2.94    4.58   0
  -2   7  12    4.84    4.31   0
  -2  -7  12    2.12    4.67   0
   1   7 -12    6.51    4.60   0
  -1   7  12    5.90    3.17   0
  -1  -7  12    8.46    4.77   0
   0   7 -12    0.38    4.47   0
   0   7  12   -0.45    4.33   0
   0  -7  12    5.66    4.81   0
   0  -7 -12   -3.02    4.44   0
  -1  -7 -12    1.12    4.73   0
  -1   7 -12    0.71    4.35   0
   1   7  12    0.00    4.16   0
   1  -7  12    2.00    4.48   0
  -2  -7 -12    0.94    4.45   0
  -2   7 -12    3.88    4.45   0
   2   7  12    0.81    4.53   0
   2  -7  12   -1.79    4.42   0
  -3  -7 -12    3.80    4.69   0
  -3   7 -12   -1.54    4.53   0
   3   7  12   -0.82    3.34   0
   3  -7  12    5.46    3.30   0
   4  -7  12    3.71    5.12   0
  -4  -7 -12    2.13    4.80   0
  -4   7 -12    1.54    3.49   0
   4   7  12    2.99    4.73   0
   5  -7  12    3.93    5.12   0
   5   7  12   -3.81    4.53   0
  -5  -7 -12    1.43    4.74   0
  -5   7 -12    1.27    3.32   0
   6  -7  12   -1.25    3.72   0
  -6  -7 -12    0.52    3.59   0
   6   7  12    4.31    5.23   0
  -6   7 -12    4.16    4.99   0
  -7  -7 -12    7.34    5.42   0
   7  -7  12    4.40    3.70   0
   7   7  12    7.06    5.46   0
  -7   7 -12    3.20    5.17   0
  -8  -7 -12    1.65    3.85   0
   8  -7  12    4.85    5.65   0
   8   7  12    0.94    3.95   0
  -8   7 -12    1.18    3.76   0
 -12   8  12    2.34    4.09   0
 -11   8  12    3.98    4.22   0
 -11   8  12    0.50    3.81   0
 -10   8  12    1.25    3.43   0
 -10   8  12    0.07    5.33   0
  -9   8  12    0.85    5.09   0
  -9   8  12   -1.33    3.52   0
  -8   8  12   -0.03    3.55   0
  -8   8  12   -0.69    5.02   0
  -7  -8  12    2.14    9.80   0
  -7   8  12   -0.59    3.62   0
  -7   8  12    1.10    3.30   0
  -7  -8  12    0.86    9.58   0
  -6   8  12    5.47    4.82   0
  -6   8  12   -2.70    5.17   0
  -6  -8  12    1.44    7.19   0
  -5   8  12    5.32    5.08   0
  -5  -8  12    1.70    6.24   0
  -5   8  12    0.45    3.31   0
   4   8 -12    0.49    5.00   0
  -4   8  12   -0.61    3.22   0
  -4  -8  12    1.78    6.43   0
  -3   8  12    1.78    3.39   0
  -3  -8  12    0.86    5.01   0
   3   8 -12    1.60    4.90   0
   2   8 -12    2.06    4.59   0
  -2   8  12    5.58    4.73   0
  -2  -8  12    5.17    4.60   0
   1   8 -12    1.75    4.47   0
  -1   8  12    3.80    4.47   0
  -1  -8  12    0.64    4.76   0
   0   8 -12    4.45    4.68   0
   0   8  12    3.54    4.40   0
   0  -8  12    7.28    4.87   0
   1  -8  12    3.68    4.92   0
  -1   8 -12    3.24    4.85   0
   1   8  12    0.69    3.25   0
  -2  -8 -12    2.88    4.90   0
   2  -8  12    4.67    4.94   0
  -2   8 -12    1.72    4.80   0
   2   8  12    2.02    3.37   0
  -3  -8 -12    1.45    5.12   0
  -3   8 -12    0.99    4.87   0
   3   8  12    1.39    4.99   0
   3  -8  12    1.11    3.39   0
   4   8  12    1.49    5.09   0
  -4  -8 -12    2.61    4.99   0
   4  -8  12    3.77    5.22   0
  -4   8 -12    2.23    4.99   0
   5   8  12    2.40    5.32   0
   5  -8  12   -1.69    5.26   0
  -5   8 -12    5.47    5.09   0
  -5  -8 -12    4.64    5.27   0
  -6  -8 -12    1.89    5.57   0
   6   8  12    2.46    5.42   0
   6  -8  12    0.74    5.38   0
  -6   8 -12   -1.09    5.48   0
  -7  -8 -12    0.80    5.61   0
   7   8  12    2.92    5.63   0
   7  -8  12    3.66    6.02   0
  -7   8 -12    2.92    4.09   0
 -10   9  12    1.35    5.89   0
 -10   9  12   -0.03    4.09   0
  -9   9  12    8.69    3.87   0
  -9   9  12    6.83    5.58   0
  -8   9  12   -2.78    3.75   0
  -8   9  12    4.47    3.58   0
  -7   9  12    2.49    5.09   0
  -7   9  12   -2.17    3.64   0
  -6   9  12    5.31    4.90   0
  -6   9  12    2.09    5.12   0
  -5  -9  12    0.84    8.78   0
  -5   9  12   -0.28    5.08   0
  -5   9  12    2.59    4.92   0
   4   9 -12    2.48    6.09   0
  -4   9  12    4.34    4.76   0
  -4  -9  12    3.47    7.16   0
  -4   9  12    6.51    4.47   0
   3   9 -12    3.30    6.20   0
  -3   9  12    3.59    4.62   0
  -3  -9  12    5.21    6.23   0
   2   9 -12    3.20    6.23   0
  -2  -9  12    2.22    6.70   0
  -2   9  12   -0.05    4.81   0
  -1  -9  12   -0.89    6.61   0
   1   9 -12   -1.18    5.13   0
  -1   9  12    0.47    4.55   0
   0  -9  12    2.48    5.27   0
   0   9 -12    1.92    5.21   0
   0   9  12   -1.96    4.60   0
   1  -9  12    4.64    5.40   0
  -1   9 -12    4.10    5.38   0
   1   9  12    3.39    4.90   0
   2  -9  12    1.03    3.36   0
  -2   9 -12   -0.37    4.65   0
   2   9  12    1.30    5.09   0
   3  -9  12    3.33    5.26   0
  -3   9 -12    1.46    5.08   0
   3   9  12    4.77    5.25   0
   4   9  12    2.73    5.40   0
   4  -9  12    0.27    5.00   0
  -4   9 -12    2.84    5.33   0
  -4  -9 -12    2.83    5.81   0
  -5  -9 -12    0.79    5.79   0
   5  -9  12    4.90    5.28   0
  -5   9 -12   -0.38    5.55   0
   5   9  12    0.29    5.73   0
  -8  10  12    6.17    5.65   0
  -8  10  12    3.32    4.31   0
  -7  10  12   -1.62    4.16   0
  -7  10  12    1.09    3.77   0
  -6  10  12    6.16    5.21   0
  -6  10  12    4.66    4.08   0
  -5  10  12   -0.05    5.44   0
  -5  10  12    7.39    5.39   0
  -4  10  12    3.95    5.24   0
  -4  10  12    0.61    5.05   0
  -3  10  12    6.48    4.96   0
   3  10 -12    2.54    6.99   0
  -3  10  12    2.78    5.11   0
  -3 -10  12    3.33    6.77   0
  -2 -10  12    0.61    5.53   0
   2  10 -12    0.19    5.64   0
  -2  10  12    3.26    5.29   0
  -2  10  12   -0.09    5.28   0
   1  10 -12   -1.41    5.16   0
  -1  10  12    4.26    5.03   0
  -1 -10  12    0.35    5.46   0
   0  10 -12    4.16    5.61   0
   0  10  12    3.27    5.37   0
   0 -10  12   -1.79    5.62   0
  -1  10 -12    2.92    5.71   0
   1  10  12    2.47    5.52   0
   1 -10  12   -0.44    5.54   0
  -2  10 -12    0.75    5.62   0
   2 -10  12    3.76    5.81   0
   2  10  12   -0.75    5.92   0
  -3  10 -12    1.15    5.53   0
   3 -10  12    1.20    5.59   0
   3  10  12    4.59    5.86   0
  -3  11  12    0.83    5.71   0
   2  11 -12   -0.18    7.42   0
  -2  11  12    4.76    5.51   0
  -2 -11  12    3.08    7.19   0
  -1 -11  12    1.47    5.93   0
 -16   1  13    1.09    5.97   0
 -16  -1  13    5.42    5.64   0
 -16  -1  13    5.30    3.85   0
 -16   1  13   -4.88    4.13   0
 -15   1  13    2.72    5.33   0
 -15  -1  13   -0.70    4.02   0
 -15  -1  13    2.47    3.80   0
 -15   1  13   -0.46    3.62   0
 -14   1  13    1.74    5.03   0
 -14  -1  13    0.69    3.46   0
 -14  -1  13   -0.85    4.69   0
 -14   1  13   -3.01    3.59   0
 -13   1  13    5.14    4.86   0
 -13  -1  13    1.37    3.64   0
 -13  -1  13    5.31    5.00   0
 -13   1  13   -0.88    3.23   0
 -12   1  13    2.93    4.78   0
 -12  -1  13    6.05    4.80   0
 -12  -1  13    1.56    3.30   0
 -12   1  13    0.28    4.44   0
 -11  -1  13    3.15    3.30   0
 -11   1  13    8.06    4.34   0
 -11  -1  13    2.71    4.47   0
 -11   1  13    3.78    4.49   0
 -10   1  13    4.97    4.26   0
 -10  -1  13    3.50    4.40   0
 -10   1  13    5.75    4.14   0
 -10  -1  13    2.93    3.10   0
  -9   1  13    0.57    4.03   0
  -9  -1  13    0.56    2.97   0
  -8   1  13   13.86    4.03   0
  -8  -1  13    6.48    4.30   0
  -7  -1  13    0.08    2.92   0
  -7   1  13   -0.19    4.01   0
  -6   1  13    1.58    2.78   0
  -6  -1  13   -0.97    3.87   0
   6   1 -13   -1.03    4.01   0
   5   1 -13    6.00    3.85   0
  -5   1  13    1.24    2.70   0
   5  -1 -13    3.09    2.94   0
  -5  -1  13   -1.82    3.73   0
   4  -1 -13   37.08    4.40   0
   4   1 -13   32.57    3.30   0
  -4   1  13   36.18    4.20   0
  -4  -1  13   35.90    4.24   0
   3  -1 -13   25.84    3.27   0
   3   1 -13   31.23    4.34   0
  -3   1  13   30.59    4.23   0
  -3  -1  13   32.20    4.29   0
   2  -1 -13    3.80    2.89   0
   2   1 -13    0.94    2.95   0
  -2   1  13    3.20    3.92   0
  -2  -1  13    2.92    2.88   0
   1  -1 -13   10.46    2.82   0
   1   1 -13    9.38    4.04   0
  -1   1  13    9.02    2.90   0
  -1  -1  13    5.95    2.92   0
   0  -1 -13    3.50    3.92   0
   0   1 -13    4.01    2.81   0
   0   1  13    6.25    4.07   0
   0  -1  13    5.40    4.07   0
  -1  -1 -13    3.70    4.06   0
  -1   1 -13    2.35    3.91   0
   1   1  13    2.20    4.18   0
   1  -1  13   -0.09    2.74   0
   2  -1  13    3.59    4.15   0
  -2  -1 -13    2.60    2.78   0
  -2   1 -13    3.22    2.78   0
   2   1  13    1.29    4.02   0
   3   1  13   -2.95    4.06   0
  -3  -1 -13    1.66    3.79   0
  -3   1 -13    3.44    4.05   0
   3  -1  13    2.29    4.27   0
   4   1  13    1.51    4.16   0
   4  -1  13    7.10    4.41   0
  -4  -1 -13   -1.62    2.81   0
  -4   1 -13    0.22    4.15   0
   5   1  13    2.80    3.12   0
   5  -1  13   -2.23    3.12   0
  -5  -1 -13    0.77    4.21   0
  -5   1 -13    2.10    4.29   0
   6   1  13   14.85    4.87   0
   6  -1  13   13.04    4.83   0
  -6  -1 -13   15.37    4.27   0
  -6   1 -13   14.83    4.79   0
   7   1  13   -3.14    4.48   0
   7  -1  13    7.25    4.62   0
  -7  -1 -13   -1.38    4.38   0
  -7   1 -13    3.56    3.14   0
   8   1  13    4.13    4.87   0
  -8  -1 -13    7.01    4.63   0
   8  -1  13   -5.99    4.89   0
  -8   1 -13    6.62    3.48   0
  -9  -1 -13    4.40    4.87   0
   9   1  13    3.66    5.04   0
  -9   1 -13    0.21    5.05   0
   9  -1  13   -1.02    3.72   0
 -10  -1 -13   -1.11    3.79   0
 -10   1 -13   -2.05    3.80   0
  10   1  13   -0.97    5.45   0
  10  -1  13    4.06    5.17   0
 -11  -1 -13    4.82    5.54   0
  11  -1  13    5.66    4.07   0
 -11   1 -13    0.77    5.60   0
  11   1  13    8.03    5.71   0
 -16  -2  13   -3.36    4.17   0
 -16   2  13    3.25    5.80   0
 -15  -2  13    1.94    5.44   0
 -15   2  13   -2.83    5.39   0
 -15  -2  13    1.96    5.57   0
 -15   2  13    4.56    3.83   0
 -14   2  13    5.69    5.07   0
 -14  -2  13   -2.34    5.33   0
 -14  -2  13    2.94    4.93   0
 -14   2  13   -1.14    3.33   0
 -13  -2  13    1.06    4.91   0
 -13   2  13    0.36    4.86   0
 -13  -2  13    1.89    4.95   0
 -13   2  13    3.07    3.53   0
 -12   2  13    3.71    4.28   0
 -12  -2  13    2.37    4.65   0
 -12  -2  13    4.67    4.33   0
 -12   2  13    6.24    4.55   0
 -11  -2  13   -0.04    4.34   0
 -11   2  13    1.80    4.20   0
 -11  -2  13    0.46    4.26   0
 -11   2  13   -0.54    3.11   0
 -10  -2  13    1.00    4.27   0
 -10  -2  13    1.91    4.33   0
 -10   2  13   -0.18    4.68   0
 -10   2  13    0.30    4.47   0
  -9   2  13   -0.78    3.01   0
  -9  -2  13    1.03    2.96   0
  -8   2  13   33.71    3.14   0
  -8  -2  13   32.80    4.40   0
  -7  -2  13   22.08    3.06   0
  -7   2  13   30.69    4.32   0
  -6   2  13   32.78    3.11   0
  -6  -2  13   40.27    4.36   0
   6   2 -13   41.99    4.44   0
   5   2 -13   12.74    4.13   0
  -5   2  13   11.29    4.05   0
  -5  -2  13   10.11    2.84   0
   5  -2 -13   12.06    3.10   0
   4  -2 -13    1.42    2.94   0
   4   2 -13    1.95    3.42   0
  -4   2  13   -0.48    2.83   0
  -4  -2  13    1.99    2.83   0
   3  -2 -13   11.15    2.91   0
   3   2 -13    6.19    3.91   0
  -3   2  13    8.64    4.03   0
  -3  -2  13    9.23    3.97   0
   2  -2 -13   17.60    2.98   0
   2   2 -13   18.97    3.86   0
  -2   2  13   14.03    2.89   0
  -2  -2  13   16.27    3.90   0
   1  -2 -13    4.13    2.88   0
   1   2 -13    4.61    2.80   0
  -1   2  13    4.50    2.84   0
  -1  -2  13    3.61    4.11   0
   0  -2 -13    6.38    2.93   0
   0   2 -13   10.48    4.04   0
   0   2  13   12.04    4.05   0
   0  -2  13    9.27    3.05   0
   1  -2  13    0.72    4.22   0
  -1  -2 -13    1.79    2.73   0
  -1   2 -13   -0.02    3.90   0
   1   2  13    1.50    2.94   0
  -2  -2 -13    9.18    3.96   0
   2  -2  13    6.09    4.01   0
  -2   2 -13    4.05    4.00   0
   2   2  13    7.60    2.82   0
   3  -2  13    0.30    4.26   0
  -3  -2 -13    0.45    4.11   0
  -3   2 -13   -0.17    2.70   0
   3   2  13    1.85    2.96   0
   4  -2  13   -0.72    3.29   0
   4   2  13    2.07    4.14   0
  -4  -2 -13    1.46    3.94   0
  -4   2 -13   -1.05    3.13   0
   5   2  13   28.09    3.37   0
   5  -2  13   29.50    3.54   0
  -5  -2 -13   26.55    4.42   0
  -5   2 -13   27.91    3.24   0
   6   2  13    9.37    3.20   0
   6  -2  13   15.74    3.38   0
  -6  -2 -13    8.15    4.41   0
  -6   2 -13    7.05    4.62   0
   7   2  13    4.81    4.56   0
  -7  -2 -13   -0.84    4.46   0
   7  -2  13    3.16    3.46   0
  -7   2 -13    1.53    3.07   0
   8   2  13    4.13    5.23   0
  -8  -2 -13   -1.20    3.36   0
   8  -2  13    2.91    5.02   0
  -8   2 -13    3.72    3.54   0
  -9  -2 -13   -1.11    3.60   0
   9   2  13    1.96    5.28   0
  -9   2 -13    0.79    4.94   0
   9  -2  13    1.80    3.64   0
  10  -2  13    1.14    5.35   0
 -10  -2 -13   -1.30    3.81   0
  10   2  13    2.91    5.19   0
 -10   2 -13   -0.40    3.68   0
 -11  -2 -13    3.31    5.74   0
 -11   2 -13    1.06    3.99   0
 -15   3  13   -1.33    5.56   0
 -15  -3  13   -0.18    5.74   0
 -15  -3  13    2.89    5.96   0
 -15   3  13   -1.83    3.70   0
 -14   3  13    1.35    3.44   0
 -14  -3  13    1.17    5.04   0
 -14  -3  13    1.34    5.14   0
 -14   3  13    0.14    4.97   0
 -13   3  13   -2.35    5.27   0
 -13   3  13   -5.66    5.02   0
 -13  -3  13    3.06    4.93   0
 -13  -3  13    5.75    5.02   0
 -12   3  13    0.10    3.60   0
 -12  -3  13    8.89    4.97   0
 -12  -3  13    6.27    4.77   0
 -12   3  13    0.28    4.80   0
 -11   3  13    5.67    4.62   0
 -11   3  13    7.66    4.45   0
 -11  -3  13   10.50    4.69   0
 -11  -3  13    5.67    4.50   0
 -10  -3  13    2.50    3.09   0
 -10  -3  13    0.12    4.29   0
 -10   3  13    3.76    4.34   0
 -10   3  13    0.81    3.14   0
  -9   3  13   17.50    3.26   0
  -9  -3  13   20.60    4.36   0
  -9   3  13   14.33    3.32   0
  -8   3  13    6.21    3.07   0
  -8  -3  13    1.96    2.87   0
  -7   3  13    9.29    4.21   0
  -7  -3  13    6.26    2.93   0
  -6   3  13    4.03    4.23   0
   6   3 -13    0.97    4.06   0
  -6  -3  13    1.76    4.02   0
   5   3 -13   25.46    4.27   0
  -5   3  13   19.88    3.30   0
  -5  -3  13   28.62    4.18   0
   4  -3 -13    4.53    4.27   0
   4   3 -13    4.80    2.82   0
  -4   3  13    5.52    2.88   0
  -4  -3  13    4.20    3.91   0
   3  -3 -13   -1.37    2.86   0
   3   3 -13   -0.53    3.85   0
  -3   3  13    4.79    3.96   0
  -3  -3  13   -1.29    3.94   0
   2  -3 -13   38.38    4.33   0
   2   3 -13   30.55    3.14   0
  -2   3  13   29.87    4.18   0
  -2  -3  13   33.70    4.24   0
   1  -3 -13   11.82    2.94   0
   1   3 -13   17.30    3.95   0
  -1   3  13   18.97    3.00   0
  -1  -3  13   18.00    3.04   0
   0  -3  13   24.33    4.48   0
   0  -3 -13   27.32    4.22   0
   0   3 -13   23.88    3.17   0
   0   3  13   24.78    4.22   0
   1  -3  13  225.95    5.82   0
  -1  -3 -13  233.36    5.66   0
  -1   3 -13  216.51    5.59   0
   1   3  13  223.80    5.56   0
   2  -3  13   17.71    4.41   0
  -2  -3 -13   15.12    4.27   0
  -2   3 -13   16.79    4.24   0
   2   3  13   12.66    3.01   0
   3  -3  13   36.60    4.52   0
  -3  -3 -13   33.37    4.50   0
  -3   3 -13   35.31    3.17   0
   3   3  13   32.77    3.36   0
   4   3  13   12.25    4.34   0
   4  -3  13   14.06    4.44   0
  -4  -3 -13   17.38    3.06   0
  -4   3 -13   17.67    4.29   0
   5   3  13    6.93    4.50   0
  -5  -3 -13    7.65    2.96   0
   5  -3  13   15.24    4.91   0
  -5   3 -13   13.51    3.47   0
   6   3  13   -0.20    4.84   0
  -6  -3 -13    0.88    4.69   0
   6  -3  13    2.84    4.66   0
  -6   3 -13    0.77    4.46   0
   7   3  13    8.43    5.05   0
  -7  -3 -13    4.55    4.61   0
   7  -3  13    4.46    3.76   0
  -7   3 -13    5.94    4.68   0
   8   3  13    0.81    5.02   0
  -8  -3 -13   -2.81    3.62   0
  -8   3 -13    1.39    4.95   0
   8  -3  13    4.56    4.88   0
  -9  -3 -13    6.23    5.34   0
   9   3  13    8.48    5.28   0
  -9   3 -13    0.88    3.49   0
   9  -3  13    3.96    5.27   0
  10  -3  13    1.20    5.46   0
 -10  -3 -13    1.90    3.77   0
  10   3  13    1.69    3.72   0
 -10   3 -13    0.31    5.44   0
 -15   4  13    3.75    5.77   0
 -15  -4  13    5.56    5.93   0
 -15  -4  13    0.57    6.00   0
 -15   4  13    4.27    5.60   0
 -14   4  13    0.62    3.93   0
 -14  -4  13    3.85    5.61   0
 -14  -4  13   -0.40    5.38   0
 -14   4  13   -2.25    3.84   0
 -13   4  13   -0.05    5.17   0
 -13   4  13    4.32    4.99   0
 -13  -4  13    4.84    4.99   0
 -13  -4  13    5.27    5.48   0
 -12  -4  13    6.69    4.97   0
 -12   4  13    6.52    3.66   0
 -12  -4  13    6.93    5.02   0
 -12   4  13    7.34    5.07   0
 -11   4  13   -2.34    4.78   0
 -11  -4  13   -0.28    4.94   0
 -11  -4  13    1.69    4.60   0
 -11   4  13   -3.13    4.68   0
 -10   4  13   13.41    4.60   0
 -10  -4  13   10.79    4.73   0
 -10   4  13   13.78    4.57   0
 -10  -4  13   11.27    4.74   0
  -9   4  13    7.26    3.01   0
  -9   4  13    6.50    4.62   0
  -9  -4  13    8.33    4.54   0
  -8   4  13    0.16    4.59   0
  -8  -4  13    1.75    4.16   0
  -7   4  13    0.71    4.33   0
  -7  -4  13    2.89    4.00   0
   6   4 -13    7.74    4.13   0
  -6   4  13    7.51    4.11   0
  -6  -4  13    5.17    3.97   0
  -5   4  13    6.72    2.91   0
  -5  -4  13    4.29    3.98   0
   5   4 -13    8.24    4.06   0
   4   4 -13    1.59    2.83   0
  -4   4  13    1.82    3.01   0
  -4  -4  13    2.66    2.88   0
   3  -4 -13    2.78    4.18   0
   3   4 -13    1.23    3.93   0
  -3   4  13   -1.35    3.99   0
  -3  -4  13    0.44    4.04   0
   2  -4 -13    2.54    2.83   0
   2   4 -13    4.07    3.94   0
  -2   4  13    2.48    3.00   0
  -2  -4  13    5.24    4.29   0
  -1  -4  13   21.13    4.33   0
   1  -4 -13   18.81    4.41   0
   1   4 -13   21.31    3.23   0
  -1   4  13   21.34    4.44   0
   0  -4 -13    0.49    4.23   0
   0   4 -13    2.93    4.04   0
   0  -4  13    7.26    4.22   0
   0   4  13    6.53    4.14   0
  -1  -4 -13    2.33    3.04   0
   1  -4  13    7.79    3.20   0
  -1   4 -13   10.57    4.32   0
   1   4  13    5.38    3.14   0
  -2  -4 -13    4.02    4.16   0
   2  -4  13    7.32    4.44   0
  -2   4 -13    6.29    4.04   0
   2   4  13    2.47    4.14   0
  -3  -4 -13   37.14    4.52   0
   3  -4  13   37.54    3.46   0
  -3   4 -13   44.20    4.37   0
   3   4  13   38.73    4.59   0
   4   4  13    9.17    4.38   0
  -4  -4 -13    9.19    3.03   0
   4  -4  13    9.37    2.99   0
  -4   4 -13    7.80    3.06   0
   5   4  13    4.09    4.78   0
  -5  -4 -13    2.93    3.30   0
   5  -4  13    2.73    4.64   0
  -5   4 -13    0.85    3.02   0
   6   4  13   -1.30    4.84   0
  -6  -4 -13    1.57    4.57   0
   6  -4  13    3.13    3.43   0
  -6   4 -13    2.48    4.50   0
   7   4  13   -1.32    3.57   0
  -7  -4 -13    1.71    4.90   0
  -7   4 -13    2.15    3.37   0
   7  -4  13   -2.35    3.61   0
   8   4  13   -2.24    4.88   0
  -8  -4 -13   -5.99    4.84   0
  -8   4 -13    4.62    5.02   0
   8  -4  13    4.09    3.66   0
   9  -4  13    1.45    3.87   0
  -9  -4 -13    1.42    3.91   0
   9   4  13    1.94    5.52   0
  -9   4 -13    4.21    3.80   0
  10  -4  13   -1.93    3.96   0
 -10  -4 -13    3.44    4.21   0
  10   4  13   -1.83    4.14   0
 -10   4 -13   -1.53    5.48   0
 -14   5  13    0.61    4.03   0
 -14  -5  13    2.23    5.48   0
 -14  -5  13    0.65    6.09   0
 -14   5  13   -0.72    3.84   0
 -13   5  13    4.40    5.29   0
 -13   5  13    2.75    3.72   0
 -13  -5  13   -0.62    5.63   0
 -13  -5  13    2.72    5.04   0
 -12   5  13    3.51    3.72   0
 -12   5  13    3.16    3.54   0
 -12  -5  13    2.58    5.29   0
 -12  -5  13    1.54    5.33   0
 -11   5  13    7.88    5.07   0
 -11  -5  13    4.27    5.08   0
 -11  -5  13    1.26    6.23   0
 -11   5  13    8.01    4.87   0
 -10   5  13    7.84    4.64   0
 -10   5  13    9.00    4.61   0
 -10  -5  13    2.89    4.71   0
 -10  -5  13    3.92    4.80   0
  -9   5  13    3.62    4.60   0
  -9  -5  13   -0.56    4.56   0
  -9   5  13    3.96    4.48   0
  -9  -5  13   -1.66    5.45   0
  -8   5  13    1.53    4.65   0
[truncated: 182,681 more chars]
