# Supplementary material for: Crystal structure and Hirshfeld surface analysis of N,N′-bis­(3-tert-butyl-2-hy­droxy-5-methyl­benzyl­idene)ethane-1,2-di­amine
Source: Acta Crystallogr E Crystallogr Commun. 2018 Jul 24;74(Pt 8):1147–50. doi: 10.1107/S2056989018009726 (PMC6073007; doi:10.1107/S2056989018009726)
Supplement: Supplementary file 2 [file e-74-01147-Isup2.hkl]

data_I                                                                          
_shelx_title ' shelxt_a.res in P2(1)/c'                                         
_shelx_refln_list_code          4                                               
_shelx_F_calc_maximum      244.61                                               
_exptl_crystal_F_000       888.00                                               
_reflns_d_resolution_high  0.8394                                               
                                                                                
loop_                                                                           
 _space_group_symop_operation_xyz                                               
 'x, y, z'                                                                      
 '-x, y+1/2, -z+1/2'                                                            
 '-x, -y, -z'                                                                   
 'x, -y-1/2, z-1/2'                                                             
                                                                                
_cell_length_a    13.1124                                                       
_cell_length_b     9.8498                                                       
_cell_length_c    19.7365                                                       
_cell_angle_alpha  90.000                                                       
_cell_angle_beta  106.892                                                       
_cell_angle_gamma  90.000                                                       
                                                                                
_shelx_F_squared_multiplier     1.000                                           
                                                                                
loop_                                                                           
 _refln_index_h                                                                 
 _refln_index_k                                                                 
 _refln_index_l                                                                 
 _refln_F_squared_calc                                                          
 _refln_F_squared_meas                                                          
 _refln_F_squared_sigma                                                         
 _refln_observed_status                                                         
   1   0   0       6049.30       6165.49       138.83 o                         
   2   0   0      24738.89      22201.74       231.26 o                         
   3   0   0        921.40        809.38        28.65 o                         
   4   0   0        425.57        362.23        25.33 o                         
   5   0   0        104.35        107.85        19.42 o                         
   6   0   0        236.62        256.53        19.19 o                         
   7   0   0         13.45         -2.96        12.69 o                         
   8   0   0        153.18        167.19        14.65 o                         
   9   0   0         11.79         10.97        18.39 o                         
  10   0   0          2.18         -6.33        18.56 o                         
  11   0   0          2.17        -12.74        17.54 o                         
  12   0   0         13.54          8.88        19.88 o                         
  13   0   0        399.10        417.36        22.01 o                         
  14   0   0         16.64         16.91        21.93 o                         
   1   1   0      12084.10      12327.83       276.27 o                         
   2   1   0       1330.70       1321.71        26.21 o                         
   3   1   0          0.15          0.11        14.72 o                         
   4   1   0        130.13        120.14        14.71 o                         
   5   1   0        929.54        932.02        15.94 o                         
   6   1   0         20.73         35.15        11.67 o                         
   7   1   0         69.37         57.72        11.53 o                         
   8   1   0         47.24         36.66        11.36 o                         
   9   1   0        190.65        177.25        12.37 o                         
  10   1   0         33.58         29.28        11.63 o                         
  11   1   0          0.37         21.40        13.13 o                         
  12   1   0        147.57        155.66        12.72 o                         
  13   1   0         21.86         32.20        12.98 o                         
  14   1   0        155.43        171.18        14.44 o                         
   0   2   0       3391.67       3348.88        93.98 o                         
   1   2   0        108.31        133.13        19.63 o                         
   2   2   0       3087.47       2990.16        54.31 o                         
   3   2   0         74.15         73.43        15.22 o                         
   4   2   0       2101.06       2003.04        44.93 o                         
   5   2   0       2126.16       2126.21        43.08 o                         
   6   2   0        254.25        242.36        12.31 o                         
   7   2   0        196.85        190.86        12.47 o                         
   8   2   0        209.96        196.83        10.65 o                         
   9   2   0         60.08         78.65        11.87 o                         
  10   2   0        177.35        177.29        11.64 o                         
  11   2   0          0.19          1.42        11.99 o                         
  12   2   0          0.37          4.76        10.17 o                         
  13   2   0         10.48         11.46        11.16 o                         
  14   2   0         93.67         85.78        14.42 o                         
   1   3   0          5.61          5.07        13.95 o                         
   2   3   0         76.47         84.35        17.87 o                         
   3   3   0        736.37        732.44        26.53 o                         
   4   3   0        624.21        605.77        17.81 o                         
   5   3   0         49.01         56.46        13.11 o                         
   6   3   0        183.68        223.89        13.22 o                         
   7   3   0         11.32          0.40        11.60 o                         
   8   3   0        210.23        181.00        11.77 o                         
   9   3   0          3.58         17.16        11.56 o                         
  10   3   0          3.56         -3.29        11.83 o                         
  11   3   0         25.55         33.37        11.21 o                         
  12   3   0         17.87         19.70        11.36 o                         
  13   3   0          8.15          9.04        11.11 o                         
  14   3   0         20.86         24.27        13.77 o                         
   0   4   0        252.57        247.08        37.32 o                         
   1   4   0         30.50         38.57        13.90 o                         
   2   4   0        158.18        156.62        14.22 o                         
   3   4   0         56.12         64.54        13.16 o                         
   4   4   0       2123.03       2127.54        82.23 o                         
   5   4   0        688.44        661.54        19.50 o                         
   6   4   0         14.87         26.11        12.27 o                         
   7   4   0         17.08         24.12        12.68 o                         
   8   4   0         35.75         42.54        11.52 o                         
   9   4   0         34.73         24.38        13.03 o                         
  10   4   0          8.01          7.10        11.74 o                         
  11   4   0          0.38         12.39        13.56 o                         
  12   4   0         11.33         20.13        12.87 o                         
  13   4   0         40.02         46.37        15.05 o                         
  14   4   0         21.74         25.17        15.84 o                         
   1   5   0         13.22         12.40        17.84 o                         
   2   5   0        131.30        133.13        16.54 o                         
   3   5   0        156.35        162.28        26.33 o                         
   4   5   0        118.43        118.52        14.14 o                         
   5   5   0          4.32         13.44        11.91 o                         
   6   5   0        104.15         93.68        14.62 o                         
   7   5   0        113.34        123.54        13.96 o                         
   8   5   0         54.81         43.81        12.40 o                         
   9   5   0          7.60          9.26        11.27 o                         
  10   5   0         43.26         44.89        12.79 o                         
  11   5   0         35.40         47.34        12.32 o                         
  12   5   0          1.23          5.70        13.34 o                         
  13   5   0          5.99          8.83        13.54 o                         
   0   6   0          2.36         12.66        32.96 o                         
   1   6   0         47.66         40.31        17.50 o                         
   2   6   0         63.32         50.38        19.78 o                         
   3   6   0         38.66         56.59        17.38 o                         
   4   6   0        425.90        440.53        58.37 o                         
   5   6   0        266.68        278.90        20.24 o                         
   6   6   0          5.86         18.67        14.18 o                         
   7   6   0          0.02          6.98        14.87 o                         
   8   6   0         27.90         42.41        12.48 o                         
   9   6   0          6.78         19.42        12.15 o                         
  10   6   0         21.98         24.91        14.97 o                         
  11   6   0          1.24         10.90        12.46 o                         
  12   6   0         16.84         18.56        12.26 o                         
   1   7   0        237.57        216.78        20.40 o                         
   2   7   0        578.19        526.72        26.63 o                         
   3   7   0          7.92         12.00        25.02 o                         
   4   7   0         52.79         56.61        26.57 o                         
   5   7   0         21.44         27.90        18.33 o                         
   6   7   0          0.19          8.28        15.69 o                         
   7   7   0         26.83         24.78        18.66 o                         
   8   7   0          7.91         17.97        15.43 o                         
   9   7   0         14.28         16.75        13.35 o                         
  10   7   0         12.19         11.14        17.50 o                         
  11   7   0         47.38         48.16        16.04 o                         
   0   8   0       1535.44       1499.65        37.78 o                         
   1   8   0        221.87        214.42        21.58 o                         
   2   8   0        105.68         95.42        28.18 o                         
   3   8   0         17.25         35.89        26.75 o                         
   4   8   0          7.38         10.39        19.29 o                         
   5   8   0          0.94        -12.54        26.33 o                         
   6   8   0          1.36         21.20        27.53 o                         
   7   8   0          4.32         28.24        28.36 o                         
   8   8   0          1.49          4.60        21.50 o                         
   9   8   0          1.05        -12.24        16.39 o                         
  10   8   0         21.14         17.02        22.33 o                         
   1   9   0          0.40          1.40        15.02 o                         
   2   9   0          0.01        -30.09        30.09 o                         
   3   9   0          0.15          6.09        28.12 o                         
   4   9   0         21.92          8.12        29.26 o                         
   5   9   0         11.98         13.32        27.35 o                         
   6   9   0         14.46         32.06        29.08 o                         
   7   9   0          2.49         10.51        20.96 o                         
   8   9   0          5.92        -10.93        29.68 o                         
   9   9   0          5.36         -4.00        31.65 o                         
   0  10   0         34.34         33.91        26.83 o                         
   1  10   0         41.24         40.76        19.26 o                         
   2  10   0          5.38          9.64        22.95 o                         
   3  10   0          3.26         -6.39        29.50 o                         
   4  10   0         17.53         31.59        29.86 o                         
   5  10   0          2.02         -9.91        28.54 o                         
   6  10   0          2.16         26.87        29.50 o                         
   7  10   0          0.47         40.36        30.69 o                         
   1  11   0          0.90          1.40        23.39 o                         
   2  11   0          0.45          3.38        23.18 o                         
   3  11   0          0.71          3.99        22.23 o                         
   4  11   0          7.68         12.90        33.80 o                         
   5  11   0          1.72         -7.34        33.38 o                         
 -15   1   1          9.26         10.76        12.02 o                         
 -14   1   1         45.69         37.68        13.35 o                         
 -13   1   1         46.27         59.84        12.09 o                         
 -12   1   1          0.48         -4.41        10.80 o                         
 -11   1   1          0.81         10.85        11.51 o                         
 -10   1   1         19.74         11.21        11.38 o                         
  -9   1   1        219.10        199.22        12.59 o                         
  -8   1   1          3.55         22.86        12.16 o                         
  -7   1   1        184.65        187.08        10.87 o                         
  -6   1   1       1222.27       1208.63        56.26 o                         
  -5   1   1        389.07        405.47        15.35 o                         
  -4   1   1        721.27        747.00        17.97 o                         
  -3   1   1       7277.93       7006.93       204.38 o                         
  -2   1   1       4738.00       4675.50        90.86 o                         
  -1   1   1      10606.72      11817.23       150.65 o                         
   0   1   1          4.66         21.70        19.14 o                         
   1   1   1       3106.90       3096.38        81.45 o                         
   2   1   1       7689.26       7302.34       132.66 o                         
   3   1   1         46.59         58.62        14.81 o                         
   4   1   1       1059.97        970.60        18.96 o                         
   5   1   1         75.91         63.85        13.43 o                         
   6   1   1         24.77         22.98        10.41 o                         
   7   1   1       1162.99       1013.79        16.96 o                         
   8   1   1          0.88          1.28         9.32 o                         
   9   1   1        180.54        177.71        10.76 o                         
  10   1   1         26.03         22.52        10.32 o                         
  11   1   1         16.65         28.76        10.80 o                         
  12   1   1          0.07          5.77        13.87 o                         
  13   1   1          3.64         25.23        14.26 o                         
  14   1   1          6.15         26.30        12.31 o                         
 -14   2   1          1.07         14.45        10.89 o                         
 -13   2   1         55.49         57.51        12.92 o                         
 -12   2   1         31.09         38.75        13.29 o                         
 -11   2   1         14.31         23.59        13.08 o                         
 -10   2   1         62.61         61.05        10.57 o                         
  -9   2   1         81.90         77.10        10.81 o                         
  -8   2   1         15.94         24.98        11.42 o                         
  -7   2   1        110.88        124.35        13.52 o                         
  -6   2   1        925.39        878.20        31.60 o                         
  -5   2   1          5.64         15.60        12.77 o                         
  -4   2   1          0.10         13.39        13.85 o                         
  -3   2   1       1925.77       1955.72        44.00 o                         
  -2   2   1        306.84        303.72        23.68 o                         
  -1   2   1      10839.37      11471.15       125.81 o                         
   0   2   1        225.36        215.03        24.90 o                         
   1   2   1        414.81        375.56        19.12 o                         
   2   2   1         81.30         76.35        15.46 o                         
   3   2   1         56.40         59.83        15.41 o                         
   4   2   1        437.35        391.84        16.23 o                         
   5   2   1        129.71        124.26        11.57 o                         
   6   2   1          0.96          3.21        10.73 o                         
   7   2   1        617.51        530.15        18.82 o                         
   8   2   1        517.28        508.25        17.64 o                         
   9   2   1         13.72         15.85        10.54 o                         
  10   2   1         54.76         71.26        13.15 o                         
  11   2   1          3.32         10.62        12.16 o                         
  12   2   1          0.03          2.09        11.92 o                         
  13   2   1         17.57         17.30        11.03 o                         
  14   2   1          3.17          0.70        13.67 o                         
 -14   3   1          0.43          9.68        13.08 o                         
 -13   3   1          4.44         17.84        13.01 o                         
 -12   3   1         18.17         14.96        12.21 o                         
 -11   3   1         72.32         71.75        12.32 o                         
 -10   3   1         50.05         48.21        11.87 o                         
  -9   3   1         29.10         31.67        11.17 o                         
  -8   3   1         11.60         14.17        13.07 o                         
  -7   3   1        422.28        431.63        18.74 o                         
  -6   3   1        644.07        703.65        31.68 o                         
  -5   3   1         41.95         42.72        12.62 o                         
  -4   3   1        155.27        161.90        13.72 o                         
  -3   3   1        182.68        148.18        17.21 o                         
  -2   3   1       1550.66       1564.80        56.10 o                         
  -1   3   1         35.04         39.54        25.85 o                         
   0   3   1       1587.66       1541.01        75.13 o                         
   1   3   1         35.91         41.10        17.47 o                         
   2   3   1        139.61        139.96        15.50 o                         
   3   3   1        455.75        431.72        16.34 o                         
   4   3   1         97.41         85.57        13.27 o                         
   5   3   1          5.61         15.49        11.24 o                         
   6   3   1         40.91         37.23        10.82 o                         
   7   3   1         43.79         50.02        12.98 o                         
   8   3   1          8.88          8.46        13.56 o                         
   9   3   1         67.70         65.08        10.74 o                         
  10   3   1         33.73         40.40        11.77 o                         
  11   3   1          2.48         15.85        11.52 o                         
  12   3   1        133.63        132.64        12.98 o                         
  13   3   1          3.25          9.01        11.78 o                         
  14   3   1          0.20          7.56        15.48 o                         
 -14   4   1          0.03         15.10        13.66 o                         
 -13   4   1          7.13         18.88        15.12 o                         
 -12   4   1          2.25         13.35        14.12 o                         
 -11   4   1          6.95          1.37        12.37 o                         
 -10   4   1         27.60         43.71        11.92 o                         
  -9   4   1         94.44         84.13        12.05 o                         
  -8   4   1         51.14         47.18        13.72 o                         
  -7   4   1         63.36         75.26        12.27 o                         
  -6   4   1         39.49         41.31        13.36 o                         
  -5   4   1         16.43         18.85        13.11 o                         
  -4   4   1         89.00        117.31        14.78 o                         
  -3   4   1          0.27          3.74        16.81 o                         
  -2   4   1        467.85        420.24        29.44 o                         
  -1   4   1         41.01         43.34        21.69 o                         
   0   4   1        349.98        373.54        17.37 o                         
   1   4   1        246.57        227.50        17.53 o                         
   2   4   1         86.19         89.31        14.22 o                         
   3   4   1        382.21        381.42        16.89 o                         
   4   4   1        303.71        319.83        18.05 o                         
   5   4   1        384.93        394.30        14.52 o                         
   6   4   1          3.90          6.11        11.56 o                         
   7   4   1         21.87         13.18        13.29 o                         
   8   4   1         13.22         21.73        11.45 o                         
   9   4   1          5.68         18.55        12.86 o                         
  10   4   1         19.41         30.32        11.29 o                         
  11   4   1         37.97         35.07        11.46 o                         
  12   4   1          4.60         17.29        14.87 o                         
  13   4   1          3.93         16.13        13.55 o                         
 -13   5   1          1.90         19.31        17.32 o                         
 -12   5   1          6.32         22.04        15.13 o                         
 -11   5   1         18.76         28.23        13.74 o                         
 -10   5   1          1.72         22.49        13.79 o                         
  -9   5   1         53.26         58.14        13.98 o                         
  -8   5   1          1.13         10.83        10.50 o                         
  -7   5   1          7.21          9.91        12.49 o                         
  -6   5   1        337.51        343.31        18.40 o                         
  -5   5   1         32.45         40.02        12.61 o                         
  -4   5   1        607.84        579.22        22.18 o                         
  -3   5   1        349.23        341.19        23.05 o                         
  -2   5   1         13.08         37.08        25.38 o                         
  -1   5   1        115.49        105.12        22.11 o                         
   0   5   1         87.65         86.21        16.34 o                         
   1   5   1          2.92          5.79        12.62 o                         
   2   5   1          0.91          9.16        16.12 o                         
   3   5   1        224.33        208.78        21.93 o                         
   4   5   1          5.47          7.03        11.59 o                         
   5   5   1        165.31        143.74        12.73 o                         
   6   5   1        312.78        306.07        14.78 o                         
   7   5   1          0.99         -0.18        12.95 o                         
   8   5   1          2.54         -1.65        11.48 o                         
   9   5   1          0.78         -6.63        12.36 o                         
  10   5   1         11.32          9.97        11.47 o                         
  11   5   1         30.67         25.47        12.85 o                         
  12   5   1         24.98         28.38        14.98 o                         
  13   5   1          9.26          9.78        13.93 o                         
 -13   6   1          8.62          9.14        16.29 o                         
 -12   6   1          6.63          3.57        14.99 o                         
 -11   6   1          0.49         11.29        14.23 o                         
 -10   6   1          0.42          1.21        14.25 o                         
  -9   6   1         10.29         21.25        12.12 o                         
  -8   6   1         78.50         78.73        12.66 o                         
  -7   6   1         55.62         54.80        14.73 o                         
  -6   6   1         38.16         62.36        19.11 o                         
  -5   6   1        144.16        122.10        25.32 o                         
  -4   6   1        385.76        315.93        21.85 o                         
  -3   6   1         11.40         28.06        25.44 o                         
  -2   6   1        219.43        219.50        28.42 o                         
  -1   6   1          8.63         13.73        18.14 o                         
   0   6   1        279.62        281.28        18.87 o                         
   1   6   1         72.65         78.47        16.42 o                         
   2   6   1         64.62         73.10        15.39 o                         
   3   6   1        137.41        130.59        16.16 o                         
   4   6   1        325.78        323.68        21.66 o                         
   5   6   1         47.37         43.36        15.52 o                         
   6   6   1          0.05          7.16        13.42 o                         
   7   6   1          0.08         18.92        12.52 o                         
   8   6   1         75.88         85.67        14.40 o                         
   9   6   1         22.90         25.83        12.72 o                         
  10   6   1          0.77          9.23        12.32 o                         
  11   6   1         26.38         33.69        15.91 o                         
  12   6   1         20.97         28.20        13.16 o                         
 -12   7   1          8.67         15.86        19.44 o                         
 -11   7   1          3.80         -0.96        13.40 o                         
 -10   7   1          4.72          2.42        14.10 o                         
  -9   7   1         32.73         11.91        14.17 o                         
  -8   7   1          0.96         21.30        15.96 o                         
  -7   7   1         49.86         46.57        18.75 o                         
  -6   7   1         42.89         64.55        27.11 o                         
  -5   7   1        114.70         88.55        27.47 o                         
  -4   7   1        106.37        105.03        27.41 o                         
  -3   7   1         13.53         25.91        26.33 o                         
  -2   7   1         29.66         11.23        28.42 o                         
  -1   7   1         15.95         14.81        14.39 o                         
   0   7   1          1.12          6.75        15.55 o                         
   1   7   1         50.76         45.92        17.16 o                         
   2   7   1         44.89         29.83        19.02 o                         
   3   7   1        115.10        119.33        18.51 o                         
   4   7   1         21.01         36.50        18.28 o                         
   5   7   1          6.83          5.85        13.39 o                         
   6   7   1         37.33         48.09        18.63 o                         
   7   7   1         55.55         73.34        14.37 o                         
   8   7   1         44.53         39.99        12.81 o                         
   9   7   1         33.96         44.29        14.09 o                         
  10   7   1          0.21         16.37        15.68 o                         
  11   7   1         24.50         35.18        16.16 o                         
 -11   8   1         32.80         47.17        31.23 o                         
 -10   8   1          0.32         36.66        29.08 o                         
  -9   8   1         15.88         13.91        20.00 o                         
  -8   8   1          0.31         -2.21        29.50 o                         
  -7   8   1         11.99          9.02        21.02 o                         
  -6   8   1          0.90         15.94        26.87 o                         
  -5   8   1         30.89         30.33        27.35 o                         
  -4   8   1         50.85         42.81        18.09 o                         
  -3   8   1        702.67        605.88        27.11 o                         
  -2   8   1         15.22         13.08        28.18 o                         
  -1   8   1        599.44        574.54        28.17 o                         
   0   8   1          0.19          2.60        16.23 o                         
   1   8   1        284.01        260.29        21.33 o                         
   2   8   1        121.47        108.91        21.63 o                         
   3   8   1         85.60         62.88        20.54 o                         
   4   8   1         48.56         68.01        25.56 o                         
   5   8   1         18.15         18.77        18.22 o                         
   6   8   1          9.47         30.57        19.08 o                         
   7   8   1          0.35         -0.46        19.84 o                         
   8   8   1          2.12         -4.97        21.40 o                         
   9   8   1         13.44         21.08        20.91 o                         
  10   8   1         27.37         31.93        14.56 o                         
  -9   9   1          0.80         17.79        32.06 o                         
  -8   9   1          0.07          7.34        30.09 o                         
  -7   9   1          0.09         -3.88        27.94 o                         
  -6   9   1         15.77          4.48        26.87 o                         
  -5   9   1          0.02         30.51        28.48 o                         
  -4   9   1         12.18         -2.15        29.02 o                         
  -3   9   1          1.97         23.11        28.84 o                         
  -2   9   1        426.92        380.95        26.18 o                         
  -1   9   1         78.43         90.36        16.86 o                         
   0   9   1        111.52         87.70        16.58 o                         
   1   9   1         18.72         24.04        20.46 o                         
   2   9   1         13.73         25.02        29.74 o                         
   3   9   1         19.70         32.42        29.08 o                         
   4   9   1          6.01         17.55        27.47 o                         
   5   9   1          0.00         33.56        26.69 o                         
   6   9   1          0.64          8.48        20.42 o                         
   7   9   1          5.18          0.48        29.92 o                         
   8   9   1          0.51        -13.08        29.20 o                         
   9   9   1          0.17         -1.55        33.44 o                         
  -7  10   1          0.10          7.88        31.23 o                         
  -6  10   1          4.93         26.33        30.09 o                         
  -5  10   1          0.01        -12.84        28.78 o                         
  -4  10   1          9.96         48.96        29.38 o                         
  -3  10   1          0.98         -2.24        20.69 o                         
  -2  10   1         10.36         22.53        20.71 o                         
  -1  10   1         14.26         12.22        17.88 o                         
   0  10   1          0.00          2.21        18.38 o                         
   1  10   1          1.44         -2.12        18.07 o                         
   2  10   1          0.23         -4.12        35.11 o                         
   3  10   1          4.41         -1.97        29.68 o                         
   4  10   1          6.59          7.17        29.38 o                         
   5  10   1         10.07         16.00        30.75 o                         
   6  10   1          2.23         11.23        22.33 o                         
   7  10   1         25.40         25.14        32.42 o                         
  -5  11   1          6.99          6.09        31.17 o                         
  -4  11   1          3.62          1.22        24.86 o                         
  -3  11   1          8.96         17.41        22.46 o                         
  -2  11   1          0.22          9.38        26.04 o                         
  -1  11   1          0.05         -5.72        23.79 o                         
   0  11   1          0.08          4.10        20.24 o                         
   1  11   1          0.07         -0.47        21.19 o                         
   2  11   1          0.13          1.30        23.68 o                         
   3  11   1          0.08          6.57        33.98 o                         
   4  11   1          0.21        -16.60        35.53 o                         
 -15   0   2          8.75          3.62        22.47 o                         
 -14   0   2        155.51        160.28        18.27 o                         
 -13   0   2          7.40        -10.90        16.95 o                         
 -12   0   2          6.02          3.17        19.83 o                         
 -11   0   2         53.26         31.76        18.40 o                         
 -10   0   2         15.04         14.29        15.11 o                         
  -9   0   2          2.97          3.55        24.48 o                         
  -8   0   2        150.26        171.14        15.97 o                         
  -7   0   2        434.16        377.72        23.35 o                         
  -6   0   2         89.03         54.28        12.50 o                         
  -5   0   2         85.22         65.02        16.56 o                         
  -4   0   2       5344.13       5442.71       184.89 o                         
  -3   0   2         33.81         21.07        23.23 o                         
  -1   0   2        225.39        269.18        26.51 o                         
   0   0   2        226.97        239.43        28.23 o                         
   1   0   2        212.25        242.65        25.25 o                         
   2   0   2       1248.58       1321.82        35.33 o                         
   3   0   2       2285.06       2325.25        50.78 o                         
   4   0   2        302.30        285.92        23.03 o                         
   5   0   2        417.31        435.98        18.95 o                         
   6   0   2        337.96        362.41        16.28 o                         
   7   0   2          3.14          0.90        15.17 o                         
   8   0   2        178.22        168.98        42.07 o                         
   9   0   2        160.01        162.64        19.15 o                         
  10   0   2         60.25         87.16        15.23 o                         
  11   0   2         16.10         26.21        15.40 o                         
  12   0   2        436.50        459.61        19.97 o                         
  13   0   2         11.91         -6.38        21.21 o                         
  14   0   2          2.75         36.12        22.29 o                         
 -15   1   2         17.11         27.19        14.07 o                         
 -14   1   2          2.46         17.42        12.99 o                         
 -13   1   2          1.08          8.19        11.89 o                         
 -12   1   2          2.16          7.33        10.15 o                         
 -11   1   2          0.06          2.73        10.30 o                         
 -10   1   2         53.48         59.00        10.20 o                         
  -9   1   2         26.46         27.70        11.43 o                         
  -8   1   2         88.33         79.47        11.06 o                         
  -7   1   2        444.53        458.43        16.78 o                         
  -6   1   2          0.69          8.14        10.05 o                         
  -5   1   2        314.68        334.95        14.04 o                         
  -4   1   2       2055.50       1894.68        48.94 o                         
  -3   1   2       5522.70       5826.56        76.99 o                         
  -1   1   2       2453.66       2740.71        49.39 o                         
   0   1   2        711.45        792.82        26.24 o                         
   1   1   2        420.07        454.31        18.04 o                         
   2   1   2          0.13         -2.83        14.49 o                         
   3   1   2         94.90         83.91        13.67 o                         
   4   1   2         96.34        109.29        13.33 o                         
   5   1   2        423.12        399.09        12.37 o                         
   6   1   2          2.37          3.94        10.22 o                         
   7   1   2         13.89         27.82        11.60 o                         
   8   1   2          0.54          8.88        10.10 o                         
   9   1   2          0.58         11.04        11.82 o                         
  10   1   2          3.22          0.61         9.08 o                         
  11   1   2        217.16        224.89        13.31 o                         
  12   1   2         23.08         29.97        12.71 o                         
  13   1   2         16.22         34.43        11.61 o                         
  14   1   2          2.86          9.86        11.63 o                         
 -15   2   2          3.81         14.84        13.97 o                         
 -14   2   2          1.95         10.81        12.10 o                         
 -13   2   2         52.88         57.99        12.43 o                         
 -12   2   2         11.45         20.21        10.83 o                         
 -11   2   2          5.26          3.74        12.96 o                         
 -10   2   2        120.77        134.73        11.35 o                         
  -9   2   2         43.37         31.37        10.64 o                         
  -8   2   2        311.93        312.42        15.07 o                         
  -7   2   2         74.63         70.66        11.84 o                         
  -6   2   2         20.28         22.02        11.26 o                         
  -5   2   2        129.36        105.86        13.34 o                         
  -4   2   2        171.89        177.84        13.39 o                         
  -3   2   2        179.59        159.75        24.99 o                         
  -2   2   2       6514.80       6991.46        76.31 o                         
  -1   2   2          5.89          7.50        24.87 o                         
   0   2   2      11134.28      11213.64       255.76 o                         
   1   2   2       3102.49       3043.93        43.60 o                         
   2   2   2        115.46        105.66        14.32 o                         
   3   2   2         81.57         88.31        14.80 o                         
   4   2   2        797.00        746.59        15.82 o                         
   5   2   2        506.68        542.76        23.11 o                         
   6   2   2        581.59        542.94        12.51 o                         
   7   2   2        119.75        110.15        12.95 o                         
   8   2   2        860.48        848.87        19.52 o                         
   9   2   2         33.82         39.47        10.74 o                         
  10   2   2          5.96         20.12        13.25 o                         
  11   2   2         85.69         86.27        10.92 o                         
  12   2   2          6.68         17.69        11.04 o                         
  13   2   2         13.92         19.91        11.43 o                         
  14   2   2          1.13         14.40        12.70 o                         
 -14   3   2         11.43         14.94        11.98 o                         
 -13   3   2          2.72         15.42        12.94 o                         
 -12   3   2         43.03         50.86        14.66 o                         
 -11   3   2         42.13         43.29        11.25 o                         
 -10   3   2        129.30        145.22        11.99 o                         
  -9   3   2        124.97        139.28        13.77 o                         
  -8   3   2        314.04        296.80        13.25 o                         
  -7   3   2        642.94        691.20        33.94 o                         
  -6   3   2        966.24       1094.86        51.15 o                         
  -5   3   2        496.29        519.42        26.35 o                         
  -4   3   2         32.95         21.50        16.13 o                         
  -3   3   2          0.62          6.67        16.35 o                         
  -2   3   2        167.20        155.43        29.80 o                         
  -1   3   2        240.31        272.11        31.30 o                         
   0   3   2         41.70         45.72        15.79 o                         
   1   3   2        905.28        966.65        21.61 o                         
   2   3   2        922.37        860.37        20.10 o                         
   3   3   2       5714.32       5436.78       135.46 o                         
   4   3   2       1965.65       2016.42        22.74 o                         
   5   3   2          1.69          7.97        11.10 o                         
   6   3   2        553.10        566.16        19.44 o                         
   7   3   2          1.05         -2.00        11.73 o                         
   8   3   2          8.79         14.53        12.48 o                         
   9   3   2         12.32          8.81         9.25 o                         
  10   3   2        207.42        188.69        14.06 o                         
  11   3   2          2.98         10.68        12.29 o                         
  12   3   2        105.96        145.87        14.92 o                         
  13   3   2          4.10         11.04        11.92 o                         
  14   3   2         20.03         28.07        15.60 o                         
 -14   4   2          0.01          5.82        13.60 o                         
 -13   4   2          2.38          7.19        14.44 o                         
 -12   4   2         39.77         51.00        11.43 o                         
 -11   4   2          4.96          2.03        12.09 o                         
 -10   4   2          8.68         18.11        12.05 o                         
  -9   4   2         64.38         58.55        11.84 o                         
  -8   4   2          0.02         -4.07        12.91 o                         
  -7   4   2          6.95          1.95        11.40 o                         
  -6   4   2        731.87        701.45        52.02 o                         
  -5   4   2        488.61        511.03        28.37 o                         
  -4   4   2        152.62        148.32        20.24 o                         
  -3   4   2          0.27          8.60        24.18 o                         
  -2   4   2         40.63         67.35        24.42 o                         
  -1   4   2        137.92        165.04        19.52 o                         
   0   4   2         14.30         20.91        15.05 o                         
   1   4   2        636.25        682.29        21.04 o                         
   2   4   2        385.86        379.37        14.49 o                         
   3   4   2       5641.29       5594.94        83.51 o                         
   4   4   2         55.26         77.64        13.44 o                         
   5   4   2          0.31          3.15        11.33 o                         
   6   4   2         45.77         23.94        12.29 o                         
   7   4   2         25.26         35.39        11.59 o                         
   8   4   2          6.64          6.15        10.15 o                         
   9   4   2          1.91         18.01        12.70 o                         
  10   4   2          0.18          7.42        11.87 o                         
  11   4   2          7.40          9.97        12.34 o                         
  12   4   2         40.66         53.30        14.80 o                         
  13   4   2         14.75         21.53        13.18 o                         
 -13   5   2          2.52         30.10        17.43 o                         
 -12   5   2         10.36         14.70        14.35 o                         
 -11   5   2         56.04         71.79        14.22 o                         
 -10   5   2         16.19         15.06        12.98 o                         
  -9   5   2          0.05         10.16        16.41 o                         
  -8   5   2          8.21          6.83        11.74 o                         
  -7   5   2         70.62         73.65        15.70 o                         
  -6   5   2        135.34        147.52        22.92 o                         
  -5   5   2          0.09          8.78        25.32 o                         
  -4   5   2        147.60        174.65        25.85 o                         
  -3   5   2        810.90        784.54        26.87 o                         
  -2   5   2          8.07         19.76        25.38 o                         
  -1   5   2        526.03        552.68        20.31 o                         
   0   5   2         36.65         33.53        14.00 o                         
   1   5   2          5.37          5.59        14.57 o                         
   2   5   2        957.01        988.74        33.52 o                         
   3   5   2         23.65         30.94        11.60 o                         
   4   5   2         27.53         26.27        13.58 o                         
   5   5   2        218.69        218.66        14.63 o                         
   6   5   2          0.41          6.91        11.31 o                         
   7   5   2         15.24         19.86        10.73 o                         
   8   5   2         14.48         17.25        10.90 o                         
   9   5   2         65.72         73.70        14.64 o                         
  10   5   2         30.10         40.13        13.90 o                         
  11   5   2         19.19         17.93        11.78 o                         
  12   5   2          8.46         24.34        15.19 o                         
  13   5   2          0.02          5.83        12.88 o                         
 -13   6   2         10.92         -2.86        22.54 o                         
 -12   6   2          2.33         -2.80        19.00 o                         
 -11   6   2         23.07          8.69        17.85 o                         
 -10   6   2          3.98          7.63        14.09 o                         
  -9   6   2         13.43         20.71        13.97 o                         
  -8   6   2          0.64         10.86        20.98 o                         
  -7   6   2          2.65          7.17        19.53 o                         
  -6   6   2        150.66        150.17        27.65 o                         
  -5   6   2        164.53        138.65        20.54 o                         
  -4   6   2         12.73         35.89        25.91 o                         
  -3   6   2        317.98        279.03        27.23 o                         
  -2   6   2        336.20        312.29        29.44 o                         
  -1   6   2         20.47         28.27        15.85 o                         
   0   6   2          2.35          3.06        14.22 o                         
   1   6   2        340.84        345.51        16.87 o                         
   2   6   2         58.39         46.20        15.91 o                         
   3   6   2          2.15         11.64        13.00 o                         
   4   6   2          7.87         12.86        14.83 o                         
   5   6   2         14.06         11.01        12.61 o                         
   6   6   2          0.01          2.16        14.32 o                         
   7   6   2         25.51         27.86        13.48 o                         
   8   6   2         57.93         58.10        14.11 o                         
   9   6   2         57.57         48.02        14.61 o                         
  10   6   2         36.32         50.78        13.34 o                         
  11   6   2          1.96         11.80        15.43 o                         
  12   6   2         17.91         25.65        16.03 o                         
 -12   7   2          1.96          0.68        18.59 o                         
 -11   7   2         22.09         30.43        18.06 o                         
 -10   7   2          0.80         23.33        17.07 o                         
  -9   7   2         33.96         48.60        21.26 o                         
  -8   7   2          6.39         19.88        20.12 o                         
  -7   7   2         24.33         26.51        19.64 o                         
  -6   7   2         43.83         33.38        19.82 o                         
  -5   7   2         21.91         18.81        26.87 o                         
  -4   7   2        266.71        261.71        28.54 o                         
  -3   7   2        107.09         89.63        27.17 o                         
  -2   7   2         13.74         12.48        27.88 o                         
  -1   7   2         15.10         10.32        15.15 o                         
   0   7   2        196.39        212.44        17.40 o                         
   1   7   2         10.00         11.51        16.54 o                         
   2   7   2          9.42         12.40        12.57 o                         
   3   7   2         20.26         19.02        14.94 o                         
   4   7   2          1.21          2.76        13.81 o                         
   5   7   2         19.08         53.82        14.61 o                         
   6   7   2         61.39         50.69        13.64 o                         
   7   7   2          0.28          0.45        15.58 o                         
   8   7   2         83.72         98.23        14.44 o                         
   9   7   2          0.13         19.40        15.67 o                         
  10   7   2         25.94          3.12        15.90 o                         
  11   7   2          3.72          2.76        12.95 o                         
 -11   8   2          3.08         18.51        31.05 o                         
 -10   8   2          6.04         -5.08        31.05 o                         
  -9   8   2          0.15         -0.18        21.50 o                         
  -8   8   2          7.59          3.52        20.90 o                         
  -7   8   2          2.05         41.08        29.56 o                         
  -6   8   2         28.50         41.56        28.00 o                         
  -5   8   2         13.49         61.68        26.93 o                         
  -4   8   2        152.58        137.87        28.48 o                         
  -3   8   2         72.44        107.54        27.23 o                         
  -2   8   2         37.29         36.78        18.03 o                         
  -1   8   2        301.49        285.59        18.09 o                         
   0   8   2         84.81         72.38        19.20 o                         
   1   8   2          7.19         10.29        17.95 o                         
   2   8   2        145.24        129.50        20.14 o                         
   3   8   2        178.95        193.16        17.94 o                         
   4   8   2         57.88         90.32        18.41 o                         
   5   8   2         75.57         82.30        18.68 o                         
   6   8   2         25.18         30.58        15.48 o                         
   7   8   2          4.27          6.10        19.57 o                         
   8   8   2          6.13         10.27        17.64 o                         
   9   8   2         17.02         22.27        14.17 o                         
  10   8   2          6.16         -1.99        16.84 o                         
  -9   9   2          0.02         12.90        22.21 o                         
  -8   9   2          1.11          9.14        29.20 o                         
  -7   9   2          5.75          5.55        20.90 o                         
  -6   9   2          1.77         26.33        28.84 o                         
  -5   9   2          2.11          9.49        28.84 o                         
  -4   9   2         51.57         36.18        19.17 o                         
  -3   9   2         77.72         68.93        20.49 o                         
  -2   9   2        226.49        213.88        22.25 o                         
  -1   9   2          0.24          4.17        17.17 o                         
   0   9   2        231.30        214.02        17.14 o                         
   1   9   2         83.18         87.73        19.15 o                         
   2   9   2          4.58         11.57        20.65 o                         
   3   9   2         21.10         29.80        29.14 o                         
   4   9   2         53.89         54.16        28.78 o                         
   5   9   2          0.14         -1.91        27.71 o                         
   6   9   2         32.65         44.66        16.85 o                         
   7   9   2          6.90          2.07        20.91 o                         
   8   9   2          0.00         24.44        25.41 o                         
   9   9   2          2.14          0.59        22.83 o                         
  -8  10   2          1.67          4.60        31.59 o                         
  -7  10   2          7.39          4.18        21.20 o                         
  -6  10   2          0.79          4.24        21.62 o                         
  -5  10   2          3.06          6.93        20.12 o                         
  -4  10   2          5.34          4.99        20.82 o                         
  -3  10   2          0.31          0.25        21.00 o                         
  -2  10   2         19.20         22.46        20.56 o                         
  -1  10   2         44.39         32.79        17.74 o                         
   0  10   2         36.13         26.91        18.80 o                         
   1  10   2          2.88          7.36        20.35 o                         
   2  10   2         34.95         47.59        29.26 o                         
   3  10   2          1.15          3.82        28.90 o                         
   4  10   2         18.39         33.08        29.68 o                         
   5  10   2          0.35          6.51        28.24 o                         
   6  10   2          1.33        -28.12        32.18 o                         
   7  10   2          0.16         20.30        31.65 o                         
  -5  11   2          0.16         13.06        22.51 o                         
  -4  11   2          0.26         20.92        22.67 o                         
  -3  11   2          1.52         17.86        24.20 o                         
  -2  11   2          0.16          7.68        23.71 o                         
  -1  11   2          1.25          3.20        21.53 o                         
   0  11   2          0.24          4.92        20.42 o                         
   1  11   2          0.58          5.14        21.80 o                         
   2  11   2          2.27          7.30        24.09 o                         
   3  11   2          2.37         49.62        38.51 o                         
   4  11   2         15.67         12.12        33.38 o                         
 -15   1   3          1.95         18.16        18.16 o                         
 -14   1   3          9.72         22.86        11.86 o                         
 -13   1   3          0.00        -12.15        12.15 o                         
 -12   1   3         17.28         18.40        10.70 o                         
 -11   1   3          0.32          3.21        11.45 o                         
 -10   1   3         20.11         28.42        11.03 o                         
  -9   1   3          2.77          6.00        12.64 o                         
  -8   1   3         41.03         66.27        12.70 o                         
  -7   1   3       1216.38       1130.24        52.72 o                         
  -6   1   3        460.91        448.27        16.23 o                         
  -5   1   3       1759.72       1713.16        42.92 o                         
  -4   1   3       5798.70       5775.12        52.29 o                         
  -3   1   3      59835.73      59710.69       221.41 o                         
  -2   1   3       1521.96       1671.74        43.00 o                         
  -1   1   3       6229.17       6524.17       138.00 o                         
   0   1   3        282.87        264.39        16.17 o                         
   1   1   3        517.51        558.29        18.67 o                         
   2   1   3       4422.59       4435.30        40.37 o                         
   3   1   3        529.85        542.96        16.64 o                         
   4   1   3        197.44        189.36        12.15 o                         
   5   1   3        286.24        300.03        12.42 o                         
   6   1   3         30.88         19.75        11.49 o                         
   7   1   3         14.90         15.53        11.33 o                         
   8   1   3         13.18         22.41        10.38 o                         
   9   1   3         44.74         40.03        11.54 o                         
  10   1   3         71.98         78.87        10.18 o                         
  11   1   3          0.53         15.47        10.01 o                         
  12   1   3        107.58        113.57        13.63 o                         
  13   1   3          0.20         17.74        17.03 o                         
  14   1   3         23.38         23.18        11.80 o                         
 -15   2   3         56.80         39.40        18.39 o                         
 -14   2   3         12.61         25.39        13.08 o                         
 -13   2   3          1.25         22.39        11.33 o                         
 -12   2   3         65.78         71.41        11.85 o                         
 -11   2   3          8.25         18.26        10.09 o                         
 -10   2   3        146.16        139.44        12.14 o                         
  -9   2   3         44.91         41.92        10.79 o                         
  -8   2   3         10.27         12.59        11.48 o                         
  -7   2   3        185.71        189.75        12.51 o                         
  -6   2   3        237.60        220.48        15.66 o                         
  -5   2   3         72.18         86.76        19.06 o                         
  -4   2   3       1189.15       1272.36        44.60 o                         
  -3   2   3        694.80        733.04        24.95 o                         
  -2   2   3       5768.62       5665.42       211.79 o                         
  -1   2   3       9926.14       9269.32       459.56 o                         
   0   2   3       2180.29       2131.20        29.62 o                         
   1   2   3         23.25         19.42        14.27 o                         
   2   2   3       2672.72       2583.09        48.44 o                         
   3   2   3        267.64        250.91        13.85 o                         
   4   2   3        153.49        147.68        11.36 o                         
   5   2   3         82.32        105.10        10.07 o                         
   6   2   3        357.58        348.33        11.17 o                         
   7   2   3          3.87          5.51        11.01 o                         
   8   2   3         16.01         19.71        11.93 o                         
   9   2   3          5.46         16.21         9.72 o                         
  10   2   3         24.19         40.50        10.34 o                         
  11   2   3        484.70        518.41        17.58 o                         
  12   2   3         21.25         21.59        13.64 o                         
  13   2   3          1.77         12.43        11.10 o                         
  14   2   3          1.37          7.87        13.66 o                         
 -14   3   3          1.19         21.15        21.21 o                         
 -13   3   3          4.06         25.10        16.70 o                         
 -12   3   3         12.50         23.31        13.93 o                         
 -11   3   3        102.26        105.81        14.42 o                         
 -10   3   3         14.32          5.19        15.11 o                         
  -9   3   3          0.15         -0.90        15.93 o                         
  -8   3   3        516.19        512.93        59.59 o                         
  -7   3   3         94.60        113.41        18.17 o                         
  -6   3   3        272.90        300.62        18.61 o                         
  -5   3   3         27.76         16.88        20.06 o                         
  -4   3   3        129.03        113.41        15.49 o                         
  -3   3   3          0.09          4.66        17.84 o                         
  -2   3   3       2190.52       2185.09        62.09 o                         
  -1   3   3        199.65        225.70        19.11 o                         
   0   3   3        689.31        623.27        18.42 o                         
   1   3   3       2422.19       2387.45        48.68 o                         
   2   3   3       4060.76       4177.38        97.45 o                         
   3   3   3          0.16          6.46        12.01 o                         
   4   3   3       1745.16       1792.90        36.86 o                         
   5   3   3         93.47         76.37        12.04 o                         
   6   3   3         35.44         37.63        12.77 o                         
   7   3   3        182.06        145.43        11.17 o                         
   8   3   3         22.11         28.65        11.42 o                         
   9   3   3         33.42         36.36        10.63 o                         
  10   3   3        243.71        255.56        13.40 o                         
  11   3   3        134.20        114.03        11.59 o                         
  12   3   3          3.52          4.11        14.30 o                         
  13   3   3          5.44         10.04        13.36 o                         
 -14   4   3          1.73         -5.72        17.73 o                         
 -13   4   3         10.51         16.25        20.84 o                         
 -12   4   3         11.26         21.88        12.49 o                         
 -11   4   3          0.83         -3.50        15.70 o                         
 -10   4   3        162.55        157.31        13.33 o                         
  -9   4   3          1.32         -1.69        11.53 o                         
  -8   4   3          8.30         23.10        13.97 o                         
  -7   4   3         57.84         52.82        20.73 o                         
  -6   4   3        223.45        215.13        17.89 o                         
  -5   4   3          4.06         12.60        17.46 o                         
  -4   4   3        258.96        278.25        27.94 o                         
  -3   4   3          6.91         10.57        23.71 o                         
  -2   4   3          3.62          1.54        18.02 o                         
  -1   4   3         22.26         31.13        14.35 o                         
   0   4   3        371.29        414.33        18.35 o                         
   1   4   3        419.60        381.92        15.97 o                         
   2   4   3          5.35         13.02        12.89 o                         
   3   4   3          1.10         -0.75        11.71 o                         
   4   4   3         13.42         20.75        13.28 o                         
   5   4   3          0.00          8.01        11.45 o                         
   6   4   3          8.43         11.89        12.90 o                         
   7   4   3          1.22          7.88        11.39 o                         
   8   4   3          2.89          8.62        10.36 o                         
   9   4   3         12.03         32.42        11.78 o                         
  10   4   3          6.48         21.88        11.10 o                         
  11   4   3         66.62         56.55        14.31 o                         
  12   4   3          1.35         13.17        12.85 o                         
  13   4   3          5.02         -2.10        12.40 o                         
 -13   5   3          1.18         12.73        18.35 o                         
 -12   5   3          0.10          1.88        20.91 o                         
 -11   5   3         19.27         32.96        16.13 o                         
 -10   5   3         12.97         -6.43        22.49 o                         
  -9   5   3          6.82          6.76        16.28 o                         
  -8   5   3         93.10         87.25        16.24 o                         
  -7   5   3         95.80        117.75        15.41 o                         
  -6   5   3          0.06         -2.61        15.47 o                         
  -5   5   3          0.47         13.32        24.12 o                         
  -4   5   3         15.43         32.00        23.76 o                         
  -3   5   3        155.51        179.55        27.05 o                         
  -2   5   3        366.08        346.96        26.81 o                         
  -1   5   3        638.91        672.88        18.94 o                         
   0   5   3        125.95        119.62        15.42 o                         
   1   5   3       4451.45       4651.83       100.07 o                         
   2   5   3        649.49        662.55        17.71 o                         
   3   5   3        435.76        425.29        15.46 o                         
   4   5   3        166.66        150.27        13.49 o                         
   5   5   3         22.16         26.86        13.20 o                         
   6   5   3         29.29         14.39        13.37 o                         
   7   5   3          0.11          3.30        10.87 o                         
   8   5   3         32.59         32.94        10.82 o                         
   9   5   3         12.06         18.99        13.20 o                         
  10   5   3        220.67        233.99        12.35 o                         
  11   5   3         34.80         30.31        12.99 o                         
  12   5   3          1.74         15.69        15.60 o                         
 -13   6   3          3.27         17.41        22.34 o                         
 -12   6   3          0.41         -6.24        17.39 o                         
 -11   6   3          0.82         15.40        17.75 o                         
 -10   6   3         48.27         48.80        21.61 o                         
  -9   6   3         19.29         15.84        15.06 o                         
  -8   6   3         11.95         17.35        19.29 o                         
  -7   6   3         62.04         54.52        19.53 o                         
  -6   6   3         98.92         84.73        19.94 o                         
  -5   6   3         99.92         93.45        18.93 o                         
  -4   6   3         81.84         84.85        18.33 o                         
  -3   6   3         12.09          1.73        25.02 o                         
  -2   6   3         94.68        102.01        16.28 o                         
  -1   6   3         66.24         62.71        13.35 o                         
   0   6   3        315.98        328.39        15.15 o                         
   1   6   3        108.39        113.40        16.52 o                         
   2   6   3        117.92        115.60        15.21 o                         
   3   6   3         12.45         12.00        13.58 o                         
   4   6   3         61.08         57.10        11.38 o                         
   5   6   3        108.41        111.34        14.71 o                         
   6   6   3         14.96         23.21        11.36 o                         
   7   6   3         14.54         31.38        14.50 o                         
   8   6   3         38.49         58.21        15.31 o                         
   9   6   3         26.76         14.54        12.55 o                         
  10   6   3         36.07         37.33        12.57 o                         
  11   6   3         12.80         42.81        15.90 o                         
  12   6   3          0.16         11.37        16.02 o                         
 -12   7   3          2.33         24.51        21.56 o                         
 -11   7   3          2.59          6.85        17.25 o                         
 -10   7   3          1.07         -0.96        18.33 o                         
  -9   7   3          2.07         19.82        28.18 o                         
  -8   7   3          8.66         12.84        28.12 o                         
  -7   7   3        140.51        100.73        20.96 o                         
  -6   7   3         79.50         83.77        27.05 o                         
  -5   7   3        261.30        305.78        29.02 o                         
  -4   7   3        512.57        491.18        30.75 o                         
  -3   7   3        510.35        524.80        30.75 o                         
  -2   7   3          0.49         13.05        18.59 o                         
  -1   7   3         32.00         33.79        16.08 o                         
   0   7   3         26.80         36.59        13.90 o                         
   1   7   3         24.08         37.56        13.97 o                         
   2   7   3          1.56         11.38        13.29 o                         
   3   7   3          0.43          5.99        15.67 o                         
   4   7   3         42.46         57.58        16.55 o                         
   5   7   3          4.81          9.63        11.54 o                         
   6   7   3         27.56         30.97        13.09 o                         
   7   7   3         22.62         29.64        14.56 o                         
   8   7   3         96.39        110.42        13.10 o                         
   9   7   3          1.50          1.82        12.41 o                         
  10   7   3          9.49         13.90        12.50 o                         
  11   7   3          2.75         10.13        12.49 o                         
 -11   8   3          1.53         35.95        31.35 o                         
 -10   8   3          1.48         38.57        29.92 o                         
  -9   8   3          2.26         28.66        28.24 o                         
  -8   8   3          7.59         21.56        30.09 o                         
  -7   8   3         11.28         -9.85        28.66 o                         
  -6   8   3         33.28         21.56        26.93 o                         
  -5   8   3         22.68         25.68        26.93 o                         
  -4   8   3         20.25          2.27        26.99 o                         
  -3   8   3         82.89         92.72        19.02 o                         
  -2   8   3        315.37        304.59        21.34 o                         
  -1   8   3        503.88        506.06        20.95 o                         
   0   8   3         59.06         62.48        19.93 o                         
   1   8   3         75.66         75.23        18.54 o                         
   2   8   3         37.13         43.32        14.79 o                         
   3   8   3         38.49         31.90        14.89 o                         
   4   8   3         41.24         46.98        13.50 o                         
   5   8   3         22.61         27.58        14.03 o                         
   6   8   3         46.36         39.53        18.42 o                         
   7   8   3         85.52         81.40        16.19 o                         
   8   8   3         11.49          3.78        15.01 o                         
   9   8   3         61.08         59.71        16.02 o                         
  10   8   3          0.47          0.74        15.70 o                         
  -9   9   3          1.67         28.06        20.90 o                         
  -8   9   3          0.14         -1.25        29.20 o                         
  -7   9   3          5.05         33.32        28.24 o                         
  -6   9   3         12.82         43.47        28.48 o                         
  -5   9   3         10.32          0.48        20.66 o                         
  -4   9   3          4.88         10.89        19.53 o                         
  -3   9   3        287.73        300.34        22.33 o                         
  -2   9   3        225.69        239.14        21.91 o                         
  -1   9   3        135.02        146.76        17.09 o                         
   0   9   3        214.08        196.15        20.88 o                         
   1   9   3         18.62         23.52        17.55 o                         
   2   9   3          9.90         20.04        18.78 o                         
   3   9   3          0.09         -0.22        21.29 o                         
   4   9   3          3.09         20.62        19.49 o                         
   5   9   3          2.10         -2.79        19.48 o                         
   6   9   3          2.03         -4.03        19.99 o                         
   7   9   3          1.04         13.28        16.90 o                         
   8   9   3         14.35         22.12        15.07 o                         
  -8  10   3          1.37         -1.91        22.15 o                         
  -7  10   3          2.07         18.51        30.03 o                         
  -6  10   3          9.01         20.90        30.57 o                         
  -5  10   3         13.72          9.73        14.67 o                         
  -4  10   3          0.26          2.69        20.92 o                         
  -3  10   3         15.83         14.74        21.24 o                         
  -2  10   3          0.62          2.51        19.74 o                         
  -1  10   3         32.88         23.07        18.37 o                         
   0  10   3          0.12          1.43        17.34 o                         
   1  10   3          3.92         -2.53        21.63 o                         
   2  10   3          5.04         10.59        22.01 o                         
   3  10   3          1.20          4.78        29.08 o                         
   4  10   3         16.72         45.02        30.75 o                         
   5  10   3          5.87        -11.82        28.78 o                         
   6  10   3          0.08         11.40        20.24 o                         
   7  10   3          0.00          6.93        21.68 o                         
  -5  11   3          3.44         13.60        22.52 o                         
  -4  11   3          4.27          2.51        23.83 o                         
  -3  11   3          0.02          7.55        23.33 o                         
  -2  11   3          0.16          6.60        23.96 o                         
  -1  11   3         16.86         28.06        23.71 o                         
   0  11   3          8.66         14.62        19.96 o                         
   1  11   3          0.77          0.57        20.68 o                         
   2  11   3          0.10         19.29        30.21 o                         
   3  11   3          1.23         -1.07        32.18 o                         
   4  11   3          3.13         22.45        32.78 o                         
 -15   0   4         25.04         16.24        30.57 o                         
 -14   0   4          3.69         31.59        29.32 o                         
 -13   0   4          1.15         11.40        21.02 o                         
 -12   0   4         20.21         14.33        20.00 o                         
 -11   0   4          8.56        -20.90        27.23 o                         
 -10   0   4        127.04        120.40        15.44 o                         
  -9   0   4        111.80        142.11        26.57 o                         
  -8   0   4        363.28        365.85        26.33 o                         
  -7   0   4       1876.74       1813.24        39.65 o                         
  -6   0   4         22.27         32.54        24.42 o                         
  -5   0   4       6287.11       6286.77        69.15 o                         
  -3   0   4       9467.00      10053.20        99.54 o                         
  -2   0   4      32140.95      33723.42       648.43 o                         
  -1   0   4      10876.62      10670.78       101.54 o                         
   0   0   4         49.43         77.70        18.37 o                         
   1   0   4       2106.58       2116.00        35.72 o                         
   2   0   4       9295.72       9146.49        61.87 o                         
   3   0   4         21.40          1.05        16.47 o                         
   4   0   4       5337.25       5675.84       199.11 o                         
   5   0   4         54.77         34.45        12.88 o                         
   6   0   4       1662.52       1610.68        79.36 o                         
   7   0   4        128.95        128.90        16.46 o                         
   8   0   4        189.85        180.74        19.42 o                         
   9   0   4        705.82        679.93        18.89 o                         
  10   0   4         38.30         39.17        14.60 o                         
  11   0   4        303.24        272.18        20.69 o                         
  12   0   4         11.13         12.87        16.67 o                         
  13   0   4          1.91         10.09        16.96 o                         
 -15   1   4          6.65          5.26        15.43 o                         
 -14   1   4          1.36         -4.77        14.31 o                         
 -13   1   4         22.87         14.72        20.54 o                         
 -12   1   4         26.76         33.71        19.70 o                         
 -11   1   4          0.48          5.69        12.63 o                         
 -10   1   4         79.47         69.80        12.41 o                         
  -9   1   4         53.34         64.68        10.84 o                         
  -8   1   4        222.46        202.00        16.72 o                         
  -7   1   4        146.37        162.30        20.57 o                         
  -6   1   4        388.38        368.15        17.63 o                         
  -5   1   4        586.16        600.17        23.39 o                         
  -4   1   4       1539.52       1583.95        42.99 o                         
  -3   1   4      26932.47      28353.47       178.77 o                         
  -2   1   4        959.71        996.68        20.80 o                         
  -1   1   4       4810.76       4921.54        43.69 o                         
   0   1   4        478.41        436.67        16.99 o                         
   1   1   4       1193.00       1177.77        20.72 o                         
   2   1   4         33.78         32.03        12.40 o                         
   3   1   4         54.36         56.34        11.52 o                         
   4   1   4       1738.90       1660.87        31.17 o                         
   5   1   4       1387.54       1373.16        32.40 o                         
   6   1   4         12.11         12.62        10.40 o                         
   7   1   4         82.44         75.67        11.78 o                         
   8   1   4         78.04         55.38        11.67 o                         
   9   1   4          3.35         11.79        10.36 o                         
  10   1   4        284.41        270.22        14.31 o                         
  11   1   4         47.95         52.95        12.37 o                         
  12   1   4         82.03         79.22        12.88 o                         
  13   1   4          3.69          5.65        14.80 o                         
 -15   2   4          0.09          9.77        17.46 o                         
 -14   2   4         13.31         13.91        17.14 o                         
 -13   2   4          1.02         19.24        19.74 o                         
 -12   2   4         13.03         39.49        19.65 o                         
 -11   2   4         17.61         17.55        19.19 o                         
 -10   2   4          5.34         -6.62        15.15 o                         
  -9   2   4        116.13        117.35        19.04 o                         
  -8   2   4        119.93         95.07        18.90 o                         
  -7   2   4        106.83        108.43        19.37 o                         
  -6   2   4        406.08        407.56        20.70 o                         
  -5   2   4         40.25         68.29        18.11 o                         
  -4   2   4       2414.34       2596.72        31.54 o                         
  -3   2   4        234.63        300.46        30.33 o                         
  -2   2   4       2454.31       2588.73        52.66 o                         
  -1   2   4        101.18         83.48        12.79 o                         
   0   2   4        127.96        106.76        13.42 o                         
   1   2   4        677.02        638.60        17.80 o                         
   2   2   4          6.98         12.55        11.09 o                         
   3   2   4        999.27        967.04        25.38 o                         
   4   2   4        416.81        412.02        15.27 o                         
   5   2   4          0.95          2.94        11.13 o                         
   6   2   4         63.08         78.89        11.25 o                         
   7   2   4         16.23         16.14        11.40 o                         
   8   2   4         13.39         24.61        11.52 o                         
   9   2   4        196.76        190.82        11.76 o                         
  10   2   4          0.05          0.00        13.55 o                         
  11   2   4        113.57        130.10        11.12 o                         
  12   2   4         28.83         30.15        14.62 o                         
  13   2   4         10.93         16.18        11.04 o                         
 -14   3   4          0.02         -0.98        20.58 o                         
 -13   3   4          0.89        -10.52        23.32 o                         
 -12   3   4          2.50         22.43        16.45 o                         
 -11   3   4         10.62         26.20        16.07 o                         
 -10   3   4          0.25          1.22        14.97 o                         
  -9   3   4          3.24         -7.06        19.97 o                         
  -8   3   4         20.44         24.24        15.30 o                         
  -7   3   4        364.99        333.78        17.92 o                         
  -6   3   4         67.70         47.62        24.78 o                         
  -5   3   4        255.73        271.91        17.26 o                         
  -4   3   4       1437.57       1587.22        35.74 o                         
  -3   3   4        856.54        885.09        50.46 o                         
  -2   3   4       1212.35       1268.46        25.77 o                         
  -1   3   4        165.42        137.60        16.04 o                         
   0   3   4       1283.33       1196.11        20.82 o                         
   1   3   4         23.47         24.10        12.44 o                         
   2   3   4         12.61          9.47        11.68 o                         
   3   3   4         25.51         25.17        10.13 o                         
   4   3   4        676.07        660.86        18.50 o                         
   5   3   4          6.45          6.52        12.58 o                         
   6   3   4         30.04         35.89        10.73 o                         
   7   3   4        171.97        171.89        13.49 o                         
   8   3   4         54.11         50.36        11.39 o                         
   9   3   4         53.69         60.32        13.52 o                         
  10   3   4         18.94         25.17        13.59 o                         
  11   3   4          5.30         11.10        12.11 o                         
  12   3   4          8.18          7.42        12.32 o                         
  13   3   4         15.77         14.48        13.66 o                         
 -14   4   4          5.72          1.53        22.15 o                         
 -13   4   4          4.26         13.71        21.06 o                         
 -12   4   4          5.88          2.61        16.43 o                         
 -11   4   4         63.75         72.34        17.51 o                         
 -10   4   4          6.37          8.88        19.44 o                         
  -9   4   4         25.56         14.74        16.06 o                         
  -8   4   4         33.36         36.91        16.14 o                         
  -7   4   4         63.53         69.82        17.14 o                         
  -6   4   4        551.37        565.65        29.93 o                         
  -5   4   4        274.72        272.71        19.52 o                         
  -4   4   4        105.28        105.51        19.25 o                         
  -3   4   4        690.65        824.42        40.90 o                         
  -2   4   4         28.01         32.41        16.02 o                         
  -1   4   4        682.46        721.31        21.64 o                         
   0   4   4        115.15        130.43        13.49 o                         
   1   4   4        834.43        819.76        18.00 o                         
   2   4   4          5.35         10.95        12.16 o                         
   3   4   4         91.69         69.17        12.59 o                         
   4   4   4         24.14         26.16        10.22 o                         
   5   4   4         25.65         36.31        11.73 o                         
   6   4   4         39.42         34.27         9.89 o                         
   7   4   4          0.08          9.58        10.18 o                         
   8   4   4        357.31        367.05        16.67 o                         
   9   4   4        242.08        232.31        12.70 o                         
  10   4   4          3.66          6.94        12.36 o                         
  11   4   4         29.30         47.79        12.80 o                         
  12   4   4         28.84         38.80        13.31 o                         
  13   4   4          4.64          9.42        11.95 o                         
 -14   5   4          1.78         -7.76        22.63 o                         
 -13   5   4          0.37          0.34        17.47 o                         
 -12   5   4         18.21         -1.39        20.88 o                         
 -11   5   4         15.96          1.70        16.18 o                         
 -10   5   4          0.79         11.81        18.99 o                         
  -9   5   4        131.83        112.82        18.22 o                         
  -8   5   4         29.67         23.23        15.10 o                         
  -7   5   4         35.64         43.88        14.66 o                         
  -6   5   4          0.45         -0.15        19.04 o                         
  -5   5   4          4.77          7.23        25.32 o                         
  -4   5   4         13.84         18.63        17.20 o                         
  -3   5   4         17.85         31.23        24.24 o                         
  -2   5   4        362.38        355.83        15.58 o                         
  -1   5   4         15.78         21.76        15.24 o                         
   0   5   4       1278.63       1168.07        92.31 o                         
   1   5   4        310.06        335.40        15.17 o                         
   2   5   4        292.55        304.01        13.57 o                         
   3   5   4         23.18         23.71         9.79 o                         
   4   5   4         45.87         44.56        12.44 o                         
   5   5   4         10.40         24.38        11.14 o                         
   6   5   4         72.79         76.49        11.83 o                         
   7   5   4         32.63         38.94        11.81 o                         
   8   5   4         13.68         24.19        13.36 o                         
   9   5   4         34.74         51.49        12.48 o                         
  10   5   4         43.16         54.98        11.37 o                         
  11   5   4         25.64         33.10        14.99 o                         
  12   5   4          5.48          8.74        15.61 o                         
 -13   6   4          3.24         22.29        19.03 o                         
 -12   6   4         24.85         16.92        17.98 o                         
 -11   6   4          6.63          6.95        15.88 o                         
 -10   6   4         28.76         32.58        18.47 o                         
  -9   6   4         63.90         66.01        19.13 o                         
  -8   6   4          0.11         15.11        16.20 o                         
  -7   6   4         11.72          6.51        18.27 o                         
  -6   6   4         53.21         82.64        26.21 o                         
  -5   6   4         24.01         48.78        25.74 o                         
  -4   6   4        326.40        299.87        27.83 o                         
  -3   6   4          3.58         12.46        16.42 o                         
  -2   6   4         32.43         36.58        14.28 o                         
  -1   6   4         11.31         10.68        13.46 o                         
   0   6   4        117.01        107.24        15.10 o                         
   1   6   4          1.34          0.23        14.43 o                         
   2   6   4          6.42         20.68        14.05 o                         
   3   6   4         99.24        110.83        13.50 o                         
   4   6   4          0.22         -2.48        10.43 o                         
   5   6   4         42.18         68.72        13.96 o                         
   6   6   4          0.00          4.91        12.35 o                         
   7   6   4          8.55          9.01        13.24 o                         
   8   6   4        147.67        166.20        12.93 o                         
   9   6   4         24.79         31.19        13.94 o                         
  10   6   4         10.99         20.65        15.25 o                         
  11   6   4         12.04         21.81        15.39 o                         
 -12   7   4          0.00         -4.93        22.10 o                         
 -11   7   4          5.75         12.87        21.80 o                         
 -10   7   4          4.74          9.49        19.82 o                         
  -9   7   4          8.69         27.83        28.54 o                         
  -8   7   4          2.80         12.48        19.88 o                         
  -7   7   4         81.40         69.15        25.85 o                         
  -6   7   4        340.79        309.84        30.15 o                         
  -5   7   4         28.15         17.55        26.27 o                         
  -4   7   4        357.04        346.20        29.08 o                         
  -3   7   4        146.23        145.98        18.86 o                         
  -2   7   4          8.23         11.58        16.39 o                         
  -1   7   4         50.35         50.36        14.77 o                         
   0   7   4         37.71         37.01        12.64 o                         
   1   7   4         25.55         28.72        14.90 o                         
   2   7   4        133.36        125.56        16.19 o                         
   3   7   4         48.91         37.81        15.21 o                         
   4   7   4         23.53         21.98        12.28 o                         
   5   7   4         20.06         15.08        14.23 o                         
   6   7   4         39.60         23.95        11.27 o                         
   7   7   4         55.95         69.71        13.72 o                         
   8   7   4         61.96         77.91        14.97 o                         
   9   7   4         78.23         77.63        14.45 o                         
  10   7   4         12.37         18.33        12.02 o                         
 -11   8   4          1.79        -12.60        22.33 o                         
 -10   8   4          0.03         -1.73        31.11 o                         
  -9   8   4          5.85         26.81        28.12 o                         
  -8   8   4          5.16        -26.99        31.11 o                         
  -7   8   4          9.35          9.67        19.05 o                         
  -6   8   4         25.84         34.69        27.83 o                         
  -5   8   4        279.38        278.01        29.68 o                         
  -4   8   4         47.13         57.06        18.71 o                         
  -3   8   4        300.23        295.94        17.40 o                         
  -2   8   4        256.32        287.00        21.49 o                         
  -1   8   4          0.27          8.52        17.91 o                         
   0   8   4        111.59        122.06        16.62 o                         
   1   8   4         29.83         40.34        14.35 o                         
   2   8   4          0.04         12.85        14.24 o                         
   3   8   4          3.82         10.41        15.61 o                         
   4   8   4        105.13         90.59        14.73 o                         
   5   8   4         13.87         11.13        16.56 o                         
   6   8   4         16.60         35.88        17.64 o                         
   7   8   4          1.11          1.71        14.54 o                         
   8   8   4         15.98         17.23        16.73 o                         
   9   8   4          8.75         15.32        17.27 o                         
 -10   9   4          0.00         12.90        23.11 o                         
  -9   9   4          0.03         -1.61        21.97 o                         
  -8   9   4          1.93         -0.12        21.62 o                         
  -7   9   4          3.24         -9.61        19.94 o                         
  -6   9   4         39.11         29.32        20.24 o                         
  -5   9   4         28.45         45.17        15.61 o                         
  -4   9   4         69.83         69.25        16.40 o                         
  -3   9   4         15.07         24.55        15.68 o                         
  -2   9   4        106.73        113.43        22.57 o                         
  -1   9   4         29.92         26.99        19.01 o                         
   0   9   4         34.38         16.66        19.21 o                         
   1   9   4          1.35          9.27        17.98 o                         
   2   9   4         41.42         23.15        13.22 o                         
   3   9   4          0.06          1.08        15.85 o                         
   4   9   4         28.72         47.78        17.25 o                         
   5   9   4         11.22         15.70        17.31 o                         
   6   9   4          3.72         10.01        20.70 o                         
   7   9   4          4.05          1.64        23.38 o                         
   8   9   4          2.20         21.84        21.72 o                         
  -8  10   4          2.71         13.20        23.05 o                         
  -7  10   4          0.01         13.20        31.17 o                         
  -6  10   4          0.21          4.87        21.70 o                         
  -5  10   4         40.01         48.33        20.87 o                         
  -4  10   4          0.53         11.97        20.59 o                         
  -3  10   4          6.94         15.26        20.88 o                         
  -2  10   4         20.39         19.67        22.38 o                         
  -1  10   4          0.03         11.55        18.89 o                         
   0  10   4          7.77          6.40        18.65 o                         
   1  10   4          4.75          5.18        19.40 o                         
   2  10   4         32.06         28.80        20.76 o                         
   3  10   4         13.05         18.48        23.65 o                         
   4  10   4          1.34         22.15        28.48 o                         
   5  10   4          1.55         12.34        20.14 o                         
   6  10   4          3.93         -3.69        21.97 o                         
  -5  11   4          7.39         25.82        23.43 o                         
  -4  11   4          1.58          0.04        22.69 o                         
  -3  11   4          8.14         17.33        23.05 o                         
  -2  11   4          1.83          8.92        22.48 o                         
  -1  11   4          4.50          9.16        21.51 o                         
   0  11   4          3.59         11.90        18.52 o                         
   1  11   4          1.59          0.24        23.51 o                         
   2  11   4          0.04          5.50        27.83 o                         
   3  11   4          1.01          7.34        34.39 o                         
 -15   1   5          2.42          9.41        18.14 o                         
 -14   1   5         16.45         21.23        16.87 o                         
 -13   1   5          0.01         10.55        16.26 o                         
 -12   1   5          6.09          5.40        15.27 o                         
 -11   1   5         39.85         44.94        15.31 o                         
 -10   1   5        183.89        169.91        16.49 o                         
  -9   1   5        178.09        163.53        29.50 o                         
  -8   1   5          2.04         16.79        12.08 o                         
  -7   1   5         32.23         39.01        12.88 o                         
  -6   1   5        659.13        623.04        19.54 o                         
  -5   1   5       1100.54       1093.99        25.71 o                         
  -4   1   5         28.80         23.11        24.78 o                         
  -3   1   5         68.11         75.67        14.06 o                         
  -2   1   5       1006.55        978.87        19.42 o                         
  -1   1   5         30.46         36.32        12.61 o                         
   0   1   5        676.68        663.43        17.81 o                         
   1   1   5        441.44        381.33        14.18 o                         
   2   1   5        362.16        315.49        15.04 o                         
   3   1   5       4621.98       4491.94        35.80 o                         
   4   1   5       2418.84       2428.46        26.53 o                         
   5   1   5       3480.88       3427.48        66.52 o                         
   6   1   5         76.01         63.88        11.74 o                         
   7   1   5          0.02         10.91        11.41 o                         
   8   1   5         86.19         82.81        10.71 o                         
   9   1   5        317.28        292.40        12.03 o                         
  10   1   5        142.70        139.01        11.67 o                         
  11   1   5          1.81          6.74        11.45 o                         
  12   1   5          0.05         -1.44        13.39 o                         
  13   1   5         14.12         21.96        13.67 o                         
 -15   2   5          0.43         10.71        17.28 o                         
 -14   2   5          0.22          7.98        16.77 o                         
 -13   2   5          5.90         18.43        15.89 o                         
 -12   2   5         10.33         22.05        15.54 o                         
 -11   2   5         47.80         42.81        19.42 o                         
 -10   2   5        306.43        259.75        17.29 o                         
  -9   2   5        343.98        366.98        20.18 o                         
  -8   2   5         17.88         34.76        15.13 o                         
  -7   2   5         90.42         76.38        15.97 o                         
  -6   2   5         15.91         41.05        14.39 o                         
  -5   2   5        276.29        306.15        16.54 o                         
  -4   2   5        491.04        453.74        31.05 o                         
  -3   2   5       2067.69       1966.69        53.71 o                         
  -2   2   5        997.69       1059.19        25.59 o                         
  -1   2   5         65.16         55.60        10.67 o                         
   0   2   5        456.51        446.77        14.42 o                         
   1   2   5        123.67        118.30        12.16 o                         
   2   2   5       1072.21       1119.56        17.78 o                         
   3   2   5         36.67         33.79        10.80 o                         
   4   2   5         19.06         18.33        10.83 o                         
   5   2   5         17.36         28.63        10.86 o                         
   6   2   5         97.82        116.60        11.43 o                         
   7   2   5         10.56         13.58        10.58 o                         
   8   2   5        350.04        351.84        12.50 o                         
   9   2   5         41.19         36.75        11.98 o                         
  10   2   5         39.64         52.13        10.54 o                         
  11   2   5          3.56         11.79        10.93 o                         
  12   2   5          0.62         16.43        13.17 o                         
  13   2   5          0.06          6.06        11.96 o                         
 -15   3   5          0.88        -20.24        21.28 o                         
 -14   3   5          5.80         12.24        21.05 o                         
 -13   3   5         10.85         14.06        20.84 o                         
 -12   3   5         15.68         18.79        20.63 o                         
 -11   3   5         19.22         33.45        19.09 o                         
 -10   3   5         59.73         51.88        14.69 o                         
  -9   3   5        116.27        125.00        20.32 o                         
  -8   3   5         70.03         69.98        18.85 o                         
  -7   3   5         12.65         25.19        18.21 o                         
  -6   3   5        860.07        931.04        20.97 o                         
  -5   3   5        358.90        351.74        17.94 o                         
  -4   3   5       1712.71       1660.65        84.88 o                         
  -3   3   5        309.20        309.41        17.01 o                         
  -2   3   5         14.06          8.41        13.80 o                         
  -1   3   5       1243.05       1330.48        19.92 o                         
   0   3   5       1807.45       1847.69        22.61 o                         
   1   3   5        726.92        717.57        16.30 o                         
   2   3   5         65.05         65.33        10.96 o                         
   3   3   5          0.35          2.00         9.74 o                         
   4   3   5        172.01        183.42        13.52 o                         
   5   3   5         53.05         45.07        10.28 o                         
   6   3   5         80.70         74.17        10.61 o                         
   7   3   5        126.32        140.17        12.26 o                         
   8   3   5         18.85         20.26        10.64 o                         
   9   3   5        151.89        151.21        11.77 o                         
  10   3   5         98.16        112.27        12.41 o                         
  11   3   5          2.93         -0.63        12.38 o                         
  12   3   5          0.13         18.46        14.60 o                         
  13   3   5          0.14          2.39        13.83 o                         
 -14   4   5          4.42         16.89        18.61 o                         
 -13   4   5         14.09         12.43        17.42 o                         
 -12   4   5          0.63         -0.11        16.36 o                         
 -11   4   5         32.59         20.29        17.63 o                         
 -10   4   5         40.03         40.09        19.82 o                         
  -9   4   5          0.61         22.83        18.73 o                         
  -8   4   5          0.51          8.18        16.07 o                         
  -7   4   5         29.14         22.58        16.93 o                         
  -6   4   5        264.57        254.60        18.54 o                         
  -5   4   5         28.14         42.21        16.94 o                         
  -4   4   5         33.46         42.65        19.45 o                         
  -3   4   5         11.63         12.52        15.52 o                         
  -2   4   5         91.31         73.27        15.40 o                         
  -1   4   5        133.17        120.58        15.89 o                         
   0   4   5        716.29        691.62        34.95 o                         
   1   4   5        472.63        477.75        15.29 o                         
   2   4   5        859.13        890.30        31.83 o                         
   3   4   5         93.38         92.17        10.41 o                         
   4   4   5          0.22          5.36        10.11 o                         
   5   4   5         61.60         57.41        11.62 o                         
   6   4   5         39.51         25.65        11.66 o                         
   7   4   5        250.95        241.66        13.65 o                         
   8   4   5          9.84          5.03        11.31 o                         
   9   4   5         63.40         70.44        12.04 o                         
  10   4   5         17.46         20.10        11.50 o                         
  11   4   5         18.78         28.90        13.32 o                         
  12   4   5          7.26         14.94        13.29 o                         
 -14   5   5          6.03          5.31        18.95 o                         
 -13   5   5          5.96         10.00        21.70 o                         
 -12   5   5         12.23         23.13        20.75 o                         
 -11   5   5          1.84         13.51        19.87 o                         
 -10   5   5          8.73         14.18        17.55 o                         
  -9   5   5        221.27        238.63        20.84 o                         
  -8   5   5        223.58        234.51        18.31 o                         
  -7   5   5          1.03         14.66        17.45 o                         
  -6   5   5         48.10         34.53        18.66 o                         
  -5   5   5          1.88         -6.99        23.45 o                         
  -4   5   5        238.72        222.84        25.50 o                         
  -3   5   5        360.09        364.32        14.93 o                         
  -2   5   5        939.87        934.46        26.39 o                         
  -1   5   5        131.43        121.72        17.08 o                         
   0   5   5        341.54        424.11        18.78 o                         
   1   5   5         76.85         90.61        13.18 o                         
   2   5   5          0.08         -6.01        12.13 o                         
   3   5   5         51.26         40.39        12.03 o                         
   4   5   5         16.00         53.01        12.17 o                         
   5   5   5          4.80         12.34        12.50 o                         
   6   5   5         82.89         95.83        11.35 o                         
   7   5   5        136.92        136.58        11.09 o                         
   8   5   5         11.75         20.86        10.98 o                         
   9   5   5        114.56        114.86        14.31 o                         
  10   5   5          9.11         20.81        14.28 o                         
  11   5   5         33.12         23.98        15.07 o                         
  12   5   5          0.02         12.17        15.87 o                         
 -13   6   5          0.68         15.88        16.33 o                         
 -12   6   5         17.92         23.22        18.64 o                         
 -11   6   5          0.10          8.90        16.23 o                         
 -10   6   5          0.23         -7.48        15.80 o                         
  -9   6   5         60.53         61.45        19.33 o                         
  -8   6   5         20.47          2.31        16.49 o                         
  -7   6   5         36.85         28.30        17.55 o                         
  -6   6   5         50.78         66.04        26.27 o                         
  -5   6   5          1.40          6.87        25.50 o                         
  -4   6   5        176.44        176.35        18.09 o                         
  -3   6   5         29.35         22.13        11.44 o                         
  -2   6   5          0.33          8.43        11.70 o                         
  -1   6   5         14.77         22.97        14.58 o                         
   0   6   5        119.27        115.64        15.03 o                         
   1   6   5         13.60         20.10        14.00 o                         
   2   6   5         18.62         11.65        12.31 o                         
   3   6   5         21.92         18.23        11.37 o                         
   4   6   5         14.65         19.18        11.85 o                         
   5   6   5         22.72         52.52        13.76 o                         
   6   6   5        102.62         99.74        12.35 o                         
   7   6   5          0.56          2.39        11.74 o                         
   8   6   5         79.01         86.10        14.21 o                         
   9   6   5         37.58         45.80        12.30 o                         
  10   6   5          2.35         11.21        14.61 o                         
  11   6   5          3.54         22.08        15.59 o                         
 -12   7   5          0.18         10.82        18.33 o                         
 -11   7   5         10.60          0.40        24.47 o                         
 -10   7   5          0.53         -1.25        27.05 o                         
  -9   7   5          4.02          4.78        18.75 o                         
  -8   7   5         16.58         39.41        28.24 o                         
  -7   7   5         18.88          6.69        28.00 o                         
  -6   7   5        217.43        245.35        28.36 o                         
  -5   7   5        327.34        312.94        29.62 o                         
  -4   7   5          8.15         14.61        18.28 o                         
  -3   7   5        216.08        213.00        16.19 o                         
  -2   7   5         88.17         87.61        14.65 o                         
  -1   7   5          7.40          6.89        13.76 o                         
   0   7   5         32.93         39.37        15.75 o                         
   1   7   5         75.90         70.94        14.92 o                         
   2   7   5         17.26          9.81        12.52 o                         
   3   7   5         24.98         41.81        15.91 o                         
   4   7   5          0.06          6.16        13.89 o                         
   5   7   5        141.81        153.10        15.63 o                         
   6   7   5          0.45          1.93        11.78 o                         
   7   7   5        111.64        105.84        13.91 o                         
   8   7   5         16.08         27.93        12.94 o                         
   9   7   5         31.70         29.74        15.15 o                         
  10   7   5         18.91         17.84        12.58 o                         
 -11   8   5          4.19         21.44        22.09 o                         
 -10   8   5          0.67          3.76        22.27 o                         
  -9   8   5          0.44        -27.59        27.59 o                         
  -8   8   5          5.63         28.54        20.66 o                         
  -7   8   5         97.10        112.50        29.62 o                         
  -6   8   5         29.79         15.58        27.41 o                         
  -5   8   5        264.50        250.31        17.41 o                         
  -4   8   5          2.85        -12.07        18.83 o                         
  -3   8   5        123.30        116.44        15.41 o                         
  -2   8   5          6.41         11.48        16.01 o                         
  -1   8   5          4.26          4.23        13.95 o                         
   0   8   5         44.14         36.28        14.04 o                         
   1   8   5        121.39        141.20        15.15 o                         
   2   8   5         19.10         39.98        13.27 o                         
   3   8   5        109.02        115.53        16.53 o                         
   4   8   5          5.67         -4.95        15.02 o                         
   5   8   5         11.21         24.67        16.48 o                         
   6   8   5         11.02          7.75        13.18 o                         
   7   8   5          0.00          2.10        14.71 o                         
   8   8   5         21.11         23.30        13.14 o                         
   9   8   5          5.92         22.27        15.04 o                         
 -10   9   5          0.33         -5.55        23.05 o                         
  -9   9   5          0.52         10.45        22.21 o                         
  -8   9   5          0.31         -2.93        30.63 o                         
  -7   9   5          1.37         30.99        30.33 o                         
  -6   9   5         25.00         12.00        19.87 o                         
  -5   9   5          2.53         18.99        18.64 o                         
  -4   9   5         68.41         65.57        19.60 o                         
  -3   9   5          5.29         10.06        19.34 o                         
  -2   9   5          3.94         18.51        19.61 o                         
  -1   9   5         34.62         38.71        17.43 o                         
   0   9   5          9.75         12.84        16.41 o                         
   1   9   5          0.13          1.33        13.97 o                         
   2   9   5         35.43         24.61        15.36 o                         
   3   9   5          9.35         15.06        14.72 o                         
   4   9   5         16.53         26.18        16.24 o                         
   5   9   5         36.03         51.97        18.29 o                         
   6   9   5          0.24         12.84        18.63 o                         
   7   9   5          4.21          0.47        19.08 o                         
   8   9   5          7.62         30.59        20.15 o                         
  -8  10   5          0.06          2.99        22.15 o                         
  -7  10   5          2.53          7.56        18.38 o                         
  -6  10   5         25.03         26.94        22.27 o                         
  -5  10   5          0.28          4.66        20.32 o                         
  -4  10   5         23.45         26.46        21.26 o                         
  -3  10   5          7.53         16.89        20.71 o                         
  -2  10   5          9.75          2.31        20.67 o                         
  -1  10   5          0.29          2.72        16.78 o                         
   0  10   5         18.71         23.20        19.30 o                         
   1  10   5          1.07          9.53        18.13 o                         
   2  10   5          7.09         14.54        20.21 o                         
   3  10   5          1.67          2.27        16.71 o                         
   4  10   5          0.01         22.00        18.18 o                         
   5  10   5          3.92         14.29        21.59 o                         
   6  10   5          0.07          8.55        18.37 o                         
  -5  11   5          1.79         -2.19        18.58 o                         
  -4  11   5         14.02         35.00        23.28 o                         
  -3  11   5          7.32        -10.41        24.09 o                         
  -2  11   5          0.92          2.56        22.17 o                         
  -1  11   5          0.86          6.67        24.01 o                         
   0  11   5          0.00          7.53        19.97 o                         
   1  11   5          1.94         10.10        22.76 o                         
   2  11   5          4.13         11.27        24.43 o                         
   3  11   5          0.63         10.39        32.48 o                         
 -15   0   6          4.14        -14.69        32.30 o                         
 -14   0   6          0.67         35.71        30.03 o                         
 -13   0   6          0.01          4.60        29.80 o                         
 -12   0   6         85.02         62.28        27.83 o                         
 -11   0   6        216.63        213.82        21.32 o                         
 -10   0   6        357.87        347.52        28.66 o                         
  -9   0   6          6.30         19.70        17.85 o                         
  -8   0   6         62.75         41.20        25.44 o                         
  -7   0   6          1.13          4.24        25.02 o                         
  -6   0   6       2671.66       2851.19        46.28 o                         
  -5   0   6        138.59        165.34        19.47 o                         
  -4   0   6        538.08        508.50        30.51 o                         
  -3   0   6       6630.71       6845.27       127.15 o                         
  -2   0   6        146.83        131.13        17.17 o                         
  -1   0   6       2542.79       2473.13        35.09 o                         
   0   0   6         56.53         39.41        15.39 o                         
   1   0   6         14.38          9.74        14.94 o                         
   2   0   6         12.06         26.03        14.84 o                         
   3   0   6        881.14        944.22        21.89 o                         
   4   0   6         38.69         30.07        14.21 o                         
   5   0   6         27.78         41.50        14.84 o                         
   6   0   6        759.72        770.25        19.92 o                         
   7   0   6          0.03         -2.14        18.31 o                         
   8   0   6        370.44        324.90        16.31 o                         
   9   0   6        145.96        171.69        18.66 o                         
  10   0   6          0.98          1.35        19.41 o                         
  11   0   6         96.06         84.74        14.08 o                         
  12   0   6         55.11         59.44        17.03 o                         
  13   0   6          3.19         -5.12        17.45 o                         
 -15   1   6          0.19         -7.18        17.82 o                         
 -14   1   6          0.26        -11.35        16.61 o                         
 -13   1   6          1.08         -5.81        16.44 o                         
 -12   1   6          0.06         15.55        18.91 o                         
 -11   1   6          2.50         -3.54        18.80 o                         
 -10   1   6         49.04         57.00        18.96 o                         
  -9   1   6         38.48         45.00        18.39 o                         
  -8   1   6        309.82        289.41        19.12 o                         
  -7   1   6        343.22        348.54        19.82 o                         
  -6   1   6        252.47        277.02        16.45 o                         
  -5   1   6        295.03        319.57        27.05 o                         
  -4   1   6         26.76         21.58        14.43 o                         
  -3   1   6        365.26        347.52        18.19 o                         
  -2   1   6        142.91        150.02        13.88 o                         
  -1   1   6        825.21        791.18        28.39 o                         
   0   1   6        258.84        272.12        14.61 o                         
   1   1   6         35.29         31.60        12.03 o                         
   2   1   6       1880.67       1965.01        30.84 o                         
   3   1   6         13.28         19.75        10.15 o                         
   4   1   6       1034.48        987.35        15.55 o                         
   5   1   6        191.84        188.21        11.25 o                         
   6   1   6        270.86        247.62        11.65 o                         
   7   1   6        199.02        186.08        10.71 o                         
   8   1   6         22.87         22.28        11.53 o                         
   9   1   6        110.21        115.05        11.72 o                         
  10   1   6         45.55         63.19        11.78 o                         
  11   1   6          6.95         -2.55        14.12 o                         
  12   1   6         12.04         19.69        14.98 o                         
  13   1   6          0.06         -5.33        13.28 o                         
 -15   2   6          9.43          3.73        22.15 o                         
 -14   2   6          2.56         25.57        21.27 o                         
 -13   2   6         10.58         11.04        15.80 o                         
 -12   2   6          2.31         21.06        18.94 o                         
 -11   2   6         27.03         31.59        15.41 o                         
 -10   2   6          2.82          1.39        18.26 o                         
  -9   2   6          4.65         -6.29        18.09 o                         
  -8   2   6         32.03         33.54        18.37 o                         
  -7   2   6        635.74        631.74        22.38 o                         
  -6   2   6       5107.02       5348.04        77.24 o                         
  -5   2   6         50.50        104.73        24.54 o                         
  -4   2   6        751.02        774.84        43.47 o                         
  -3   2   6          4.82         16.96        12.07 o                         
  -2   2   6       1150.63       1107.12        19.06 o                         
  -1   2   6         26.61         14.77         9.31 o                         
   0   2   6        209.97        229.93        11.83 o                         
   1   2   6       3013.32       2979.89        24.98 o                         
   2   2   6        222.72        221.11        11.17 o                         
   3   2   6         56.45         84.66        10.42 o                         
   4   2   6        475.65        496.63        11.78 o                         
   5   2   6          3.13         18.05        10.58 o                         
   6   2   6         84.69         74.34        12.55 o                         
   7   2   6         41.27         43.52        10.14 o                         
   8   2   6          2.73          3.43        12.90 o                         
   9   2   6        127.15        152.37        12.53 o                         
  10   2   6         67.06         60.81        12.53 o                         
  11   2   6          8.91         -0.28        11.10 o                         
  12   2   6         18.69         29.80        13.18 o                         
  13   2   6          9.29         16.18        15.57 o                         
 -15   3   6          7.30         10.62        18.12 o                         
 -14   3   6          1.05          0.98        16.32 o                         
 -13   3   6         13.66         23.68        23.59 o                         
 -12   3   6          1.76         14.91        20.00 o                         
 -11   3   6         39.65         63.15        19.27 o                         
 -10   3   6        112.35         94.65        18.91 o                         
  -9   3   6        105.54         94.08        19.12 o                         
  -8   3   6          9.67         12.29        14.88 o                         
  -7   3   6        138.39        134.70        14.14 o                         
  -6   3   6        269.38        271.82        16.59 o                         
  -5   3   6       1328.19       1370.97        27.51 o                         
  -4   3   6       1494.98       1409.66        28.43 o                         
  -3   3   6        400.24        456.26        36.45 o                         
  -2   3   6       1397.03       1415.14        31.01 o                         
  -1   3   6        487.80        438.76        13.60 o                         
   0   3   6       5522.36       5455.41        73.02 o                         
   1   3   6          5.62          4.68         9.34 o                         
   2   3   6         99.03        106.99        10.29 o                         
   3   3   6        141.58        157.91        10.96 o                         
   4   3   6          7.16          6.45         9.90 o                         
   5   3   6         76.20         72.30        11.73 o                         
   6   3   6         71.65         72.76        10.81 o                         
   7   3   6         60.52         56.30        11.49 o                         
   8   3   6        838.64        812.86        14.31 o                         
   9   3   6         22.59         25.96        12.02 o                         
  10   3   6          0.25         15.06        12.23 o                         
  11   3   6          2.96          4.59        12.85 o                         
  12   3   6          2.14          8.91        14.82 o                         
 -14   4   6         24.82         17.69        17.77 o                         
 -13   4   6          0.47         -0.07        17.46 o                         
 -12   4   6          6.97         21.28        16.15 o                         
 -11   4   6         67.94         81.01        20.88 o                         
 -10   4   6          7.60          3.38        15.57 o                         
  -9   4   6         33.42         32.59        15.36 o                         
  -8   4   6         10.55         -1.57        13.12 o                         
  -7   4   6         15.80         29.54        15.53 o                         
  -6   4   6         43.70         45.79        13.91 o                         
  -5   4   6        659.59        690.48        24.43 o                         
  -4   4   6         17.60         15.08        14.00 o                         
  -3   4   6         54.76         53.37        14.81 o                         
  -2   4   6       5019.10       5187.00       116.18 o                         
  -1   4   6       2635.56       2682.02       120.32 o                         
   0   4   6        431.87        498.19        14.18 o                         
   1   4   6       2373.50       2451.05        25.69 o                         
   2   4   6        142.42        157.78        11.61 o                         
   3   4   6         36.32         44.67        10.64 o                         
   4   4   6          8.11         14.65        12.16 o                         
   5   4   6          1.29          7.16        12.44 o                         
   6   4   6         41.17         49.63        10.57 o                         
   7   4   6        653.53        612.24        14.12 o                         
   8   4   6        170.85        171.63        12.64 o                         
   9   4   6         48.33         52.37        11.90 o                         
  10   4   6          7.93          2.28        11.26 o                         
  11   4   6         23.83         18.77        12.29 o                         
  12   4   6         13.95         16.84        15.37 o                         
 -14   5   6          7.90         22.33        18.92 o                         
 -13   5   6         17.70         32.04        18.47 o                         
 -12   5   6          2.48         -1.28        17.71 o                         
 -11   5   6          0.90         -2.70        16.95 o                         
 -10   5   6          5.98         14.81        17.87 o                         
  -9   5   6         45.01         42.98        15.56 o                         
  -8   5   6        263.07        260.35        18.79 o                         
  -7   5   6          0.19          5.87        16.74 o                         
  -6   5   6          3.12         16.86        16.92 o                         
  -5   5   6         76.08         86.65        15.60 o                         
  -4   5   6        149.71        170.81        16.18 o                         
  -3   5   6         51.68         48.92        12.88 o                         
  -2   5   6        160.51        136.11        15.78 o                         
  -1   5   6        254.28        246.74        17.79 o                         
   0   5   6        655.01        661.21        16.34 o                         
   1   5   6        148.01        187.25        13.36 o                         
   2   5   6         23.62         22.75        11.65 o                         
   3   5   6        114.53         98.34        12.42 o                         
   4   5   6        125.55        113.20        10.90 o                         
   5   5   6          4.40          9.03        12.81 o                         
   6   5   6          0.00          8.48        11.36 o                         
   7   5   6         78.58         82.78        13.24 o                         
   8   5   6          1.88          3.38        13.60 o                         
   9   5   6          7.80          3.43        11.42 o                         
  10   5   6          2.06         14.03        14.40 o                         
  11   5   6          6.39         18.89        12.28 o                         
 -13   6   6          2.68          8.87        21.49 o                         
 -12   6   6          0.07         13.95        18.71 o                         
 -11   6   6         20.04         24.19        16.04 o                         
 -10   6   6         29.13         32.48        15.74 o                         
  -9   6   6         51.10         49.91        15.70 o                         
  -8   6   6        100.50        123.10        21.42 o                         
  -7   6   6        501.46        568.74        29.62 o                         
  -6   6   6        234.38        237.23        27.41 o                         
  -5   6   6         44.79         53.08        17.31 o                         
  -4   6   6         65.58         66.57        14.00 o                         
  -3   6   6        183.60        176.39        13.25 o                         
  -2   6   6        343.95        339.61        18.49 o                         
  -1   6   6         13.97         22.48        15.09 o                         
   0   6   6         34.14         36.29        14.43 o                         
   1   6   6          0.20         -1.20        14.17 o                         
   2   6   6         40.86         36.78        12.69 o                         
   3   6   6          5.22         12.12        10.13 o                         
   4   6   6         28.96         20.77        11.76 o                         
   5   6   6        284.37        291.92        14.80 o                         
   6   6   6         35.78         24.79        12.24 o                         
   7   6   6         13.49          9.21        13.55 o                         
   8   6   6         75.12         86.25        12.88 o                         
   9   6   6          3.34          8.34        11.42 o                         
  10   6   6          1.98          1.19        15.25 o                         
  11   6   6          3.63         20.51        14.29 o                         
 -12   7   6          1.45         15.01        18.46 o                         
 -11   7   6          3.52         10.75        29.20 o                         
 -10   7   6          7.96         39.83        20.06 o                         
  -9   7   6          2.29          8.12        19.47 o                         
  -8   7   6         15.49         37.02        19.94 o                         
  -7   7   6          2.22         -7.34        18.45 o                         
  -6   7   6        149.28        154.41        27.65 o                         
  -5   7   6         36.93         53.18        18.68 o                         
  -4   7   6        218.53        216.96        19.63 o                         
  -3   7   6          7.91         12.53        12.74 o                         
  -2   7   6          6.24          1.02        13.52 o                         
  -1   7   6          3.01          5.38        15.42 o                         
   0   7   6         89.52         99.68        15.91 o                         
   1   7   6         20.26         30.98        15.27 o                         
   2   7   6         14.21         10.92        14.33 o                         
   3   7   6         91.71        104.61        13.41 o                         
   4   7   6         14.54         21.45        13.43 o                         
   5   7   6          8.23         16.28        13.39 o                         
   6   7   6        250.75        266.49        15.03 o                         
   7   7   6          4.62         16.15        15.65 o                         
   8   7   6          8.79          9.97        12.11 o                         
   9   7   6          2.90         13.52        15.75 o                         
  10   7   6          7.47          7.06        12.54 o                         
 -11   8   6          0.31        -17.44        31.65 o                         
 -10   8   6          3.15         -3.16        22.51 o                         
  -9   8   6         11.31         54.64        29.86 o                         
  -8   8   6          0.92         27.41        29.74 o                         
  -7   8   6          1.00         29.80        18.51 o                         
  -6   8   6          9.94          6.80        18.73 o                         
  -5   8   6          0.65          2.25        18.98 o                         
  -4   8   6        102.09        108.58        16.02 o                         
  -3   8   6          2.89          2.07        18.36 o                         
  -2   8   6        185.04        171.69        15.29 o                         
  -1   8   6          7.39         11.04        13.36 o                         
   0   8   6         36.09         38.06        14.13 o                         
   1   8   6         50.79         44.54        15.49 o                         
   2   8   6          6.62          4.06        16.05 o                         
   3   8   6         27.83         16.90        12.39 o                         
   4   8   6          7.51          4.61        13.30 o                         
   5   8   6          0.67         10.13        14.28 o                         
   6   8   6         33.98         49.37        14.37 o                         
   7   8   6          5.14         20.43        13.36 o                         
   8   8   6          2.18          9.53        13.08 o                         
   9   8   6          0.13        -10.57        14.70 o                         
  -9   9   6          6.45         26.87        22.27 o                         
  -8   9   6          4.55         27.94        29.92 o                         
  -7   9   6          3.92         -3.59        16.93 o                         
  -6   9   6          0.49         -0.81        15.64 o                         
  -5   9   6         64.22         64.87        19.84 o                         
  -4   9   6          4.73         13.29        19.88 o                         
  -3   9   6          4.59          4.90        16.28 o                         
  -2   9   6         17.40         18.43        18.39 o                         
  -1   9   6         19.70         13.14        17.87 o                         
   0   9   6          0.07          2.90        14.14 o                         
   1   9   6         92.18        109.74        15.86 o                         
   2   9   6         35.88         23.80        14.89 o                         
   3   9   6         26.73         32.96        17.72 o                         
   4   9   6         13.05         14.88        14.93 o                         
   5   9   6          0.46         -3.12        18.25 o                         
   6   9   6          0.13         11.43        15.60 o                         
   7   9   6          8.69         14.44        19.57 o                         
  -7  10   6          0.36         10.36        15.26 o                         
  -6  10   6         29.70         17.65        16.09 o                         
  -5  10   6         27.29         22.14        21.04 o                         
  -4  10   6          0.60         -4.00        20.63 o                         
  -3  10   6         57.10         44.17        21.60 o                         
  -2  10   6         19.90         21.83        20.52 o                         
  -1  10   6         11.76         11.41        17.65 o                         
   0  10   6         14.33         12.70        17.08 o                         
   1  10   6          0.00         -0.86        18.20 o                         
   2  10   6          8.67         12.38        16.51 o                         
   3  10   6          6.74          7.84        16.70 o                         
   4  10   6         10.39         17.48        14.07 o                         
   5  10   6          8.91          5.90        17.69 o                         
  -4  11   6         29.69         14.43        19.30 o                         
  -3  11   6          8.29          3.41        23.11 o                         
  -2  11   6          2.25          6.55        22.84 o                         
  -1  11   6          4.83         12.28        21.40 o                         
   0  11   6         10.00         14.45        22.39 o                         
   1  11   6          0.10          5.16        22.01 o                         
   2  11   6          1.92          5.62        21.34 o                         
 -15   1   7          2.33         -2.26        22.14 o                         
 -14   1   7          0.35         33.38        16.73 o                         
 -13   1   7          0.02          4.71        20.20 o                         
 -12   1   7         14.43          2.94        16.18 o                         
 -11   1   7         53.76         53.83        15.57 o                         
 -10   1   7         31.71          8.09        15.09 o                         
  -9   1   7         23.33         15.31        14.75 o                         
  -8   1   7        315.38        280.32        19.44 o                         
  -7   1   7        842.24        794.79        43.11 o                         
  -6   1   7       2591.66       2448.32        29.26 o                         
  -5   1   7       3888.84       4145.19        41.80 o                         
  -4   1   7        149.40        168.85        14.57 o                         
  -3   1   7        287.67        299.86        12.25 o                         
  -2   1   7        501.06        515.74        14.56 o                         
  -1   1   7        249.26        275.83        12.11 o                         
   0   1   7        250.77        226.01        11.26 o                         
   1   1   7        821.13        812.39        37.85 o                         
   2   1   7       1134.46       1127.65        15.60 o                         
   3   1   7        235.04        254.72        10.08 o                         
   4   1   7        629.54        647.24        14.15 o                         
   5   1   7         24.62         23.61         9.32 o                         
   6   1   7        266.43        242.57        14.63 o                         
   7   1   7         37.46         41.03        10.49 o                         
   8   1   7        294.39        299.99        14.88 o                         
   9   1   7          7.10          8.39        11.88 o                         
  10   1   7         13.38         19.80        12.83 o                         
  11   1   7          0.61         12.91        12.83 o                         
  12   1   7          3.13          4.11        15.01 o                         
 -15   2   7          0.23         26.24        21.62 o                         
 -14   2   7         10.09         30.56        16.56 o                         
 -13   2   7          7.41         -1.94        16.17 o                         
 -12   2   7          0.41         11.83        18.77 o                         
 -11   2   7         20.90          8.86        18.85 o                         
 -10   2   7          0.84          9.29        17.50 o                         
  -9   2   7          6.61          8.97        18.65 o                         
  -8   2   7         81.43         92.12        14.73 o                         
  -7   2   7         39.39         41.24        11.17 o                         
  -6   2   7       8842.45       8845.88       131.81 o                         
  -5   2   7        850.13        923.51        29.62 o                         
  -4   2   7        624.65        644.99        17.12 o                         
  -3   2   7        105.55        105.32        13.75 o                         
  -2   2   7         33.91         39.41         9.90 o                         
  -1   2   7       1129.20       1046.71        23.63 o                         
   0   2   7         63.77         55.44         9.15 o                         
   1   2   7         39.65         61.32        11.66 o                         
   2   2   7        143.95        169.59        11.60 o                         
   3   2   7        405.75        412.71        13.01 o                         
   4   2   7         12.51          4.54        10.44 o                         
   5   2   7        302.67        327.99        11.85 o                         
   6   2   7          0.64         11.60        11.47 o                         
   7   2   7        895.58        891.59        21.98 o                         
   8   2   7         79.09         83.53        10.82 o                         
   9   2   7        168.32        169.96        13.05 o                         
  10   2   7          0.27         11.84        12.46 o                         
  11   2   7          3.49          4.02        12.42 o                         
  12   2   7          0.66         -0.94        12.10 o                         
 -15   3   7         11.71         20.22        15.32 o                         
 -14   3   7          1.52         14.00        17.09 o                         
 -13   3   7         23.82         41.07        16.65 o                         
 -12   3   7          0.00         14.94        19.77 o                         
 -11   3   7          4.80         15.70        15.69 o                         
 -10   3   7        154.00        161.78        15.46 o                         
  -9   3   7         58.15         46.50        12.86 o                         
  -8   3   7        201.97        201.11        16.09 o                         
  -7   3   7        316.52        310.95        16.39 o                         
  -6   3   7        101.02        132.79        15.80 o                         
  -5   3   7        527.58        514.34        19.53 o                         
  -4   3   7          0.01         -3.87        13.22 o                         
  -3   3   7        208.19        163.99        15.84 o                         
  -2   3   7        595.62        613.07        15.98 o                         
  -1   3   7         36.32         35.57         9.67 o                         
   0   3   7         22.92         27.00         9.94 o                         
   1   3   7         63.85         70.41         9.25 o                         
   2   3   7        157.52        145.85        10.36 o                         
   3   3   7        352.70        348.68        12.16 o                         
   4   3   7          3.55         14.37        10.26 o                         
   5   3   7        146.26        150.41        12.64 o                         
   6   3   7        309.76        294.38        12.40 o                         
   7   3   7        111.69         98.97         9.54 o                         
   8   3   7        497.03        514.44        17.26 o                         
   9   3   7         12.49          9.81        11.30 o                         
  10   3   7         16.90         12.30        12.19 o                         
  11   3   7          2.52         17.69        14.32 o                         
  12   3   7          0.82         21.55        12.56 o                         
 -14   4   7          6.24          4.12        22.10 o                         
 -13   4   7          0.01          7.92        15.14 o                         
 -12   4   7         13.54         18.15        14.24 o                         
 -11   4   7         25.01         10.28        16.29 o                         
 -10   4   7         29.76         49.59        14.55 o                         
  -9   4   7         39.70         48.60        15.13 o                         
  -8   4   7        158.45        161.71        15.79 o                         
  -7   4   7         25.53         11.96        14.32 o                         
  -6   4   7         59.26         57.66        15.39 o                         
  -5   4   7        112.57        131.96        13.24 o                         
  -4   4   7        103.75        106.25        15.07 o                         
  -3   4   7        138.08        157.59        13.90 o                         
  -2   4   7         34.65         48.11        14.62 o                         
  -1   4   7        184.34        166.37        10.13 o                         
   0   4   7        448.36        452.87        14.43 o                         
   1   4   7        471.79        454.04        13.07 o                         
   2   4   7        172.31        163.40        11.32 o                         
   3   4   7        121.18        117.04        11.24 o                         
   4   4   7          9.09         18.34        11.02 o                         
   5   4   7         10.36          1.16        12.47 o                         
   6   4   7          8.26          7.59        10.11 o                         
   7   4   7        126.64        123.16        13.42 o                         
   8   4   7          4.27         13.77        12.25 o                         
   9   4   7          0.84         16.85        12.30 o                         
  10   4   7         16.96         11.54        12.70 o                         
  11   4   7          2.92        -13.13        15.04 o                         
 -14   5   7          0.50          6.02        16.28 o                         
 -13   5   7          0.12         12.03        15.36 o                         
 -12   5   7          0.07         24.89        15.90 o                         
 -11   5   7         11.67         31.09        17.22 o                         
 -10   5   7          0.32          3.11        17.41 o                         
  -9   5   7          0.59        -11.27        14.98 o                         
  -8   5   7        198.45        207.94        15.44 o                         
  -7   5   7         29.65         23.96        14.33 o                         
  -6   5   7         18.01         18.63        12.24 o                         
  -5   5   7         49.22         36.77        15.03 o                         
  -4   5   7         28.11         28.61        16.16 o                         
  -3   5   7        538.05        525.56        18.00 o                         
  -2   5   7         11.32          9.68        13.79 o                         
  -1   5   7         35.60         42.03        14.33 o                         
   0   5   7         19.88         26.78        10.83 o                         
   1   5   7          0.64          7.81        11.87 o                         
   2   5   7         11.48          9.30        10.56 o                         
   3   5   7         72.40         88.81        12.72 o                         
   4   5   7          4.17          8.57        11.29 o                         
   5   5   7        859.89        861.42        20.78 o                         
   6   5   7        304.30        303.15        23.70 o                         
   7   5   7        123.51        131.62        12.03 o                         
   8   5   7        273.50        269.69        15.87 o                         
   9   5   7          1.30         18.82        12.56 o                         
  10   5   7          5.62         27.44        13.35 o                         
  11   5   7          4.91          8.78        12.35 o                         
 -13   6   7          0.53          2.15        16.09 o                         
 -12   6   7         19.56         12.40        16.14 o                         
 -11   6   7          0.44         -2.30        16.24 o                         
 -10   6   7         12.16         18.95        15.31 o                         
  -9   6   7        185.59        166.89        19.59 o                         
  -8   6   7         13.12         26.37        19.17 o                         
  -7   6   7        602.26        608.07        35.10 o                         
  -6   6   7        218.69        251.42        34.81 o                         
  -5   6   7         17.32         19.38        13.79 o                         
  -4   6   7          4.06          5.98        11.54 o                         
  -3   6   7        120.12        112.64        16.95 o                         
  -2   6   7         15.04         23.74        12.99 o                         
  -1   6   7        140.05        148.67        15.70 o                         
   0   6   7        105.98         83.75        15.00 o                         
   1   6   7          0.35          3.80        12.75 o                         
   2   6   7         18.43         17.87        12.34 o                         
   3   6   7         15.27         19.44        12.42 o                         
   4   6   7         94.89         80.48        11.79 o                         
   5   6   7          6.13         14.31        13.24 o                         
   6   6   7        223.61        259.38        14.77 o                         
   7   6   7         17.57         27.06        12.66 o                         
   8   6   7          2.53          5.23        10.73 o                         
   9   6   7          0.04         10.71        12.12 o                         
  10   6   7         17.33         28.50        13.58 o                         
 -12   7   7          0.64         11.33        23.19 o                         
 -11   7   7          2.72        -20.96        20.96 o                         
 -10   7   7         19.80         -3.52        19.59 o                         
  -9   7   7          6.37          8.18        18.63 o                         
  -8   7   7         79.53         75.59        20.36 o                         
  -7   7   7          0.78         14.69        19.33 o                         
  -6   7   7        350.13        365.11        16.83 o                         
  -5   7   7          5.95         -2.22        15.08 o                         
  -4   7   7        102.59         91.10        18.37 o                         
  -3   7   7          7.04         12.38        12.50 o                         
  -2   7   7          2.78          7.06        16.61 o                         
  -1   7   7          0.10          4.60        14.28 o                         
   0   7   7         40.93         33.62        14.83 o                         
   1   7   7         44.31         27.59        14.41 o                         
   2   7   7          2.88          5.49        10.32 o                         
   3   7   7          0.08          0.83        11.79 o                         
   4   7   7         17.88         20.97        13.99 o                         
   5   7   7         30.33         49.62        12.69 o                         
   6   7   7        174.64        186.64        12.56 o                         
   7   7   7          4.96         22.37        14.32 o                         
   8   7   7         16.19         28.96        13.62 o                         
   9   7   7         10.10          0.26        15.68 o                         
 -11   8   7          2.09          7.05        21.50 o                         
 -10   8   7          8.01         49.32        30.21 o                         
  -9   8   7          1.74         41.74        30.51 o                         
  -8   8   7         35.53         26.17        20.67 o                         
  -7   8   7         22.01         10.89        23.65 o                         
  -6   8   7         40.28         42.06        20.57 o                         
  -5   8   7          1.01          8.55        18.62 o                         
  -4   8   7         56.91         80.79        15.31 o                         
  -3   8   7          7.37          9.62        16.80 o                         
  -2   8   7         27.56         25.99        14.27 o                         
  -1   8   7         63.53         64.45        13.38 o                         
   0   8   7         11.87         17.98        16.62 o                         
   1   8   7         43.15         46.40        15.35 o                         
   2   8   7         39.39         34.61        16.31 o                         
   3   8   7         10.20          1.10        13.43 o                         
   4   8   7         35.64         43.24        12.60 o                         
   5   8   7         86.36         92.76        12.83 o                         
   6   8   7          5.74         24.40        13.21 o                         
   7   8   7          0.07         13.71        15.96 o                         
   8   8   7          4.22          1.56        14.22 o                         
  -9   9   7          0.09          1.94        18.51 o                         
  -8   9   7          3.01         23.52        21.96 o                         
  -7   9   7          8.01          3.79        20.67 o                         
  -6   9   7          9.31          2.91        19.49 o                         
  -5   9   7        104.40        105.97        20.69 o                         
  -4   9   7         50.87         63.33        15.66 o                         
  -3   9   7         50.98         38.29        14.05 o                         
  -2   9   7          9.60         17.19        17.89 o                         
  -1   9   7         67.80         65.95        15.71 o                         
   0   9   7          5.97          6.05        15.60 o                         
   1   9   7          6.06          9.40        14.28 o                         
   2   9   7          4.32          7.05        16.35 o                         
   3   9   7         57.75         71.75        17.39 o                         
   4   9   7         17.24         22.12        15.40 o                         
   5   9   7          0.97         -1.47        14.95 o                         
   6   9   7          1.35          9.63        18.85 o                         
   7   9   7          0.57         -0.09        16.56 o                         
  -7  10   7          3.92          3.24        17.59 o                         
  -6  10   7         60.25         72.65        22.10 o                         
  -5  10   7         34.37         46.69        17.12 o                         
  -4  10   7         27.45         23.90        17.21 o                         
  -3  10   7         57.45         42.47        21.91 o                         
  -2  10   7          0.95          1.26        20.60 o                         
  -1  10   7         10.57         24.58        18.26 o                         
   0  10   7          3.08          8.60        19.37 o                         
   1  10   7         10.41         28.59        17.83 o                         
   2  10   7          3.31          2.72        16.26 o                         
   3  10   7          2.63          7.41        16.04 o                         
   4  10   7          1.38          5.30        14.20 o                         
   5  10   7          6.00         11.36        19.20 o                         
  -4  11   7          2.13         -4.87        22.63 o                         
  -3  11   7          6.33          8.03        23.52 o                         
  -2  11   7         13.93         23.44        23.73 o                         
  -1  11   7          2.56          2.64        18.72 o                         
   0  11   7          2.26          6.26        21.36 o                         
   1  11   7          0.53         -0.58        19.79 o                         
 -15   0   8          1.49          6.45        20.54 o                         
 -14   0   8          8.17          4.36        30.99 o                         
 -13   0   8         86.73         83.48        30.03 o                         
 -12   0   8        174.23        139.60        27.23 o                         
 -11   0   8        226.49        223.86        28.42 o                         
 -10   0   8          1.79          2.57        25.97 o                         
  -9   0   8          1.68          0.60        24.72 o                         
  -8   0   8        331.42        328.44        17.01 o                         
  -7   0   8         61.86         38.15        17.37 o                         
  -6   0   8       1721.79       1791.68        38.57 o                         
  -5   0   8        730.54        751.70        30.51 o                         
  -4   0   8        283.80        317.70        18.89 o                         
  -3   0   8       1459.09       1455.86        25.93 o                         
  -2   0   8         12.29         35.02        14.29 o                         
  -1   0   8        309.24        323.16        19.67 o                         
   0   0   8       4119.70       4132.32        37.93 o                         
   1   0   8      13829.78      14139.80       194.03 o                         
   2   0   8      16936.13      17431.34       163.70 o                         
   3   0   8          7.44          4.92        16.09 o                         
   4   0   8        544.37        574.96        17.83 o                         
   5   0   8          0.55        -12.21        18.00 o                         
   6   0   8        273.53        268.89        16.24 o                         
   7   0   8          0.60         23.57        17.14 o                         
   8   0   8          0.24        -15.39        18.14 o                         
   9   0   8         10.81         24.65        14.55 o                         
  10   0   8        110.32        122.06        17.40 o                         
  11   0   8         95.46        113.95        16.99 o                         
  12   0   8          1.35         12.59        18.41 o                         
 -15   1   8          0.16          5.70        22.04 o                         
 -14   1   8          1.38         13.87        20.16 o                         
 -13   1   8         58.19         38.79        20.91 o                         
 -12   1   8         58.02         57.36        18.89 o                         
 -11   1   8         67.84         62.51        18.68 o                         
 -10   1   8         10.80         23.04        14.62 o                         
  -9   1   8          0.18          4.96        12.85 o                         
  -8   1   8        490.67        455.93        17.11 o                         
  -7   1   8       1783.56       1790.98        24.35 o                         
  -6   1   8          0.05         -3.64        14.09 o                         
  -5   1   8       1284.86       1310.46        25.16 o                         
  -4   1   8          5.68          9.77        11.20 o                         
  -3   1   8        313.97        329.23        12.67 o                         
  -2   1   8          0.98         -7.78        11.44 o                         
  -1   1   8        166.47        166.57        11.40 o                         
   0   1   8          2.45         26.58        11.83 o                         
   1   1   8       1415.15       1504.26        27.78 o                         
   2   1   8         29.49         27.40        11.50 o                         
   3   1   8        904.50       1014.18        14.76 o                         
   4   1   8        403.45        373.39        12.64 o                         
   5   1   8         32.09         42.70        10.53 o                         
   6   1   8        103.11        123.82        10.89 o                         
   7   1   8         50.84         50.51        10.73 o                         
   8   1   8        175.12        145.63        11.47 o                         
   9   1   8          5.12         18.28        12.47 o                         
  10   1   8         23.74         24.96        10.95 o                         
  11   1   8          0.13          9.42        11.68 o                         
  12   1   8          0.16         -2.20        11.49 o                         
 -15   2   8          0.34          9.22        18.14 o                         
 -14   2   8          0.01          7.26        20.52 o                         
 -13   2   8         20.36         28.09        19.88 o                         
 -12   2   8         17.32         19.60        18.98 o                         
 -11   2   8         28.02         21.72        15.85 o                         
 -10   2   8          0.43          9.39        11.29 o                         
  -9   2   8         54.43         55.56        12.82 o                         
  -8   2   8        878.64        938.74        18.81 o                         
  -7   2   8        299.19        301.31        13.65 o                         
  -6   2   8        307.46        318.27        16.90 o                         
  -5   2   8        115.16         83.66        17.12 o                         
  -4   2   8       2773.18       2900.24        28.00 o                         
  -3   2   8         96.20         93.72        10.93 o                         
  -2   2   8        201.75        224.61        12.85 o                         
  -1   2   8         71.82         76.89         9.69 o                         
   0   2   8         81.63         84.74         9.78 o                         
   1   2   8        122.12        152.18         9.65 o                         
   2   2   8        177.47        154.58        10.51 o                         
   3   2   8        291.68        262.16        11.42 o                         
   4   2   8        174.65        165.19        10.21 o                         
   5   2   8         55.65         49.41        10.45 o                         
   6   2   8       1012.21       1003.97        13.97 o                         
   7   2   8        495.66        479.67        14.82 o                         
   8   2   8          2.32          5.71        13.10 o                         
   9   2   8         18.34         22.43        13.84 o                         
  10   2   8          7.15          9.89        10.51 o                         
  11   2   8         20.58         17.93        12.03 o                         
  12   2   8          0.07          9.52        15.67 o                         
 -15   3   8          1.17         -7.74        21.93 o                         
 -14   3   8          0.38        -20.30        21.05 o                         
 -13   3   8          0.71        -13.80        16.66 o                         
 -12   3   8         23.31         26.43        13.38 o                         
 -11   3   8          5.43          5.86        13.22 o                         
 -10   3   8          1.48          7.14        12.86 o                         
  -9   3   8        241.65        222.77        15.81 o                         
  -8   3   8         43.47         39.06        11.81 o                         
  -7   3   8          0.57          7.41        10.94 o                         
  -6   3   8        238.27        231.62        18.84 o                         
  -5   3   8         53.54         46.70        14.00 o                         
  -4   3   8        605.29        569.60        49.63 o                         
  -3   3   8         82.70         70.13        12.49 o                         
  -2   3   8         55.26         72.24        10.73 o                         
  -1   3   8         41.04         43.74         9.13 o                         
   0   3   8        340.79        333.52        13.25 o                         
   1   3   8         35.62         46.76        10.71 o                         
   2   3   8        101.26        106.31        10.93 o                         
   3   3   8         40.94         49.43        10.42 o                         
   4   3   8         82.99         80.47        10.14 o                         
   5   3   8          0.10         16.79        10.30 o                         
   6   3   8          4.80          2.91        12.58 o                         
   7   3   8         17.80         29.51        10.95 o                         
   8   3   8         12.20         23.01        11.91 o                         
   9   3   8        188.85        191.19        13.53 o                         
  10   3   8          0.20          1.15        11.87 o                         
  11   3   8          2.02         -3.98        12.24 o                         
 -14   4   8          1.97         15.82        18.17 o                         
 -13   4   8          9.30         17.90        17.58 o                         
 -12   4   8         15.50         29.42        14.23 o                         
 -11   4   8         27.89         22.89        16.16 o                         
 -10   4   8         19.21         28.39        13.84 o                         
  -9   4   8         28.68         31.04        12.43 o                         
  -8   4   8         44.30         34.42        15.47 o                         
  -7   4   8        185.35        178.67        11.43 o                         
  -6   4   8        556.42        566.60        16.38 o                         
  -5   4   8         99.29        101.21        15.13 o                         
  -4   4   8         27.07         31.77        14.98 o                         
  -3   4   8         35.33         32.74        13.93 o                         
  -2   4   8        313.23        298.29        13.62 o                         
  -1   4   8         93.23        104.47         9.61 o                         
   0   4   8         40.46         46.82         9.97 o                         
   1   4   8         58.32         42.03        10.20 o                         
   2   4   8         17.15         14.99        11.23 o                         
   3   4   8          6.93          8.82        10.31 o                         
   4   4   8        535.64        512.06        17.40 o                         
   5   4   8         53.55         52.18        11.49 o                         
   6   4   8        866.28        852.60        18.35 o                         
   7   4   8         15.07         18.54        10.90 o                         
   8   4   8         60.27         63.50        11.39 o                         
   9   4   8          0.28         10.54        10.13 o                         
  10   4   8         25.62         38.86        13.22 o                         
  11   4   8         16.70         31.44        11.40 o                         
 -14   5   8          1.61         19.61        18.97 o                         
 -13   5   8          0.03          4.10        19.09 o                         
 -12   5   8          0.02        -10.05        14.82 o                         
 -11   5   8          0.86         14.16        14.48 o                         
 -10   5   8         50.31         60.73        18.67 o                         
  -9   5   8         22.42         43.84        18.08 o                         
  -8   5   8          0.41          6.56        16.04 o                         
  -7   5   8         87.52         87.96        12.60 o                         
  -6   5   8         11.87         18.12        11.82 o                         
  -5   5   8          0.01          9.07        12.38 o                         
  -4   5   8        169.97        173.98        15.59 o                         
  -3   5   8          3.54          8.84        14.53 o                         
  -2   5   8        228.32        234.57        15.39 o                         
  -1   5   8          0.52          6.59         9.68 o                         
   0   5   8          0.84          3.25         9.17 o                         
   1   5   8          0.06          6.11        10.27 o                         
   2   5   8         41.58         47.48         9.03 o                         
   3   5   8         12.38         21.44        12.52 o                         
   4   5   8        247.49        235.77        12.22 o                         
   5   5   8         33.25         29.67        11.52 o                         
   6   5   8          1.08         13.15        12.83 o                         
   7   5   8          7.01          7.96        13.46 o                         
   8   5   8         52.41         53.77        13.90 o                         
   9   5   8          4.80         -3.67        11.69 o                         
  10   5   8         12.44         30.04        14.77 o                         
 -13   6   8          3.35          8.94        20.00 o                         
 -12   6   8          7.77          5.35        20.08 o                         
 -11   6   8         15.96         17.57        18.54 o                         
 -10   6   8          6.70          5.43        15.04 o                         
  -9   6   8        146.04        177.65        22.30 o                         
  -8   6   8         98.17        113.96        15.49 o                         
  -7   6   8         28.08         36.39        15.11 o                         
  -6   6   8         54.71         47.73        15.10 o                         
  -5   6   8         27.82         29.36        14.00 o                         
  -4   6   8         17.38         14.36        17.49 o                         
  -3   6   8         15.12         31.13        16.38 o                         
  -2   6   8        133.18        132.85        13.92 o                         
  -1   6   8         23.66         27.27        12.28 o                         
   0   6   8         50.62         50.11        12.76 o                         
   1   6   8         32.24         36.84        10.25 o                         
   2   6   8         12.61          9.59        12.34 o                         
   3   6   8         18.34         22.81        12.37 o                         
   4   6   8        182.07        168.39        13.88 o                         
   5   6   8         93.98         89.51        12.05 o                         
   6   6   8        344.39        371.54        13.10 o                         
   7   6   8         46.73         34.81        12.29 o                         
   8   6   8          0.82         -3.56        11.96 o                         
   9   6   8          0.42         19.44        13.10 o                         
  10   6   8          0.42         13.47        15.49 o                         
 -12   7   8          9.62         -4.16        18.32 o                         
 -11   7   8          1.51         -9.65        19.30 o                         
 -10   7   8         16.24         28.48        19.82 o                         
  -9   7   8         46.61         31.23        21.26 o                         
  -8   7   8        149.52        170.46        20.89 o                         
  -7   7   8         12.56         22.54        14.90 o                         
  -6   7   8         58.17         72.04        15.55 o                         
  -5   7   8          2.64         11.88        12.50 o                         
  -4   7   8          0.07         -1.74        16.77 o                         
  -3   7   8          9.53         14.24        17.01 o                         
  -2   7   8         38.07         34.00        14.43 o                         
  -1   7   8         21.87         29.94        14.88 o                         
   0   7   8         12.74         16.30        14.33 o                         
   1   7   8          7.52         32.69        14.65 o                         
   2   7   8          1.87          1.30        11.39 o                         
   3   7   8         27.92         25.04        11.85 o                         
   4   7   8         20.06         27.06        13.48 o                         
   5   7   8          3.59         12.34        12.19 o                         
   6   7   8          1.40          2.88        13.93 o                         
   7   7   8          0.07          8.42        14.75 o                         
   8   7   8          0.13         12.07        13.75 o                         
   9   7   8          1.87         -2.24        14.43 o                         
 -11   8   8          3.75         16.24        30.69 o                         
 -10   8   8          1.23          4.24        17.39 o                         
  -9   8   8          9.38         12.82        21.19 o                         
  -8   8   8         19.48         34.45        20.96 o                         
  -7   8   8         12.64         18.19        16.50 o                         
  -6   8   8          1.85          2.35        15.49 o                         
  -5   8   8          0.00         -2.06        13.23 o                         
  -4   8   8          0.01          9.44        18.47 o                         
  -3   8   8          0.24         12.35        15.04 o                         
  -2   8   8         21.05         20.65        12.56 o                         
  -1   8   8         20.71         23.54        17.30 o                         
   0   8   8         29.89         37.21        16.49 o                         
   1   8   8         37.64         40.83        15.62 o                         
   2   8   8        300.04        289.55        24.04 o                         
   3   8   8          8.24         16.23        16.02 o                         
   4   8   8          1.24         10.27        13.78 o                         
   5   8   8          3.83          6.76        13.90 o                         
   6   8   8          8.02         25.07        15.00 o                         
   7   8   8          7.60         23.15        15.01 o                         
   8   8   8          8.73          5.17        14.82 o                         
  -9   9   8          2.75         24.03        21.63 o                         
  -8   9   8          4.75          0.86        14.86 o                         
  -7   9   8          5.40         23.91        21.07 o                         
  -6   9   8          0.15         19.15        19.91 o                         
  -5   9   8         29.25         19.39        20.08 o                         
  -4   9   8          0.53          2.00        16.16 o                         
  -3   9   8          9.67         15.65        19.10 o                         
  -2   9   8          0.48          6.85        13.47 o                         
  -1   9   8          0.00          3.35        15.22 o                         
   0   9   8          0.97          9.73        12.17 o                         
   1   9   8          2.91          8.10        16.23 o                         
   2   9   8          0.46         15.16        17.06 o                         
   3   9   8          1.15          3.10        16.79 o                         
   4   9   8          0.20         -4.78        16.96 o                         
   5   9   8          5.92          8.50        18.37 o                         
   6   9   8          5.94         13.49        16.43 o                         
  -7  10   8         27.60         28.39        18.64 o                         
  -6  10   8          6.94          8.44        22.16 o                         
  -5  10   8          1.36         22.29        21.20 o                         
  -4  10   8         64.00         61.47        17.48 o                         
  -3  10   8          0.92          9.83        16.37 o                         
  -2  10   8          4.51         10.53        19.83 o                         
  -1  10   8          2.76         -3.99        18.43 o                         
   0  10   8          2.02          7.36        15.93 o                         
   1  10   8          0.10         -1.35        14.71 o                         
   2  10   8         21.49         15.01        15.13 o                         
   3  10   8          2.87         16.10        18.41 o                         
   4  10   8          0.01         -9.24        19.48 o                         
  -2  11   8          0.98          9.88        25.21 o                         
  -1  11   8          6.27         14.32        21.64 o                         
 -15   1   9          0.52          0.21        17.76 o                         
 -14   1   9          3.70          6.49        16.75 o                         
 -13   1   9          0.08          2.25        16.59 o                         
 -12   1   9         60.87         55.79        20.69 o                         
 -11   1   9          5.47         11.97        11.46 o                         
 -10   1   9          3.62         -0.42        12.97 o                         
  -9   1   9        101.64        101.73        12.82 o                         
  -8   1   9        117.73        124.00         9.74 o                         
  -7   1   9        319.61        315.34        18.65 o                         
  -6   1   9        166.40        175.42        14.72 o                         
  -5   1   9          9.62         17.02        13.12 o                         
  -4   1   9        362.91        367.40        12.65 o                         
  -3   1   9        644.54        523.02        24.53 o                         
  -2   1   9         57.77         67.87         9.41 o                         
  -1   1   9        516.63        502.57        12.52 o                         
   0   1   9        297.88        316.45        12.98 o                         
   1   1   9        612.91        642.31        13.02 o                         
   2   1   9        134.88        130.14        11.31 o                         
   3   1   9        817.06        848.86        13.81 o                         
   4   1   9         11.85          8.95        11.10 o                         
   5   1   9        126.94        140.75        10.91 o                         
   6   1   9        434.19        426.04        12.29 o                         
   7   1   9         11.54          6.33        11.29 o                         
   8   1   9        133.02        137.92        12.37 o                         
   9   1   9         62.58         62.94        12.83 o                         
  10   1   9         31.30         36.03        12.43 o                         
  11   1   9          8.44         12.22        14.87 o                         
  12   1   9          1.17          1.19        13.80 o                         
 -15   2   9          0.41         -3.31        24.09 o                         
 -14   2   9         10.55         32.83        18.45 o                         
 -13   2   9          8.95         10.82        16.18 o                         
 -12   2   9         23.26         47.61        15.62 o                         
 -11   2   9          2.42          6.88        11.63 o                         
 -10   2   9          6.99          4.58        12.38 o                         
  -9   2   9        216.34        218.24        13.79 o                         
  -8   2   9         10.48         17.72        11.02 o                         
  -7   2   9          6.86         -1.92        14.36 o                         
  -6   2   9        113.78        127.14        14.73 o                         
  -5   2   9        440.60        454.50        16.40 o                         
  -4   2   9        143.37        158.30        14.05 o                         
  -3   2   9       2216.05       2104.57        33.79 o                         
  -2   2   9         12.08         11.16        10.05 o                         
  -1   2   9          7.95         10.21        10.06 o                         
   0   2   9         74.43         89.91         9.83 o                         
   1   2   9        315.06        294.76        11.18 o                         
   2   2   9        431.30        435.13        12.14 o                         
   3   2   9        332.45        332.95        12.43 o                         
   4   2   9        126.76        129.86        12.48 o                         
   5   2   9         30.62         25.17        10.32 o                         
   6   2   9        343.40        349.03        13.21 o                         
   7   2   9          5.12          3.92        10.25 o                         
   8   2   9          0.00         11.54        12.09 o                         
   9   2   9          0.11         10.28        12.51 o                         
  10   2   9          2.84         12.10        14.50 o                         
  11   2   9          0.65          9.61        15.25 o                         
 -15   3   9          0.47         -4.67        15.68 o                         
 -14   3   9          1.00          8.09        13.26 o                         
 -13   3   9         10.33         24.75        14.08 o                         
 -12   3   9          0.21         -0.95        14.30 o                         
 -11   3   9          2.90          6.29        12.28 o                         
 -10   3   9         11.86         21.98        14.99 o                         
  -9   3   9        565.57        569.05        15.49 o                         
  -8   3   9        210.76        197.67        13.99 o                         
  -7   3   9        464.73        448.84        14.89 o                         
  -6   3   9        346.71        372.91        16.57 o                         
  -5   3   9        347.18        347.88        14.54 o                         
  -4   3   9        495.95        465.32        47.08 o                         
  -3   3   9        995.60       1060.00        21.87 o                         
  -2   3   9        117.26         96.37         9.40 o                         
  -1   3   9        458.12        462.67        13.30 o                         
   0   3   9         60.27         51.80        10.66 o                         
   1   3   9         29.72         34.77         9.43 o                         
   2   3   9          0.10          9.34         8.85 o                         
   3   3   9        107.31         96.47        10.32 o                         
   4   3   9         30.36         43.98        11.00 o                         
   5   3   9          0.54         10.35         9.94 o                         
   6   3   9         27.35         47.16        10.77 o                         
   7   3   9          4.14          9.61        11.69 o                         
   8   3   9          0.14         13.74        12.23 o                         
   9   3   9         32.59         47.51        12.78 o                         
  10   3   9          1.44          4.12        11.04 o                         
  11   3   9         27.07         43.82        13.84 o                         
 -14   4   9          4.79         26.77        16.15 o                         
 -13   4   9          0.34          8.08        15.30 o                         
 -12   4   9         14.76         25.77        16.32 o                         
 -11   4   9          4.53         15.68        16.16 o                         
 -10   4   9          0.11         20.89        14.02 o                         
  -9   4   9          2.55         11.51        14.79 o                         
  -8   4   9        300.95        280.03        14.45 o                         
  -7   4   9          4.72          3.37        13.92 o                         
  -6   4   9         19.33         15.47        13.78 o                         
  -5   4   9          4.08          1.72        13.63 o                         
  -4   4   9          5.60         13.50        12.10 o                         
  -3   4   9         55.93         41.40        13.84 o                         
  -2   4   9        129.30        143.54        12.56 o                         
  -1   4   9         27.41         22.66         9.99 o                         
   0   4   9          0.60         -3.12         8.55 o                         
   1   4   9          0.66         14.68        10.72 o                         
   2   4   9          5.83         10.23        10.35 o                         
   3   4   9          8.22         13.62        12.01 o                         
   4   4   9         95.21        101.64        11.94 o                         
   5   4   9        364.14        349.49        14.55 o                         
   6   4   9         11.73         16.35        11.64 o                         
   7   4   9         10.63         12.99         9.97 o                         
   8   4   9         40.27         45.81        12.14 o                         
   9   4   9          5.53         32.05        14.18 o                         
  10   4   9          1.55         -4.66        10.32 o                         
  11   4   9          5.79         23.38        12.88 o                         
 -13   5   9         26.75         35.19        18.21 o                         
 -12   5   9          0.40          8.96        18.35 o                         
 -11   5   9         14.18         18.29        14.04 o                         
 -10   5   9         48.60         47.08        16.49 o                         
  -9   5   9         70.28         86.00        13.67 o                         
  -8   5   9          1.77         -2.53        11.57 o                         
  -7   5   9         21.38         22.58        10.32 o                         
  -6   5   9         36.56         63.48        14.64 o                         
  -5   5   9        173.44        205.81        20.23 o                         
  -4   5   9        262.07        241.89        15.58 o                         
  -3   5   9          3.69          8.96        14.52 o                         
  -2   5   9        565.03        550.94        17.34 o                         
  -1   5   9         23.97         28.17        11.34 o                         
   0   5   9        484.58        474.75        30.49 o                         
   1   5   9          8.74         17.56        10.53 o                         
   2   5   9        235.10        219.86        11.28 o                         
   3   5   9          0.13         13.04        11.34 o                         
   4   5   9        116.13        108.11        13.15 o                         
   5   5   9         21.25         10.30        10.36 o                         
   6   5   9        143.58        138.23        11.19 o                         
   7   5   9         94.05         94.58        13.68 o                         
   8   5   9          6.04         22.94        12.43 o                         
   9   5   9          0.19          7.21        13.09 o                         
  10   5   9          0.87          5.59        13.65 o                         
 -13   6   9          0.05          4.33        17.73 o                         
 -12   6   9         15.46         15.82        16.70 o                         
 -11   6   9          9.23         16.79        19.61 o                         
 -10   6   9          1.46         -2.82        18.60 o                         
  -9   6   9          2.22          4.19        11.94 o                         
  -8   6   9          0.18          7.63        12.70 o                         
  -7   6   9         20.12         21.12        11.11 o                         
  -6   6   9         37.35         39.10        13.81 o                         
  -5   6   9         12.91         20.69        15.04 o                         
  -4   6   9         36.12         26.29        16.68 o                         
  -3   6   9        381.31        403.31        19.90 o                         
  -2   6   9         66.81         82.67        16.65 o                         
  -1   6   9          7.68         20.28        14.00 o                         
   0   6   9          4.96          6.92        11.11 o                         
   1   6   9          6.60         14.41        12.23 o                         
   2   6   9         32.27         49.25        12.40 o                         
   3   6   9        241.56        222.43        11.17 o                         
   4   6   9         55.67         56.53        13.25 o                         
   5   6   9        155.45        152.68        12.74 o                         
   6   6   9          2.36         15.51        13.14 o                         
   7   6   9          3.56         12.58        13.89 o                         
   8   6   9          3.53         15.20        12.79 o                         
   9   6   9          0.07         12.83        13.68 o                         
 -12   7   9          1.47         -0.59        22.96 o                         
 -11   7   9          1.59         14.10        23.16 o                         
 -10   7   9         37.04         30.43        16.76 o                         
  -9   7   9          4.73          9.94        18.98 o                         
  -8   7   9         72.58         59.65        16.04 o                         
  -7   7   9         54.87         65.88        19.61 o                         
  -6   7   9         69.29         76.41        18.78 o                         
  -5   7   9         74.57         86.90        17.10 o                         
  -4   7   9         15.56         13.96        14.59 o                         
  -3   7   9          0.70          4.29        17.37 o                         
  -2   7   9          0.56         -0.45        15.95 o                         
  -1   7   9         24.05         14.57        15.80 o                         
   0   7   9          9.66         18.35        14.30 o                         
   1   7   9          1.50         -0.44        10.91 o                         
   2   7   9         12.81         16.06        12.92 o                         
   3   7   9         53.00         60.41        13.74 o                         
   4   7   9         16.11          7.78        12.12 o                         
   5   7   9         71.59         78.55        12.94 o                         
   6   7   9          8.19         15.82        14.78 o                         
   7   7   9          3.64         16.05        13.68 o                         
   8   7   9          0.09          5.92        15.50 o                         
 -11   8   9          3.06          0.42        17.69 o                         
 -10   8   9          8.81         11.45        14.69 o                         
  -9   8   9         20.37         23.79        17.92 o                         
  -8   8   9          0.00          8.87        16.90 o                         
  -7   8   9         29.41         37.72        20.71 o                         
  -6   8   9          1.75         16.05        20.41 o                         
  -5   8   9          4.21         17.26        15.45 o                         
  -4   8   9         13.37         21.04        17.04 o                         
  -3   8   9         34.71         33.41        14.67 o                         
  -2   8   9         70.13         73.96        14.19 o                         
  -1   8   9         74.19         69.23        15.87 o                         
   0   8   9         40.38         53.28        16.11 o                         
   1   8   9         41.69         32.01        16.21 o                         
   2   8   9          8.62         16.32        15.80 o                         
   3   8   9          6.03          6.84        12.17 o                         
   4   8   9         10.11         16.59        14.51 o                         
   5   8   9          2.72          0.83        13.46 o                         
   6   8   9          3.22         16.57        15.73 o                         
   7   8   9          7.13         19.21        16.92 o                         
  -9   9   9          1.59          2.77        18.04 o                         
  -8   9   9          5.35          7.10        18.13 o                         
  -7   9   9          0.06          9.98        21.15 o                         
  -6   9   9          6.19          0.79        16.77 o                         
  -5   9   9          3.10         18.51        20.25 o                         
  -4   9   9          0.41          3.43        19.02 o                         
  -3   9   9          4.37         13.32        14.36 o                         
  -2   9   9         16.70         13.34        15.74 o                         
  -1   9   9         13.46         11.49        13.10 o                         
   0   9   9         79.48         74.42        17.87 o                         
   1   9   9          2.26          0.34        16.62 o                         
   2   9   9          7.44         14.73        16.80 o                         
   3   9   9          2.35         10.88        14.66 o                         
   4   9   9         10.24          4.79        15.16 o                         
   5   9   9          2.01          7.25        13.99 o                         
  -7  10   9          2.58          4.75        21.99 o                         
  -6  10   9          4.14          5.29        22.17 o                         
  -5  10   9          1.92        -13.42        18.81 o                         
  -4  10   9          3.60         20.69        21.13 o                         
  -3  10   9         14.81         36.55        21.44 o                         
  -2  10   9         15.42         27.97        18.51 o                         
  -1  10   9          3.51         10.36        16.34 o                         
   0  10   9          4.19         -3.95        15.40 o                         
   1  10   9          0.94         11.33        13.40 o                         
   2  10   9          0.01         17.99        17.45 o                         
   3  10   9          2.31          2.92        19.17 o                         
 -15   0  10          1.14         22.15        31.71 o                         
 -14   0  10          2.47          8.00        30.93 o                         
 -13   0  10         47.12         41.44        30.93 o                         
 -12   0  10         41.16         40.09        15.89 o                         
 -11   0  10          0.34         -5.32        14.85 o                         
 -10   0  10        131.60        129.35        17.44 o                         
  -9   0  10         14.98         -0.04        17.88 o                         
  -8   0  10        282.59        325.72        26.09 o                         
  -7   0  10         96.95         96.79        18.51 o                         
  -6   0  10        112.85         89.45        17.73 o                         
  -5   0  10        105.68         80.02        12.73 o                         
  -4   0  10        617.14        630.84        20.27 o                         
  -3   0  10        198.66        221.94        18.20 o                         
  -2   0  10        225.60        203.99        14.74 o                         
  -1   0  10         97.41        161.14        16.47 o                         
   0   0  10        530.20        525.67        17.67 o                         
   1   0  10         15.57          4.31        16.17 o                         
   2   0  10          5.39          8.32        21.11 o                         
   3   0  10         34.19         41.97        22.60 o                         
   4   0  10         38.28         50.72        17.37 o                         
   5   0  10        635.28        645.91        18.43 o                         
   6   0  10          0.00          5.44        13.82 o                         
   7   0  10        116.02        104.53        18.61 o                         
   8   0  10          4.71          3.85        22.00 o                         
   9   0  10        141.58        139.74        16.08 o                         
  10   0  10          0.18         18.29        20.57 o                         
  11   0  10          3.22        -10.64        17.02 o                         
 -15   1  10          0.20          1.76        15.89 o                         
 -14   1  10          1.74         -1.13        13.38 o                         
 -13   1  10         13.39         16.60        16.44 o                         
 -12   1  10          2.78         12.67        15.67 o                         
 -11   1  10          7.77         22.72        11.76 o                         
 -10   1  10         17.64         13.37        11.31 o                         
  -9   1  10        165.35        155.69        12.24 o                         
  -8   1  10        105.56        108.38        11.80 o                         
  -7   1  10        120.43        122.66        16.92 o                         
  -6   1  10        173.05        173.60        17.50 o                         
  -5   1  10        148.01        148.08        14.03 o                         
  -4   1  10         22.79         25.56         9.37 o                         
  -3   1  10         38.10         47.49         9.55 o                         
  -2   1  10         20.66         28.53        10.30 o                         
  -1   1  10        173.81        182.56        10.31 o                         
   0   1  10        558.65        539.71        12.46 o                         
   1   1  10          0.98          2.25        10.52 o                         
   2   1  10        177.54        197.04        10.19 o                         
   3   1  10         31.55         47.32         9.51 o                         
   4   1  10         70.93         63.99        12.47 o                         
   5   1  10          1.63          7.79        11.44 o                         
   6   1  10         35.77         37.39        10.30 o                         
   7   1  10         37.74         47.77        10.94 o                         
   8   1  10         25.35         47.69         9.92 o                         
   9   1  10          3.27          8.22        12.04 o                         
  10   1  10          0.36          7.21        11.83 o                         
  11   1  10         10.88         19.68        12.38 o                         
 -15   2  10          3.19          4.48        14.03 o                         
 -14   2  10          3.19        -10.90        16.73 o                         
 -13   2  10         11.14          4.85        16.14 o                         
 -12   2  10          0.76          2.48        14.97 o                         
 -11   2  10        115.20        102.91        13.72 o                         
 -10   2  10          7.81         15.00        11.39 o                         
  -9   2  10        189.51        211.64        13.14 o                         
  -8   2  10        841.14        860.35        16.93 o                         
  -7   2  10         34.34         50.28        16.77 o                         
  -6   2  10         66.00         58.14        12.41 o                         
  -5   2  10        241.10        242.12        13.05 o                         
  -4   2  10         10.85         20.05         9.37 o                         
  -3   2  10         81.61         97.12        10.92 o                         
  -2   2  10         71.86         81.60        10.48 o                         
  -1   2  10        206.72        210.26        10.91 o                         
   0   2  10        411.47        380.56        12.09 o                         
   1   2  10        153.75        176.52        11.68 o                         
   2   2  10         60.29         47.35         9.18 o                         
   3   2  10          4.10          4.62         9.98 o                         
   4   2  10        382.48        367.10        12.59 o                         
   5   2  10        113.46         92.72        10.81 o                         
   6   2  10         50.67         65.92        11.73 o                         
   7   2  10          7.65          5.49        11.88 o                         
   8   2  10          6.12         13.62        12.47 o                         
   9   2  10          4.73         -0.51        10.82 o                         
  10   2  10          0.04          3.58        11.35 o                         
  11   2  10          1.58          5.40        15.09 o                         
 -14   3  10          2.76         11.40        16.67 o                         
 -13   3  10          0.97         19.01        14.64 o                         
 -12   3  10          7.89         11.99        14.15 o                         
 -11   3  10          1.26          1.28        13.59 o                         
 -10   3  10         51.17         58.57        10.88 o                         
  -9   3  10        918.41        935.52        31.53 o                         
  -8   3  10         67.54         78.95        12.00 o                         
  -7   3  10        290.87        304.51        19.60 o                         
  -6   3  10          0.24         12.70        16.68 o                         
  -5   3  10        417.18        440.09        16.47 o                         
  -4   3  10        589.24        589.55        15.85 o                         
  -3   3  10         36.80         48.11         9.78 o                         
  -2   3  10         69.35         70.72         9.75 o                         
  -1   3  10         72.33         90.25        10.42 o                         
   0   3  10        241.20        227.39        10.77 o                         
   1   3  10         24.09         27.02        10.22 o                         
   2   3  10          0.45          4.95        10.61 o                         
   3   3  10          0.17          2.67        11.96 o                         
   4   3  10       1493.00       1519.00        26.26 o                         
   5   3  10        122.19        129.47        11.66 o                         
   6   3  10        448.89        468.28        12.68 o                         
   7   3  10          0.24         -3.56        12.06 o                         
   8   3  10         33.57         50.23        12.40 o                         
   9   3  10         11.38         25.06        14.78 o                         
  10   3  10          1.35         15.01        14.90 o                         
  11   3  10          0.21          9.75        12.96 o                         
 -14   4  10          2.27         11.06        15.42 o                         
 -13   4  10          2.44          1.23        17.52 o                         
 -12   4  10          2.43         14.24        16.66 o                         
 -11   4  10         87.43        103.69        14.59 o                         
 -10   4  10        151.20        135.39        12.19 o                         
  -9   4  10         59.76         73.89        12.22 o                         
  -8   4  10         31.88         33.11        13.10 o                         
  -7   4  10         71.87         73.48        14.05 o                         
  -6   4  10        153.17        169.94        18.46 o                         
  -5   4  10          1.79          7.09        13.76 o                         
  -4   4  10         74.17         91.13        12.42 o                         
  -3   4  10         57.62         76.08        13.89 o                         
  -2   4  10        237.16        209.18        12.03 o                         
  -1   4  10          7.20          3.13         8.81 o                         
   0   4  10         17.99         18.90        11.40 o                         
   1   4  10         54.45         46.10        10.06 o                         
   2   4  10        262.17        248.09        12.81 o                         
   3   4  10        437.52        418.88        13.26 o                         
   4   4  10       1166.55       1125.85        15.69 o                         
   5   4  10       1795.22       1741.33        72.22 o                         
   6   4  10         59.33         58.72        11.59 o                         
   7   4  10         17.71         40.47        12.06 o                         
   8   4  10          8.87         16.22        10.64 o                         
   9   4  10          0.00         -1.24        12.21 o                         
  10   4  10         28.75         42.69        12.49 o                         
 -13   5  10          0.07         -7.39        17.61 o                         
 -12   5  10         48.04         56.65        15.16 o                         
 -11   5  10         11.50         17.00        14.87 o                         
 -10   5  10        253.67        285.54        15.79 o                         
  -9   5  10         69.25         69.21        14.67 o                         
  -8   5  10         65.55         64.87        12.82 o                         
  -7   5  10          6.93         15.91        14.96 o                         
  -6   5  10          3.04         13.95        17.76 o                         
  -5   5  10          1.64          6.06        13.98 o                         
  -4   5  10        511.49        526.48        23.35 o                         
  -3   5  10         67.48         80.12        14.28 o                         
  -2   5  10        535.40        515.40        14.71 o                         
  -1   5  10         44.34         51.04        11.43 o                         
   0   5  10         63.34         59.40        11.14 o                         
   1   5  10          0.25          9.12        10.76 o                         
   2   5  10         66.68         60.01        11.27 o                         
   3   5  10         24.45         40.05        11.69 o                         
   4   5  10        146.78        132.70        12.29 o                         
   5   5  10          1.85         -2.97        11.55 o                         
   6   5  10          3.06          5.56        13.05 o                         
   7   5  10          0.67          6.28        11.04 o                         
   8   5  10          4.51          2.41        12.98 o                         
   9   5  10         25.08         35.97        11.40 o                         
  10   5  10          1.05         -2.35        14.12 o                         
 -13   6  10          4.22          1.87        19.88 o                         
 -12   6  10          4.37         25.07        15.10 o                         
 -11   6  10         31.37         27.90        13.70 o                         
 -10   6  10          3.76         13.65        14.76 o                         
  -9   6  10        118.97        110.45        14.07 o                         
  -8   6  10          0.80          9.48        14.05 o                         
  -7   6  10        131.46        140.06        14.84 o                         
  -6   6  10          3.61          3.16        11.52 o                         
  -5   6  10         69.90         73.45        16.53 o                         
  -4   6  10         14.36         16.74        14.75 o                         
  -3   6  10          3.73          6.65        12.26 o                         
  -2   6  10          0.03         -5.15        14.19 o                         
  -1   6  10          8.96          8.49        14.02 o                         
   0   6  10         10.82         15.70        10.99 o                         
   1   6  10         69.60         62.70        11.34 o                         
   2   6  10         58.29         72.85        11.42 o                         
   3   6  10        207.54        191.47        11.71 o                         
   4   6  10          0.66          9.32        11.67 o                         
   5   6  10         28.00         37.03        10.77 o                         
   6   6  10         39.37         44.99        13.62 o                         
   7   6  10          3.75         30.58        14.43 o                         
   8   6  10          0.00         -5.72        11.75 o                         
   9   6  10         12.27         13.28        14.11 o                         
 -12   7  10          1.99         12.27        18.10 o                         
 -11   7  10          0.40          0.85        15.92 o                         
 -10   7  10          3.30         12.41        13.64 o                         
  -9   7  10         45.07         56.03        16.48 o                         
  -8   7  10          0.30          1.40        12.58 o                         
  -7   7  10          6.77         14.44        14.65 o                         
  -6   7  10          0.01          7.38        15.48 o                         
  -5   7  10          0.11         13.57        15.96 o                         
  -4   7  10         89.99        104.62        18.33 o                         
  -3   7  10         11.56         17.26        17.78 o                         
  -2   7  10         11.15         13.31        13.10 o                         
  -1   7  10         10.07         11.55        14.73 o                         
   0   7  10          5.47         16.24        14.60 o                         
   1   7  10          0.04         14.94        12.54 o                         
   2   7  10         36.77         46.60        13.43 o                         
   3   7  10          0.01         10.56        11.66 o                         
   4   7  10          0.17         -0.92        10.92 o                         
   5   7  10          9.88         17.79        11.70 o                         
   6   7  10          5.36          5.97        13.48 o                         
   7   7  10          2.05          6.22        12.62 o                         
   8   7  10          0.25          5.90        14.56 o                         
 -10   8  10          0.00        -17.20        22.86 o                         
  -9   8  10          8.48         14.28        21.54 o                         
  -8   8  10         14.58         27.82        20.54 o                         
  -7   8  10          1.82          6.05        16.48 o                         
  -6   8  10          9.13         22.78        15.66 o                         
  -5   8  10          0.20          0.66        13.42 o                         
  -4   8  10         71.00         71.45        15.81 o                         
  -3   8  10          0.06         -5.08        14.51 o                         
  -2   8  10          0.44          0.22        16.17 o                         
  -1   8  10          0.19         -0.70        16.59 o                         
   0   8  10        125.18        118.13        16.79 o                         
   1   8  10          1.13         12.55        16.07 o                         
   2   8  10          2.87          1.58        15.59 o                         
   3   8  10         11.33          1.28        12.44 o                         
   4   8  10          4.65         14.12        14.51 o                         
   5   8  10          1.39         12.60        13.23 o                         
   6   8  10          0.15          6.52        15.38 o                         
  -9   9  10          0.40         12.96        23.37 o                         
  -8   9  10          4.43         -5.27        18.76 o                         
  -7   9  10          0.09         14.68        21.07 o                         
  -6   9  10          0.43          2.02        16.46 o                         
  -5   9  10          0.89         -1.11        16.47 o                         
  -4   9  10          0.02         18.19        19.78 o                         
  -3   9  10         11.32         22.32        12.01 o                         
  -2   9  10          1.13          5.80        13.78 o                         
  -1   9  10         42.71         45.71        18.11 o                         
   0   9  10          8.19         13.27        16.57 o                         
   1   9  10          1.75         11.34        16.99 o                         
   2   9  10         18.67         29.62        17.55 o                         
   3   9  10         12.48         27.64        16.92 o                         
   4   9  10          0.86          4.52        16.60 o                         
   5   9  10          6.06         14.88        14.54 o                         
  -6  10  10          0.17          4.57        18.35 o                         
  -5  10  10          0.84         12.38        21.34 o                         
  -4  10  10          0.80         -2.07        21.46 o                         
  -3  10  10          0.49         11.29        20.25 o                         
  -2  10  10          2.90          6.01        17.34 o                         
  -1  10  10          0.01          6.14        17.43 o                         
   0  10  10         10.84         16.48        15.67 o                         
   1  10  10          5.61          4.49        18.90 o                         
   2  10  10          0.76          5.52        18.99 o                         
 -15   1  11          1.09         -1.63        13.89 o                         
 -14   1  11          7.20         17.15        11.41 o                         
 -13   1  11          0.28          7.49        11.43 o                         
 -12   1  11          1.03          6.51        11.94 o                         
 -11   1  11         71.11         68.10        12.09 o                         
 -10   1  11        106.74        116.66        10.94 o                         
  -9   1  11         42.16         36.31        11.44 o                         
  -8   1  11         21.38         37.14        17.01 o                         
  -7   1  11         61.85         72.66        17.07 o                         
  -6   1  11        366.21        374.68        19.59 o                         
  -5   1  11        201.23        215.24        12.65 o                         
  -4   1  11        107.47        111.94        12.05 o                         
  -3   1  11         59.98         52.59         9.96 o                         
  -2   1  11       1561.91       1459.18        17.74 o                         
  -1   1  11       2306.63       2339.12        47.80 o                         
   0   1  11         98.10        106.76        11.52 o                         
   1   1  11         74.49         87.08        10.71 o                         
   2   1  11        174.26        167.60        11.59 o                         
   3   1  11         86.82        120.64        11.41 o                         
   4   1  11         54.09         53.81        10.58 o                         
   5   1  11         63.51         78.58        10.42 o                         
   6   1  11        120.81        128.27        11.93 o                         
   7   1  11         32.84         27.08        11.00 o                         
   8   1  11         49.45         50.35        11.23 o                         
   9   1  11          0.80          4.56        11.22 o                         
  10   1  11         13.23         19.89        11.35 o                         
  11   1  11          0.00         14.55        13.71 o                         
 -15   2  11          9.42         10.14        13.90 o                         
 -14   2  11          6.55         20.00        11.91 o                         
 -13   2  11         28.82         33.11        10.64 o                         
 -12   2  11          7.48         28.32        11.78 o                         
 -11   2  11        130.17        130.21        13.83 o                         
 -10   2  11        279.98        287.28        12.80 o                         
  -9   2  11        178.04        181.11        19.57 o                         
  -8   2  11        544.78        545.54        20.26 o                         
  -7   2  11        270.57        254.42        30.54 o                         
  -6   2  11          0.00          1.28        13.13 o                         
  -5   2  11        103.52        100.45        10.47 o                         
  -4   2  11        218.26        205.39         9.68 o                         
  -3   2  11         13.38         13.29        11.04 o                         
  -2   2  11        143.77        145.76        11.91 o                         
  -1   2  11        113.95         92.37        11.63 o                         
   0   2  11        344.56        335.61        10.85 o                         
   1   2  11        183.86        193.84        10.90 o                         
   2   2  11        102.04         96.87        11.47 o                         
   3   2  11        429.37        423.28        13.99 o                         
   4   2  11        115.60        124.79        11.34 o                         
   5   2  11        341.63        321.14        13.56 o                         
   6   2  11        122.12        109.50        11.08 o                         
   7   2  11          7.74         18.10        11.14 o                         
   8   2  11         43.79         54.39        14.01 o                         
   9   2  11          0.02         -4.32        11.54 o                         
  10   2  11          0.00          6.90        12.27 o                         
 -14   3  11          8.47         -3.46        11.53 o                         
 -13   3  11          3.37         10.54        14.74 o                         
 -12   3  11          3.51         12.10        13.73 o                         
 -11   3  11        135.57        111.81        12.89 o                         
 -10   3  11         12.75         20.42        11.78 o                         
  -9   3  11        299.01        306.11        12.78 o                         
  -8   3  11        105.72        124.88        14.86 o                         
  -7   3  11        155.02        123.52        28.36 o                         
  -6   3  11          0.07          3.76        13.97 o                         
  -5   3  11        262.08        239.67        17.09 o                         
  -4   3  11         11.92          8.68        10.23 o                         
  -3   3  11         48.59         51.93         9.70 o                         
  -2   3  11          1.12          0.34         9.17 o                         
  -1   3  11         42.19         41.23         9.49 o                         
   0   3  11         16.14          8.41        10.49 o                         
   1   3  11         30.73         20.54         9.65 o                         
   2   3  11        347.18        325.53        12.39 o                         
   3   3  11       1635.65       1640.43        29.91 o                         
   4   3  11        677.24        685.05        14.08 o                         
   5   3  11        165.76        170.37        13.70 o                         
   6   3  11         80.50         93.76        11.03 o                         
   7   3  11         15.71         36.54        13.65 o                         
   8   3  11         97.07         97.01        11.78 o                         
   9   3  11          1.74          1.43        14.93 o                         
  10   3  11          0.01         20.10        15.07 o                         
 -14   4  11          4.51         17.76        14.68 o                         
 -13   4  11          9.01          4.64        12.44 o                         
 -12   4  11         27.30         39.80        14.79 o                         
 -11   4  11          1.93          6.13        12.43 o                         
 -10   4  11         26.74         29.10        13.75 o                         
  -9   4  11         80.42         87.50        12.01 o                         
  -8   4  11         37.24         42.04        12.55 o                         
  -7   4  11         14.50         33.79        17.39 o                         
  -6   4  11         44.79         56.31        14.20 o                         
  -5   4  11          0.85          6.99        14.25 o                         
  -4   4  11         52.90         48.94        12.13 o                         
  -3   4  11          2.09          5.52        10.55 o                         
  -2   4  11          0.83          3.38        11.66 o                         
  -1   4  11          0.14         10.57        11.58 o                         
   0   4  11         43.11         51.85        10.15 o                         
   1   4  11         95.30         84.27         9.97 o                         
   2   4  11        631.20        628.70        13.92 o                         
   3   4  11          0.01         -5.55         9.85 o                         
   4   4  11         42.43         43.28         9.96 o                         
   5   4  11          0.58         -1.36        11.63 o                         
   6   4  11         70.13         56.61        12.38 o                         
   7   4  11         30.77         41.05        10.91 o                         
   8   4  11          3.25          5.70        10.68 o                         
   9   4  11         11.70         23.46        12.16 o                         
  10   4  11         14.32         31.31        14.29 o                         
 -13   5  11         18.36         19.52        14.55 o                         
 -12   5  11         81.22         77.67        14.16 o                         
 -11   5  11          0.08          9.60        13.03 o                         
 -10   5  11         34.34         49.26        11.67 o                         
  -9   5  11          0.94         -3.35        11.86 o                         
  -8   5  11         31.06         40.78        12.53 o                         
  -7   5  11         31.04         24.05        14.78 o                         
  -6   5  11         12.44          8.13        17.41 o                         
  -5   5  11         76.64         94.50        14.83 o                         
  -4   5  11          6.27         15.03        14.00 o                         
  -3   5  11         46.85         59.39        14.59 o                         
  -2   5  11         82.27         77.98        11.19 o                         
  -1   5  11         80.14         68.56        12.39 o                         
   0   5  11         28.83         29.83        11.27 o                         
   1   5  11        523.61        508.06        16.86 o                         
   2   5  11        339.93        328.58        12.92 o                         
   3   5  11       1277.31       1281.21        16.87 o                         
   4   5  11        165.15        176.35        13.61 o                         
   5   5  11         35.13         32.32        11.79 o                         
   6   5  11          7.33         26.74        11.15 o                         
   7   5  11         49.69         66.56        12.44 o                         
   8   5  11         18.32         25.02        13.01 o                         
   9   5  11          1.51         14.99        12.58 o                         
 -12   6  11         14.82         16.30        13.06 o                         
 -11   6  11         84.82         83.37        16.98 o                         
 -10   6  11          9.39         21.17        13.86 o                         
  -9   6  11         95.05        104.95        15.67 o                         
  -8   6  11         15.91         26.92        14.70 o                         
  -7   6  11         37.26         26.59        15.88 o                         
  -6   6  11         71.17         87.06        20.43 o                         
  -5   6  11          2.65         11.99        13.00 o                         
  -4   6  11          1.45          9.51        15.91 o                         
  -3   6  11          1.13          0.71        16.53 o                         
  -2   6  11          0.87          9.00        14.18 o                         
  -1   6  11          2.42         -1.67        11.08 o                         
   0   6  11         44.43         46.68        11.40 o                         
   1   6  11          0.97          0.12         9.54 o                         
   2   6  11        142.70        145.74        13.83 o                         
   3   6  11        201.73        184.85        12.01 o                         
   4   6  11         12.52         11.69        10.57 o                         
   5   6  11         15.39         18.80        12.68 o                         
   6   6  11         28.37         32.75        13.24 o                         
   7   6  11          0.49          4.42        14.16 o                         
   8   6  11          0.37         -3.93        11.84 o                         
 -11   7  11          6.47         18.71        15.38 o                         
 -10   7  11         16.92         14.21        14.78 o                         
  -9   7  11          5.60          5.76        12.09 o                         
  -8   7  11         13.52         21.06        15.94 o                         
  -7   7  11         14.79         17.62        13.82 o                         
  -6   7  11         25.39         42.38        14.56 o                         
  -5   7  11          4.84          1.13        14.24 o                         
  -4   7  11         51.95         57.86        17.90 o                         
  -3   7  11         13.22         18.06        13.54 o                         
  -2   7  11        177.09        150.76        15.02 o                         
  -1   7  11         44.11         52.21        15.40 o                         
   0   7  11          2.78         -1.11        11.56 o                         
   1   7  11          8.55         17.97        13.15 o                         
   2   7  11         85.78         76.34        12.21 o                         
   3   7  11          1.66          8.22        13.46 o                         
   4   7  11          6.35         10.79        10.68 o                         
   5   7  11         24.26         17.06        12.62 o                         
   6   7  11          0.12         10.74        13.41 o                         
   7   7  11          0.85         20.13        16.20 o                         
 -10   8  11          2.57         -6.55        21.97 o                         
  -9   8  11          0.02          1.46        17.79 o                         
  -8   8  11          3.12         12.00        14.68 o                         
  -7   8  11          1.84         17.62        17.33 o                         
  -6   8  11          1.29         -8.79        16.94 o                         
  -5   8  11          0.21          3.89        17.02 o                         
  -4   8  11         13.27         14.97        11.90 o                         
  -3   8  11          9.66          0.67        17.69 o                         
  -2   8  11         10.57         14.62        13.18 o                         
  -1   8  11          0.29         16.44        15.95 o                         
   0   8  11         54.58         63.63        16.21 o                         
   1   8  11         16.51         20.64        13.92 o                         
   2   8  11          3.10         17.37        14.53 o                         
   3   8  11          0.95          1.35        12.91 o                         
   4   8  11          0.77          8.40        14.74 o                         
   5   8  11          0.07          9.65        15.61 o                         
   6   8  11          0.01          5.62        14.44 o                         
  -8   9  11          0.63         24.72        18.26 o                         
  -7   9  11          0.00         22.27        22.12 o                         
  -6   9  11          0.61         24.42        18.18 o                         
  -5   9  11          4.61          8.76        17.40 o                         
  -4   9  11          6.21         17.99        16.77 o                         
  -3   9  11          6.13          6.77        13.77 o                         
  -2   9  11          3.10          7.80        16.94 o                         
  -1   9  11         85.08         90.61        15.43 o                         
   0   9  11          2.78          8.37        16.79 o                         
   1   9  11         13.12         19.42        18.06 o                         
   2   9  11          3.79          4.45        16.71 o                         
   3   9  11          0.15         18.46        17.78 o                         
   4   9  11          6.18          6.37        14.05 o                         
  -5  10  11          6.45         -3.54        21.89 o                         
  -4  10  11          0.77         13.77        18.15 o                         
  -3  10  11          0.00          7.84        18.08 o                         
  -2  10  11          0.93          0.35        16.24 o                         
  -1  10  11          5.48         11.32        13.95 o                         
   0  10  11          1.60         10.74        19.96 o                         
   1  10  11         14.95         23.18        17.94 o                         
 -15   0  12         17.92         -6.61        19.03 o                         
 -14   0  12         11.12         27.06        17.18 o                         
 -13   0  12          4.27          2.42        21.74 o                         
 -12   0  12          0.01         11.50        14.12 o                         
 -11   0  12         10.07          5.04        15.68 o                         
 -10   0  12         24.37         22.70        14.15 o                         
  -9   0  12         25.88         16.24        18.15 o                         
  -8   0  12         26.42         33.74        25.08 o                         
  -7   0  12          0.00         14.33        23.88 o                         
  -6   0  12         63.07         73.50        25.14 o                         
  -5   0  12        183.10        181.04        13.57 o                         
  -4   0  12          0.78          0.99        13.60 o                         
  -3   0  12       1500.55       1585.80        25.07 o                         
  -2   0  12        810.29        766.60        18.66 o                         
  -1   0  12        863.06        839.32        19.43 o                         
   0   0  12        248.96        251.78        15.18 o                         
   1   0  12         23.16         17.97        13.48 o                         
   2   0  12         28.39         30.67        17.23 o                         
   3   0  12        537.91        546.77        22.57 o                         
   4   0  12         22.98         30.81        17.41 o                         
   5   0  12         42.76         41.21        25.17 o                         
   6   0  12         50.55         37.94        19.26 o                         
   7   0  12          7.03         18.91        16.75 o                         
   8   0  12         24.80          7.39        13.51 o                         
   9   0  12         10.09          6.12        14.23 o                         
  10   0  12         13.85         28.36        21.09 o                         
 -15   1  12         37.20         30.45        14.68 o                         
 -14   1  12          9.28          2.97        15.02 o                         
 -13   1  12          1.08         -2.70        12.85 o                         
 -12   1  12         14.18         19.55        10.84 o                         
 -11   1  12          8.10          7.53        11.95 o                         
 -10   1  12          7.99          0.18         9.52 o                         
  -9   1  12         60.67         59.00        14.21 o                         
  -8   1  12         12.72          2.74        14.25 o                         
  -7   1  12         39.99         43.43        16.63 o                         
  -6   1  12         55.07         65.52        16.47 o                         
  -5   1  12          1.49         10.19         9.59 o                         
  -4   1  12         26.62         25.16         9.59 o                         
  -3   1  12        135.05        118.01        10.30 o                         
  -2   1  12        265.35        280.52        12.06 o                         
  -1   1  12       1021.39       1033.51        31.63 o                         
   0   1  12         36.16         40.97        10.58 o                         
   1   1  12          3.15          5.16        11.91 o                         
   2   1  12        210.11        222.85        11.15 o                         
   3   1  12         22.31         18.95         9.68 o                         
   4   1  12         80.31         81.83         9.60 o                         
   5   1  12         13.85         40.89        11.29 o                         
   6   1  12          5.86         11.53         9.37 o                         
   7   1  12         15.86         13.26        11.84 o                         
   8   1  12         17.94         31.66        10.66 o                         
   9   1  12          0.86         12.30        12.86 o                         
  10   1  12          0.10         14.82        15.01 o                         
 -14   2  12          9.55         21.33        13.38 o                         
 -13   2  12          0.73         -0.57        13.16 o                         
 -12   2  12         24.43         30.31        12.19 o                         
 -11   2  12         16.78         14.39        11.83 o                         
 -10   2  12        316.88        297.61        13.10 o                         
  -9   2  12         15.60         14.42        11.65 o                         
  -8   2  12        418.94        432.04        16.93 o                         
  -7   2  12         11.74         11.13        13.34 o                         
  -6   2  12        130.20        113.52        13.06 o                         
  -5   2  12        161.13        159.28        10.20 o                         
  -4   2  12         28.88         16.00        11.01 o                         
  -3   2  12         30.37         26.87        10.21 o                         
  -2   2  12        310.25        321.50        11.63 o                         
  -1   2  12         63.99         45.19        10.78 o                         
   0   2  12        568.15        562.02        13.37 o                         
   1   2  12         18.47          6.97        10.69 o                         
   2   2  12          4.94          2.93         9.99 o                         
   3   2  12         45.16         60.42        10.06 o                         
   4   2  12         91.77        103.07        12.56 o                         
   5   2  12          2.83         -0.25        10.45 o                         
   6   2  12          1.74         12.41        10.61 o                         
   7   2  12          1.71         -1.54        12.32 o                         
   8   2  12         14.10         13.23        14.29 o                         
   9   2  12          3.95         16.49        13.20 o                         
  10   2  12          4.38         18.73        12.89 o                         
 -14   3  12          0.01         -2.60        13.42 o                         
 -13   3  12          2.87          9.81        11.89 o                         
 -12   3  12          0.90         16.35        12.51 o                         
 -11   3  12          1.36          7.67        11.08 o                         
 -10   3  12         62.69         53.44        12.09 o                         
  -9   3  12         37.27         25.03        12.43 o                         
  -8   3  12          6.44         13.20        14.37 o                         
  -7   3  12          3.59         22.32        16.92 o                         
  -6   3  12         10.78          9.90        13.89 o                         
  -5   3  12         34.78         56.46        12.15 o                         
  -4   3  12         21.71         21.63        11.74 o                         
  -3   3  12        266.49        248.41        12.43 o                         
  -2   3  12          0.16          1.18         9.57 o                         
  -1   3  12        235.22        236.77        12.82 o                         
   0   3  12         10.91          2.75        10.68 o                         
   1   3  12        177.77        171.14        11.49 o                         
   2   3  12         71.27         71.10        11.25 o                         
   3   3  12          8.60         12.04        11.30 o                         
   4   3  12        165.32        180.27        13.20 o                         
   5   3  12         77.33         81.97        13.32 o                         
   6   3  12         27.59         38.80        11.01 o                         
   7   3  12         21.89         25.08        12.85 o                         
   8   3  12         20.57         28.49        10.96 o                         
   9   3  12          0.68         17.08        15.15 o                         
 -14   4  12          5.34         10.63        14.43 o                         
 -13   4  12          5.81         14.28        15.55 o                         
 -12   4  12         20.31         24.59        13.44 o                         
 -11   4  12         21.56         15.17        11.48 o                         
 -10   4  12         52.25         57.25        11.52 o                         
  -9   4  12         63.55         74.41        12.31 o                         
  -8   4  12          0.04          3.56        11.42 o                         
  -7   4  12          0.32         -8.52        13.92 o                         
  -6   4  12          6.17         10.48        10.80 o                         
  -5   4  12         53.30         57.50        14.20 o                         
  -4   4  12        172.98        152.49        14.83 o                         
  -3   4  12         89.93         96.33        11.47 o                         
  -2   4  12          0.75          2.06        10.61 o                         
  -1   4  12        139.60        143.52        11.47 o                         
   0   4  12          6.06         11.17         9.80 o                         
   1   4  12         31.43         36.88        11.43 o                         
   2   4  12         42.45         65.91         9.83 o                         
   3   4  12        229.31        215.93        11.53 o                         
   4   4  12          6.00          6.18         9.61 o                         
   5   4  12         12.83         15.99        11.65 o                         
   6   4  12         20.78         30.85        11.16 o                         
   7   4  12          2.46         13.03        12.73 o                         
   8   4  12         30.60         52.16        13.41 o                         
   9   4  12          5.06          7.49        11.64 o                         
 -13   5  12          4.86         11.07        12.83 o                         
 -12   5  12          4.48          8.04        13.69 o                         
 -11   5  12          7.69         16.04        15.31 o                         
 -10   5  12         26.61         35.89        12.99 o                         
  -9   5  12          4.61          7.90        14.45 o                         
  -8   5  12          3.89          0.62        13.58 o                         
  -7   5  12         32.06         17.34        15.89 o                         
  -6   5  12          0.13         -7.63        14.15 o                         
  -5   5  12          0.90         -3.09        12.08 o                         
  -4   5  12          8.95         18.34        11.91 o                         
  -3   5  12          1.62          6.34        14.05 o                         
  -2   5  12          1.88          2.91        12.12 o                         
  -1   5  12          1.81         10.48         9.93 o                         
   0   5  12        364.23        363.35        15.19 o                         
   1   5  12          3.70         11.77        11.31 o                         
   2   5  12        548.12        523.48        14.97 o                         
   3   5  12         25.00         28.53        11.03 o                         
   4   5  12         30.69         33.07        11.76 o                         
   5   5  12          0.28          7.67        13.08 o                         
   6   5  12         16.10         31.66        13.62 o                         
   7   5  12          0.49         14.26        13.24 o                         
   8   5  12          4.93         13.36        12.12 o                         
 -12   6  12          1.10          6.32        12.98 o                         
 -11   6  12         37.71         35.97        15.23 o                         
 -10   6  12         11.67         19.05        12.70 o                         
  -9   6  12         26.86         18.77        11.48 o                         
  -8   6  12         18.24         28.12        14.20 o                         
  -7   6  12         21.04         32.99        13.38 o                         
  -6   6  12          4.78         11.41        18.47 o                         
  -5   6  12        120.15        118.42        16.01 o                         
  -4   6  12         13.18          8.77        13.00 o                         
  -3   6  12         40.33         49.85        14.17 o                         
  -2   6  12         24.85         25.30        14.63 o                         
  -1   6  12          7.63         21.08        12.34 o                         
   0   6  12         10.38          5.11        10.77 o                         
   1   6  12        120.62        117.81        12.24 o                         
   2   6  12         75.80         67.25        13.28 o                         
   3   6  12         28.35         31.72        13.38 o                         
   4   6  12         13.38         12.65        13.92 o                         
   5   6  12         14.15         15.97        10.19 o                         
   6   6  12          0.10         -2.59        12.90 o                         
   7   6  12          3.71         24.43        13.65 o                         
   8   6  12         10.06         12.93        15.63 o                         
 -11   7  12          0.62          1.19        18.07 o                         
 -10   7  12          6.13          7.50        14.84 o                         
  -9   7  12          1.47          1.11        12.74 o                         
  -8   7  12          2.07         13.58        15.59 o                         
  -7   7  12          0.40         21.23        17.22 o                         
  -6   7  12        131.40        125.95        15.28 o                         
  -5   7  12          7.27          7.27        15.88 o                         
  -4   7  12         99.66        102.63        18.25 o                         
  -3   7  12          3.67          8.88        13.70 o                         
  -2   7  12         16.32         19.94        15.55 o                         
  -1   7  12         41.18         40.61        13.67 o                         
   0   7  12          0.17          3.21        13.44 o                         
   1   7  12          1.94          5.59        13.18 o                         
   2   7  12          6.19          5.71        13.32 o                         
   3   7  12          0.00         10.83        11.37 o                         
   4   7  12         11.70         14.85        13.08 o                         
   5   7  12          1.50          3.93        12.67 o                         
   6   7  12          0.01          9.33        12.54 o                         
 -10   8  12          0.03          4.71        17.22 o                         
  -9   8  12          3.21         -2.62        17.29 o                         
  -8   8  12          0.79         -1.81        17.31 o                         
  -7   8  12          1.77          3.64        13.72 o                         
  -6   8  12          5.02          8.99        18.90 o                         
  -5   8  12          3.90         13.18        15.13 o                         
  -4   8  12          3.58          1.66        14.90 o                         
  -3   8  12         10.72          8.75        14.55 o                         
  -2   8  12          0.70         25.41        15.99 o                         
  -1   8  12         17.79         12.50        15.72 o                         
   0   8  12         16.42         30.03        15.99 o                         
   1   8  12         11.08         13.56        14.13 o                         
   2   8  12         10.02         16.32        12.91 o                         
   3   8  12          0.40          7.28        13.11 o                         
   4   8  12          0.83         15.02        15.14 o                         
   5   8  12          0.01         16.29        15.62 o                         
  -8   9  12          0.21          5.55        21.65 o                         
  -7   9  12          4.88         -1.36        17.68 o                         
  -6   9  12          0.38         22.30        21.14 o                         
  -5   9  12          2.42          6.59        19.58 o                         
  -4   9  12          2.28         26.39        15.92 o                         
  -3   9  12         13.11         23.80        19.01 o                         
  -2   9  12          0.98          9.63        19.77 o                         
  -1   9  12          3.51         -2.76        18.07 o                         
   0   9  12          3.78          4.12        17.23 o                         
   1   9  12          6.21         24.02        17.96 o                         
   2   9  12          0.55          4.06        14.34 o                         
   3   9  12          0.84         18.91        17.91 o                         
  -4  10  12          0.87         13.43        21.71 o                         
  -3  10  12         13.57         23.48        17.15 o                         
  -2  10  12          0.57          6.02        16.21 o                         
  -1  10  12          0.00          6.61        17.95 o                         
 -14   1  13          0.19         -2.89        12.04 o                         
 -13   1  13          5.72         13.41        11.86 o                         
 -12   1  13         14.66         15.21        12.46 o                         
 -11   1  13         17.34         25.96        12.07 o                         
 -10   1  13         21.79         25.00        11.51 o                         
  -9   1  13          2.68          3.37        14.28 o                         
  -8   1  13         71.01         62.94        22.03 o                         
  -7   1  13          0.05         -0.20        14.09 o                         
  -6   1  13          1.84          0.42        11.75 o                         
  -5   1  13          8.87         12.44         9.53 o                         
  -4   1  13        200.08        209.61        11.81 o                         
  -3   1  13        204.44        176.63        11.78 o                         
  -2   1  13         18.74         16.07         9.21 o                         
  -1   1  13         51.09         52.43         9.18 o                         
   0   1  13         23.17         28.07        10.68 o                         
   1   1  13         10.40         10.83        10.61 o                         
   2   1  13         17.97         16.19         9.70 o                         
   3   1  13          2.84          6.61        12.04 o                         
   4   1  13          0.09          8.13        11.01 o                         
   5   1  13          9.76          4.59        10.62 o                         
   6   1  13        125.76         87.15        13.94 o                         
   7   1  13          8.76         10.21        13.21 o                         
   8   1  13         16.97         19.87        14.73 o                         
   9   1  13          1.12          9.58        13.59 o                         
 -14   2  13          0.91          6.30        13.17 o                         
 -13   2  13          5.12         10.29        13.19 o                         
 -12   2  13         10.52         25.40        13.27 o                         
 -11   2  13          0.04          2.06        11.53 o                         
 -10   2  13          4.38          4.66        13.22 o                         
  -9   2  13          0.02          0.79        12.60 o                         
  -8   2  13        218.17        199.48        15.26 o                         
  -7   2  13        155.14        152.96        25.71 o                         
  -6   2  13        252.41        223.47        16.96 o                         
  -5   2  13         62.68         68.27        10.13 o                         
  -4   2  13          8.95          7.07         8.89 o                         
  -3   2  13         55.88         54.71        10.75 o                         
  -2   2  13        100.93         99.45         9.88 o                         
  -1   2  13         21.36         25.47         9.09 o                         
   0   2  13         59.27         55.34        10.15 o                         
   1   2  13          7.24          6.63         9.79 o                         
   2   2  13         37.01         40.71        10.65 o                         
   3   2  13          3.41          3.73         9.88 o                         
   4   2  13          0.60          1.69        10.60 o                         
   5   2  13        175.15        168.23        10.65 o                         
   6   2  13         78.66         66.50        11.59 o                         
   7   2  13          0.73         12.85        11.13 o                         
   8   2  13          0.06         12.69        12.07 o                         
   9   2  13          0.26          4.54        12.46 o                         
 -14   3  13          2.19          6.16        13.28 o                         
 -13   3  13          0.00          1.45        15.09 o                         
 -12   3  13         28.42         21.23        13.19 o                         
 -11   3  13         48.98         43.92        13.62 o                         
 -10   3  13          0.50         10.59        10.66 o                         
  -9   3  13        117.11        103.37        12.25 o                         
  -8   3  13         27.32         23.96        12.69 o                         
  -7   3  13         52.65         44.80        14.36 o                         
  -6   3  13          2.19         13.30        14.14 o                         
  -5   3  13        139.29        145.87        13.75 o                         
  -4   3  13         33.19         28.83         9.86 o                         
  -3   3  13          0.50          1.42        10.59 o                         
  -2   3  13        211.61        196.62        11.54 o                         
  -1   3  13         92.17        100.91         9.45 o                         
   0   3  13        147.17        149.07        11.67 o                         
   1   3  13       1365.62       1343.43        16.88 o                         
   2   3  13         88.55         90.99        11.44 o                         
   3   3  13        191.19        205.84        11.16 o                         
   4   3  13         89.01         95.80        11.60 o                         
   5   3  13         65.84         64.62        12.21 o                         
   6   3  13          2.05          6.46        13.90 o                         
   7   3  13         14.11         34.12        13.26 o                         
   8   3  13          1.70          4.06        13.39 o                         
   9   3  13         25.95         26.44        13.73 o                         
 -13   4  13          7.79         21.43        15.36 o                         
 -12   4  13         49.26         40.83        13.57 o                         
 -11   4  13         11.23         -6.01        14.17 o                         
 -10   4  13         64.00         73.65        13.91 o                         
  -9   4  13         47.39         43.90        13.16 o                         
  -8   4  13          3.44          5.94        18.41 o                         
  -7   4  13          0.82         11.01        17.54 o                         
  -6   4  13         34.09         40.52        14.02 o                         
  -5   4  13         38.91         38.45        12.14 o                         
  -4   4  13         13.09         12.08        10.01 o                         
  -3   4  13          0.26          4.51        12.04 o                         
  -2   4  13         21.08         20.24        10.03 o                         
  -1   4  13        133.96        124.28        11.91 o                         
   0   4  13         27.28         25.68        12.41 o                         
   1   4  13         32.95         36.89         9.94 o                         
   2   4  13         18.70         29.82        12.50 o                         
   3   4  13        222.07        235.22        12.39 o                         
   4   4  13         51.59         52.96         9.69 o                         
   5   4  13          1.12         14.74        11.06 o                         
   6   4  13          3.20          9.78        12.59 o                         
   7   4  13          0.35         -0.19        11.19 o                         
   8   4  13         11.36          2.30        14.60 o                         
 -13   5  13          4.90         14.33        14.12 o                         
 -12   5  13         22.14         16.81        12.64 o                         
 -11   5  13         38.98         33.33        15.65 o                         
 -10   5  13         37.65         35.50        14.00 o                         
  -9   5  13          0.05          8.80        14.12 o                         
  -8   5  13          2.42          8.91        15.95 o                         
  -7   5  13         12.36         29.66        19.25 o                         
  -6   5  13        128.56        140.92        15.83 o                         
  -5   5  13          0.01          6.79        14.10 o                         
  -4   5  13         62.31         66.28        14.46 o                         
  -3   5  13          7.76          6.73         9.91 o                         
  -2   5  13         16.12         13.14         9.96 o                         
  -1   5  13         85.12         91.66        11.74 o                         
   0   5  13         84.80         89.02        12.96 o                         
   1   5  13        136.87        148.51        12.43 o                         
   2   5  13        628.59        686.22        15.77 o                         
   3   5  13         91.46         86.46        12.70 o                         
   4   5  13          2.83          5.92        12.03 o                         
   5   5  13         10.02         29.35        13.11 o                         
   6   5  13          0.00          6.52        14.14 o                         
   7   5  13         11.43          1.69        14.83 o                         
   8   5  13          0.56         12.84        15.45 o                         
 -12   6  13         13.61         11.36        14.64 o                         
 -11   6  13          5.75          6.31        14.41 o                         
 -10   6  13         32.74         38.18        13.75 o                         
  -9   6  13          0.48          3.57        12.29 o                         
  -8   6  13          1.05          2.77        11.69 o                         
  -7   6  13         94.53         77.75        15.93 o                         
  -6   6  13         10.71          5.69        15.63 o                         
  -5   6  13        226.35        212.97        17.05 o                         
  -4   6  13          0.88          9.86        15.14 o                         
  -3   6  13         25.54         17.31        14.74 o                         
  -2   6  13          0.02          5.01        10.47 o                         
  -1   6  13          2.42         -3.23        11.40 o                         
   0   6  13          7.12         17.50        11.80 o                         
   1   6  13          0.03          1.23        10.65 o                         
   2   6  13          4.53          0.92        11.59 o                         
   3   6  13         13.78         21.81        12.49 o                         
   4   6  13         16.42          9.69        12.90 o                         
   5   6  13          3.84         11.80        12.79 o                         
   6   6  13         10.52         30.62        13.37 o                         
   7   6  13         19.83         29.93        11.57 o                         
 -11   7  13          0.21         23.79        17.23 o                         
 -10   7  13         15.12          4.08        14.69 o                         
  -9   7  13          5.74          1.54        14.13 o                         
  -8   7  13         30.60         34.58        13.92 o                         
  -7   7  13         17.53         22.70        17.00 o                         
  -6   7  13          8.39          8.20        19.44 o                         
  -5   7  13         33.13         26.67        16.57 o                         
  -4   7  13         27.84         19.86        13.35 o                         
  -3   7  13         22.08          8.68        13.19 o                         
  -2   7  13         20.35         25.14        16.51 o                         
  -1   7  13          0.73         -2.73        15.68 o                         
   0   7  13         19.16         20.23        10.29 o                         
   1   7  13         12.54         21.69        13.65 o                         
   2   7  13         30.73         40.55        13.88 o                         
   3   7  13          4.50         10.22        12.66 o                         
   4   7  13          0.02         -1.99        12.03 o                         
   5   7  13         28.36         36.93        14.78 o                         
   6   7  13          4.82         18.76        15.87 o                         
  -9   8  13          1.62         13.30        21.57 o                         
  -8   8  13          2.39          9.75        16.20 o                         
  -7   8  13          1.72          3.73        13.19 o                         
  -6   8  13          0.00          9.80        18.64 o                         
  -5   8  13          0.05          8.22        19.78 o                         
  -4   8  13         24.04         23.06        15.57 o                         
  -3   8  13          7.47          8.19        13.85 o                         
  -2   8  13          0.60         17.92        17.25 o                         
  -1   8  13          7.82         18.33        14.91 o                         
   0   8  13          0.39          5.22        16.84 o                         
   1   8  13          0.03          5.30        12.59 o                         
   2   8  13          0.03          4.99        12.03 o                         
   3   8  13          1.24          9.84        13.86 o                         
   4   8  13          1.75          0.98        15.57 o                         
  -7   9  13          0.01         25.99        22.82 o                         
  -6   9  13          2.96          7.86        17.62 o                         
  -5   9  13          0.89          4.80        15.78 o                         
  -4   9  13          4.87          9.17        17.05 o                         
  -3   9  13         25.28         18.78        18.73 o                         
  -2   9  13          5.76          6.57        18.66 o                         
  -1   9  13          1.66         -1.59        20.04 o                         
   0   9  13          0.01         -3.63        17.83 o                         
   1   9  13          1.66         14.17        15.43 o                         
   2   9  13          4.33         -0.39        15.72 o                         
 -14   0  14         20.62         12.48        17.43 o                         
 -13   0  14          4.13         15.25        21.55 o                         
 -12   0  14         14.88         20.89        16.61 o                         
 -11   0  14         22.98         36.30        13.53 o                         
 -10   0  14          3.44         -2.75        27.41 o                         
  -9   0  14          4.96         -1.79        24.24 o                         
  -8   0  14         34.96         43.77        17.73 o                         
  -7   0  14         15.94         23.17        16.72 o                         
  -6   0  14         18.40         17.76        17.23 o                         
  -5   0  14        183.84        159.76        14.92 o                         
  -4   0  14         54.45         73.79        19.64 o                         
  -3   0  14         11.95          3.90        16.91 o                         
  -2   0  14         90.37         94.80        17.29 o                         
  -1   0  14        348.84        334.68        18.51 o                         
   0   0  14        197.78        193.28        15.02 o                         
   1   0  14         26.97         20.45        14.03 o                         
   2   0  14         14.40         16.42        12.15 o                         
   3   0  14          0.22          4.28        17.94 o                         
   4   0  14          9.01          1.44        14.72 o                         
   5   0  14         26.64         34.23        15.98 o                         
   6   0  14          1.38          3.20        19.20 o                         
   7   0  14         96.57         92.08        16.53 o                         
   8   0  14          0.36         -6.25        16.97 o                         
   9   0  14          3.75          7.03        17.18 o                         
 -14   1  14          0.10         -8.22        12.27 o                         
 -13   1  14          3.96         11.00        14.47 o                         
 -12   1  14          1.95         11.17        10.84 o                         
 -11   1  14         14.70         -8.33        11.13 o                         
 -10   1  14          0.00          2.97        12.61 o                         
  -9   1  14          0.00          0.14        14.27 o                         
  -8   1  14          8.29         25.13        17.51 o                         
  -7   1  14         11.95         14.85        14.27 o                         
  -6   1  14         17.47         23.53        12.30 o                         
  -5   1  14          0.26         10.10        10.66 o                         
  -4   1  14          4.56         12.34        10.42 o                         
  -3   1  14         34.01         35.75        10.82 o                         
  -2   1  14         13.98         11.85         9.80 o                         
  -1   1  14         95.27         96.89        11.06 o                         
   0   1  14         45.05         49.21        10.12 o                         
   1   1  14          8.69         17.20        10.57 o                         
   2   1  14         58.19         58.32        10.75 o                         
   3   1  14          6.93         -2.77        11.07 o                         
   4   1  14         37.61         29.35        10.68 o                         
   5   1  14          0.67          4.22        13.35 o                         
   6   1  14          2.56         11.26        10.78 o                         
   7   1  14          6.66         20.78        10.83 o                         
   8   1  14          7.04         23.62        13.02 o                         
   9   1  14         14.72         -8.43        13.64 o                         
 -14   2  14         17.27          2.97        13.41 o                         
 -13   2  14         28.77         28.79        14.44 o                         
 -12   2  14          3.02         12.57        13.70 o                         
 -11   2  14          0.55          0.89        11.91 o                         
 -10   2  14         51.22         66.24        16.03 o                         
  -9   2  14         12.79         -0.01        18.53 o                         
  -8   2  14         90.17        110.67        18.95 o                         
  -7   2  14         71.90         60.90        13.86 o                         
  -6   2  14        175.37        179.50        14.88 o                         
  -5   2  14        200.90        188.83        11.58 o                         
  -4   2  14        291.28        291.07        10.83 o                         
  -3   2  14          1.49          0.15         9.78 o                         
  -2   2  14          1.67          7.16        10.83 o                         
  -1   2  14         26.96         28.68         9.13 o                         
   0   2  14        123.34        116.19        10.14 o                         
   1   2  14         64.10         62.49        10.79 o                         
   2   2  14        108.78        136.67        12.20 o                         
   3   2  14         55.81         53.58        11.28 o                         
   4   2  14        137.03        150.65        13.98 o                         
   5   2  14         19.00         11.87        12.15 o                         
   6   2  14          7.84          2.89        13.53 o                         
   7   2  14         29.23         33.67        14.68 o                         
   8   2  14          0.44          6.43        12.19 o                         
   9   2  14          5.68          3.55        12.00 o                         
 -14   3  14         58.51         41.15        13.00 o                         
 -13   3  14         27.53         30.22        14.89 o                         
 -12   3  14         89.27         91.82        12.30 o                         
 -11   3  14        107.73         90.77        12.43 o                         
 -10   3  14         10.77         29.47        12.37 o                         
  -9   3  14          4.50          5.46        14.78 o                         
  -8   3  14         23.49         14.71        18.28 o                         
  -7   3  14         33.13         30.33        12.75 o                         
  -6   3  14          2.18         11.04        14.31 o                         
  -5   3  14        159.44        157.94        13.27 o                         
  -4   3  14         66.05         74.64        10.88 o                         
  -3   3  14         61.21         67.66        10.93 o                         
  -2   3  14         75.66         66.33        11.24 o                         
  -1   3  14        323.97        328.87        11.62 o                         
   0   3  14        470.18        505.39        13.35 o                         
   1   3  14        116.57        121.17        11.30 o                         
   2   3  14        904.21        873.29        32.49 o                         
   3   3  14          7.35         16.90        11.38 o                         
   4   3  14          6.30          8.87        11.00 o                         
   5   3  14         67.69         67.68        12.37 o                         
   6   3  14         10.74         23.46        12.59 o                         
   7   3  14          1.85         12.00        12.15 o                         
   8   3  14          1.09          8.99        11.35 o                         
 -13   4  14        103.40         85.37        15.94 o                         
 -12   4  14        107.83         87.38        13.67 o                         
 -11   4  14         18.72         21.96        14.57 o                         
 -10   4  14         33.05         35.74        12.20 o                         
  -9   4  14         12.53          5.19        11.98 o                         
  -8   4  14          1.39          1.22        18.18 o                         
  -7   4  14          5.33          2.93        14.52 o                         
  -6   4  14         52.92         51.80        12.55 o                         
  -5   4  14          4.36          2.70        13.01 o                         
  -4   4  14         19.01         16.27        10.76 o                         
  -3   4  14         99.49        124.07        14.07 o                         
  -2   4  14        103.61         99.94        11.63 o                         
  -1   4  14        137.00        135.11        12.85 o                         
   0   4  14       2145.46       2163.75        26.59 o                         
   1   4  14        789.77        788.26        15.00 o                         
   2   4  14        127.17        125.44        11.04 o                         
   3   4  14        179.39        181.93        12.50 o                         
   4   4  14         59.30         69.34        12.89 o                         
   5   4  14         29.36         47.07        13.21 o                         
   6   4  14          3.38         13.34        10.82 o                         
   7   4  14          0.33         11.42        13.73 o                         
   8   4  14          0.03         13.37        14.02 o                         
 -12   5  14         74.25         59.67        12.85 o                         
 -11   5  14          7.91          5.80        15.13 o                         
 -10   5  14         11.75         13.84        14.21 o                         
  -9   5  14          6.13         -1.62        13.41 o                         
  -8   5  14          0.13          5.34        19.35 o                         
  -7   5  14          2.78         -0.70        15.77 o                         
  -6   5  14          5.74          5.09        14.87 o                         
  -5   5  14          2.57          6.91        14.33 o                         
  -4   5  14         82.15         84.38        15.14 o                         
  -3   5  14         31.20         38.98        11.45 o                         
  -2   5  14         25.11         39.13        10.50 o                         
  -1   5  14         18.44         18.37        11.61 o                         
   0   5  14        434.44        432.65        14.72 o                         
   1   5  14         47.33         45.36        12.35 o                         
   2   5  14        485.04        511.07        14.26 o                         
   3   5  14          2.97          8.73        12.44 o                         
   4   5  14          9.44          6.55        14.11 o                         
   5   5  14         10.28         16.12        14.38 o                         
   6   5  14          0.07          0.86        11.61 o                         
   7   5  14          7.92         10.13        12.94 o                         
 -11   6  14         17.48          9.44        13.60 o                         
 -10   6  14          4.30          5.63        13.55 o                         
  -9   6  14          2.42         13.95        12.47 o                         
  -8   6  14         11.64          7.39        14.23 o                         
  -7   6  14          0.02          6.08        16.34 o                         
  -6   6  14          7.05         21.20        15.86 o                         
  -5   6  14         25.97         38.95        15.50 o                         
  -4   6  14         20.87         21.14        15.62 o                         
  -3   6  14          0.10          9.17        14.87 o                         
  -2   6  14          2.51         15.30        13.25 o                         
  -1   6  14        191.36        177.82        14.47 o                         
   0   6  14         48.79         64.14        12.25 o                         
   1   6  14         13.34         14.44        10.21 o                         
   2   6  14         21.00         39.72        12.35 o                         
   3   6  14          3.33         12.88        14.25 o                         
   4   6  14         29.74         27.67        12.40 o                         
   5   6  14         23.97         20.17        13.60 o                         
   6   6  14          1.72         11.23        13.36 o                         
 -10   7  14          1.66         10.30        14.88 o                         
  -9   7  14          0.13          6.27        14.45 o                         
  -8   7  14          0.02          7.57        13.76 o                         
  -7   7  14         17.26         14.77        14.91 o                         
  -6   7  14          4.75         44.75        22.02 o                         
  -5   7  14          1.11         13.51        16.06 o                         
  -4   7  14          0.90          6.08        16.17 o                         
  -3   7  14          9.11          3.58        16.16 o                         
  -2   7  14          0.36         -0.64        13.88 o                         
  -1   7  14          5.48         21.57        13.11 o                         
   0   7  14          3.24          7.38        11.95 o                         
   1   7  14          0.77          8.48        12.28 o                         
   2   7  14         11.16          9.06        13.55 o                         
   3   7  14          0.30         -9.31        14.66 o                         
   4   7  14         21.38         39.29        13.79 o                         
   5   7  14          0.01          7.93        15.74 o                         
  -9   8  14          0.49          8.20        19.03 o                         
  -8   8  14          0.92         12.05        15.55 o                         
  -7   8  14          2.09          0.92        14.38 o                         
  -6   8  14         18.20          7.98        18.27 o                         
  -5   8  14          3.49          9.43        17.39 o                         
  -4   8  14          3.50         19.20        18.08 o                         
  -3   8  14          0.41          5.77        17.42 o                         
  -2   8  14          2.50         13.28        17.07 o                         
  -1   8  14          4.28         -0.83        17.08 o                         
   0   8  14          0.04          9.91        13.60 o                         
   1   8  14          0.03         -1.15        11.87 o                         
   2   8  14          1.93         17.27        13.77 o                         
   3   8  14          0.69         13.68        13.90 o                         
  -6   9  14          0.66          7.44        16.80 o                         
  -5   9  14          1.55          6.94        19.81 o                         
  -4   9  14          0.09          8.12        17.62 o                         
  -3   9  14          1.60          3.74        18.78 o                         
  -2   9  14          0.03         -0.66        15.75 o                         
  -1   9  14          0.23         -0.43        18.41 o                         
   0   9  14          5.97         21.77        18.72 o                         
 -14   1  15          0.00         13.39        15.96 o                         
 -13   1  15          0.00         10.99        12.25 o                         
 -12   1  15          0.00          4.16        13.04 o                         
 -11   1  15         11.49         11.48        10.95 o                         
 -10   1  15          7.29         23.82        18.86 o                         
  -9   1  15         40.90         35.44        14.63 o                         
  -8   1  15         25.52         38.40        17.78 o                         
  -7   1  15          0.00         -4.53        13.63 o                         
  -6   1  15          0.07          2.19        11.96 o                         
  -5   1  15         20.33         17.75        11.18 o                         
  -4   1  15        311.56        312.78        12.79 o                         
  -3   1  15          1.77          8.82        10.81 o                         
  -2   1  15        159.13        151.23        10.31 o                         
  -1   1  15          2.94          3.73        10.66 o                         
   0   1  15          0.29          3.54         8.28 o                         
   1   1  15        183.24        165.70        10.24 o                         
   2   1  15          6.25         13.70         8.87 o                         
   3   1  15         19.76         10.05        10.01 o                         
   4   1  15         43.51         33.62         9.70 o                         
   5   1  15          0.18         13.40        12.06 o                         
   6   1  15          0.21          9.05        14.01 o                         
   7   1  15          2.25          2.72        11.79 o                         
   8   1  15         25.31         43.69        12.07 o                         
 -14   2  15          1.36         -3.08        12.64 o                         
 -13   2  15          7.47         11.94        12.32 o                         
 -12   2  15         15.35         16.89        12.97 o                         
 -11   2  15         23.14         27.08        11.01 o                         
 -10   2  15          0.02         13.03        15.26 o                         
  -9   2  15          5.19         22.43        15.24 o                         
  -8   2  15         13.98         20.74        12.52 o                         
  -7   2  15         11.27         18.88        18.24 o                         
  -6   2  15        147.45        130.14        11.95 o                         
  -5   2  15        261.06        240.98        11.51 o                         
  -4   2  15        688.93        680.36        13.39 o                         
  -3   2  15          3.68         14.46        10.97 o                         
  -2   2  15        100.07         92.22        11.28 o                         
  -1   2  15          2.76          3.13         9.07 o                         
   0   2  15        110.37         99.88        10.38 o                         
   1   2  15         13.21         14.10         9.18 o                         
   2   2  15         76.23         66.51        11.33 o                         
   3   2  15          0.61          0.24        10.76 o                         
   4   2  15         13.45         15.83        10.76 o                         
   5   2  15         17.52         10.69        10.80 o                         
   6   2  15         23.83         24.63        11.29 o                         
   7   2  15          1.43          0.65        12.16 o                         
   8   2  15          1.52         17.63        12.28 o                         
 -13   3  15         46.37         42.09        13.39 o                         
 -12   3  15          9.30          8.00        13.38 o                         
 -11   3  15         47.98         31.95        11.70 o                         
 -10   3  15         32.44         26.04        13.34 o                         
  -9   3  15          4.23         -7.99        18.78 o                         
  -8   3  15          5.18          3.32        17.91 o                         
  -7   3  15          5.07          1.14        15.23 o                         
  -6   3  15         42.66         42.17        12.98 o                         
  -5   3  15          0.01          3.55        12.59 o                         
  -4   3  15         16.50         20.78        10.36 o                         
  -3   3  15        150.98        158.68        10.78 o                         
  -2   3  15          1.32         10.16        11.03 o                         
  -1   3  15         64.64         71.75        10.44 o                         
   0   3  15         52.49         49.23        10.45 o                         
   1   3  15          0.26          0.10        10.93 o                         
   2   3  15          7.76         12.60        11.28 o                         
   3   3  15         17.42         18.55        10.72 o                         
   4   3  15         21.33         10.30        12.25 o                         
   5   3  15          0.01         10.07        12.44 o                         
   6   3  15          2.76         -3.02        13.02 o                         
   7   3  15         15.92         22.28        13.76 o                         
 -13   4  15          3.26         14.52        15.75 o                         
 -12   4  15          8.73         -2.24        11.07 o                         
 -11   4  15          2.43         -1.03        13.07 o                         
 -10   4  15         10.01         28.62        16.02 o                         
  -9   4  15          0.04          7.60        15.65 o                         
  -8   4  15          1.16          3.69        14.72 o                         
  -7   4  15         22.12         24.58        18.63 o                         
  -6   4  15          1.86          3.84        13.16 o                         
  -5   4  15          0.86         12.11        14.40 o                         
  -4   4  15          0.78         12.77        10.14 o                         
  -3   4  15         24.24         22.00        11.28 o                         
  -2   4  15        181.27        167.98        11.04 o                         
  -1   4  15         74.39         68.70        10.58 o                         
   0   4  15         14.68         17.33         9.34 o                         
   1   4  15         87.73         86.17        11.60 o                         
   2   4  15          1.10         23.67        13.14 o                         
   3   4  15         96.73         94.83        11.64 o                         
   4   4  15          1.10         -0.53        12.33 o                         
   5   4  15         21.45         30.10        12.04 o                         
   6   4  15          0.41         -1.02        14.94 o                         
   7   4  15          0.00          4.15        15.71 o                         
 -12   5  15          1.73         23.02        14.52 o                         
 -11   5  15          1.19         -1.48        15.59 o                         
 -10   5  15          0.22         -5.72        14.24 o                         
  -9   5  15          2.23         11.16        14.11 o                         
  -8   5  15         19.31         28.89        19.97 o                         
  -7   5  15          3.94         11.69        15.88 o                         
  -6   5  15         39.69         46.30        15.61 o                         
  -5   5  15          0.07        -14.97        14.97 o                         
  -4   5  15          1.26          0.90        14.55 o                         
  -3   5  15          6.73         18.88        10.24 o                         
  -2   5  15        143.22        136.43        12.44 o                         
  -1   5  15        109.57        116.88        12.48 o                         
   0   5  15        112.46        129.06        12.65 o                         
   1   5  15          5.88         11.03        11.00 o                         
   2   5  15         15.70         13.74        12.81 o                         
   3   5  15         48.61         49.44        14.49 o                         
   4   5  15          0.81        -10.21        11.82 o                         
   5   5  15          0.10        -11.19        11.95 o                         
   6   5  15          6.83         11.10        13.17 o                         
 -11   6  15          1.50          6.38        14.37 o                         
 -10   6  15         12.04         13.94        12.27 o                         
  -9   6  15          0.09         21.29        15.91 o                         
  -8   6  15          1.81         -9.56        16.55 o                         
  -7   6  15         54.49         52.99        16.56 o                         
  -6   6  15         32.24         33.89        16.48 o                         
  -5   6  15         56.24         46.74        16.70 o                         
  -4   6  15          0.43         -6.38        13.85 o                         
  -3   6  15          5.55         16.98        12.46 o                         
  -2   6  15         79.91         92.81        12.98 o                         
  -1   6  15        108.52        110.22        14.00 o                         
   0   6  15         59.30         62.89        11.60 o                         
   1   6  15         44.10         48.41        13.82 o                         
   2   6  15          0.41         -9.69        13.08 o                         
   3   6  15          4.12         11.97        11.86 o                         
   4   6  15          0.07         -0.29        15.08 o                         
   5   6  15          0.61         14.25        11.17 o                         
 -10   7  15          8.38         14.72        16.42 o                         
  -9   7  15          4.77         14.92        12.43 o                         
  -8   7  15          8.99         17.37        17.13 o                         
  -7   7  15          1.08         15.52        20.49 o                         
  -6   7  15          3.50         -2.12        16.96 o                         
  -5   7  15         12.99         12.99        17.05 o                         
  -4   7  15         12.07         30.70        16.95 o                         
  -3   7  15          6.71          6.54        14.17 o                         
  -2   7  15          9.11         18.44        16.73 o                         
  -1   7  15          1.95         -6.24        12.48 o                         
   0   7  15         10.01         10.37        10.56 o                         
   1   7  15          0.25         -3.22        14.38 o                         
   2   7  15          2.82          6.91        13.22 o                         
   3   7  15          3.42         16.35        15.14 o                         
   4   7  15          7.47         -2.14        12.03 o                         
  -8   8  15          1.84         -3.57        17.39 o                         
  -7   8  15          0.07         10.62        19.10 o                         
  -6   8  15          0.00          0.13        23.67 o                         
  -5   8  15          0.00         -3.26        15.00 o                         
  -4   8  15         22.93         20.93        17.98 o                         
  -3   8  15          0.04          2.76        14.72 o                         
  -2   8  15          3.47         12.24        15.61 o                         
  -1   8  15          0.14         11.74        16.75 o                         
   0   8  15          0.84         -0.99        16.56 o                         
   1   8  15          0.31          9.55        15.60 o                         
   2   8  15          0.83          4.82        12.56 o                         
  -3   9  15         21.05         17.62        19.01 o                         
  -2   9  15          4.16         -8.37        18.56 o                         
 -14   0  16          0.11         15.22        16.29 o                         
 -13   0  16          0.55         -5.44        21.71 o                         
 -12   0  16         51.16         44.25        21.68 o                         
 -11   0  16         29.60         32.09        18.84 o                         
 -10   0  16          5.21         10.63        19.05 o                         
  -9   0  16         62.45         89.33        20.12 o                         
  -8   0  16          4.00         -1.37        24.72 o                         
  -7   0  16         28.96         30.09        24.78 o                         
  -6   0  16         19.95         19.12        14.38 o                         
  -5   0  16         57.45         63.23        16.95 o                         
  -4   0  16        118.51        101.72        14.22 o                         
  -3   0  16         19.59         26.83        20.36 o                         
  -2   0  16        151.97        152.35        13.61 o                         
  -1   0  16         35.42         37.69        16.95 o                         
   0   0  16         80.98         62.53        21.41 o                         
   1   0  16         11.46         15.66        14.68 o                         
   2   0  16         44.25         28.14        18.88 o                         
   3   0  16        137.40         82.45        15.95 o                         
   4   0  16         65.23         43.75        15.61 o                         
   5   0  16         43.75         67.74        16.48 o                         
   6   0  16         31.55         47.02        15.01 o                         
   7   0  16          4.54         -1.70        21.79 o                         
 -13   1  16          9.31         -8.00        13.73 o                         
 -12   1  16          0.08          2.23        13.01 o                         
 -11   1  16         78.62         78.15        12.09 o                         
 -10   1  16         15.57         10.54        13.89 o                         
  -9   1  16         61.49         77.74        19.20 o                         
  -8   1  16         20.19          5.82        13.05 o                         
  -7   1  16         54.64         52.01        15.41 o                         
  -6   1  16        118.77        103.84        12.81 o                         
  -5   1  16        107.65        105.24        11.64 o                         
  -4   1  16         85.16         88.76        11.19 o                         
  -3   1  16         37.06         38.81         9.49 o                         
  -2   1  16          0.80          1.88         9.11 o                         
  -1   1  16          0.44          5.14        10.97 o                         
   0   1  16         35.20         35.29         9.89 o                         
   1   1  16          0.69         -0.90        11.89 o                         
   2   1  16         47.97         51.40        13.27 o                         
   3   1  16        115.86        105.60        11.69 o                         
   4   1  16          4.33         18.02        11.98 o                         
   5   1  16         14.74         19.24        11.65 o                         
   6   1  16          0.18         10.12        14.55 o                         
   7   1  16          0.00         12.82        12.38 o                         
 -13   2  16          7.67         20.63        15.23 o                         
 -12   2  16         17.98          6.34        13.12 o                         
 -11   2  16          1.36          1.01         9.98 o                         
 -10   2  16         24.99         35.79        26.51 o                         
  -9   2  16         12.56          3.83        15.79 o                         
  -8   2  16          1.37         -8.79        13.82 o                         
  -7   2  16         42.91         55.61        15.23 o                         
  -6   2  16         39.02         44.87        13.00 o                         
  -5   2  16          1.78          5.98        11.37 o                         
  -4   2  16         65.34         77.37        13.22 o                         
  -3   2  16         34.68         36.78        12.45 o                         
  -2   2  16        529.60        515.65        13.73 o                         
  -1   2  16          2.36         11.21         9.49 o                         
   0   2  16         14.39         21.29         9.55 o                         
   1   2  16         37.56         34.79        11.93 o                         
   2   2  16        107.27        108.27        11.61 o                         
   3   2  16         13.74         21.58        10.75 o                         
   4   2  16         20.78         32.56        12.17 o                         
   5   2  16          7.92         -6.09        10.49 o                         
   6   2  16         19.74         20.52        11.66 o                         
   7   2  16          2.20          8.85        13.75 o                         
 -13   3  16          5.79         18.55        15.52 o                         
 -12   3  16          0.46         22.88        13.23 o                         
 -11   3  16          1.86          4.55        11.56 o                         
 -10   3  16          0.00          7.45        19.55 o                         
  -9   3  16          3.29          2.81        15.50 o                         
  -8   3  16          0.27         10.28        15.42 o                         
  -7   3  16          3.04         11.24        12.85 o                         
  -6   3  16          1.82          5.78        11.59 o                         
  -5   3  16         19.58         27.60        12.89 o                         
  -4   3  16         48.97         42.32        11.49 o                         
  -3   3  16        180.08        164.20        12.14 o                         
  -2   3  16         66.65         70.04        10.67 o                         
  -1   3  16         64.74         76.71        11.65 o                         
   0   3  16         47.42         55.34        10.63 o                         
   1   3  16         26.82         37.94        11.88 o                         
   2   3  16          7.25         20.90        11.48 o                         
   3   3  16          5.27          9.08         9.40 o                         
   4   3  16          9.61          9.12        11.33 o                         
   5   3  16          2.54          7.87        12.78 o                         
   6   3  16          0.15         -4.93        12.36 o                         
   7   3  16          0.07         12.62        12.71 o                         
 -12   4  16          0.00          0.06        13.65 o                         
 -11   4  16          0.12          9.72        13.37 o                         
 -10   4  16          1.88         -3.39        14.77 o                         
  -9   4  16          4.03         13.33        16.17 o                         
  -8   4  16          1.58         11.10        15.50 o                         
  -7   4  16         30.35         38.69        16.10 o                         
  -6   4  16          0.98          0.85        11.65 o                         
  -5   4  16         17.59         24.98        11.42 o                         
  -4   4  16         21.26         21.04        11.66 o                         
  -3   4  16        170.02        159.67        11.66 o                         
  -2   4  16        230.84        250.73        15.32 o                         
  -1   4  16          4.09          8.25        10.40 o                         
   0   4  16         93.38         88.77        12.07 o                         
   1   4  16          0.07          0.49        10.24 o                         
   2   4  16         14.21         21.37        12.14 o                         
   3   4  16          1.47          1.99        13.38 o                         
   4   4  16          1.58         -0.66        12.81 o                         
   5   4  16          3.79          5.06        12.03 o                         
   6   4  16         22.80         28.88        11.22 o                         
 -12   5  16         12.69         -6.98        16.07 o                         
 -11   5  16          2.95          1.21        15.49 o                         
 -10   5  16          2.90         15.03        14.84 o                         
  -9   5  16          1.09         10.69        19.23 o                         
  -8   5  16          2.09         -1.76        20.28 o                         
  -7   5  16          0.38          1.24        13.55 o                         
  -6   5  16         14.59         25.84        15.70 o                         
  -5   5  16          0.65          7.72        15.50 o                         
  -4   5  16          0.33         -2.20        12.53 o                         
  -3   5  16         12.18          8.85        13.00 o                         
  -2   5  16        110.00        120.11        13.50 o                         
  -1   5  16          0.09         10.65        13.55 o                         
   0   5  16         27.63         42.00        11.67 o                         
   1   5  16          0.13         -5.27        13.01 o                         
   2   5  16          5.74          6.85        14.20 o                         
   3   5  16          4.39         16.17         9.69 o                         
   4   5  16         12.17          6.42        14.97 o                         
   5   5  16          5.63         18.69        15.20 o                         
 -10   6  16         10.48         10.68        12.64 o                         
  -9   6  16         10.74         27.05        17.47 o                         
  -8   6  16         21.29         26.50        17.56 o                         
  -7   6  16         58.25         65.29        17.13 o                         
  -6   6  16          0.62          6.13        15.68 o                         
  -5   6  16          7.70         16.02        14.12 o                         
  -4   6  16          0.01         13.48        13.93 o                         
  -3   6  16          1.54          7.67        15.52 o                         
  -2   6  16         25.40         32.40        12.53 o                         
  -1   6  16        160.49        159.26        12.67 o                         
   0   6  16         18.28         20.60        14.74 o                         
   1   6  16          1.86         14.20        13.10 o                         
   2   6  16          4.73         13.99        15.00 o                         
   3   6  16          0.25          1.35        14.62 o                         
   4   6  16         15.25         25.01        15.46 o                         
  -9   7  16          0.00         11.48        14.23 o                         
  -8   7  16         23.40         11.79        14.92 o                         
  -7   7  16          4.50         -7.20        21.47 o                         
  -6   7  16         42.80         28.30        15.07 o                         
  -5   7  16          0.81         -2.76        14.45 o                         
  -4   7  16          0.64          6.76        14.75 o                         
  -3   7  16          0.28         15.70        16.74 o                         
  -2   7  16          4.12         11.69        16.89 o                         
  -1   7  16          0.84         10.66        13.23 o                         
   0   7  16          6.45         12.54        13.16 o                         
   1   7  16          6.06          3.47        13.39 o                         
   2   7  16         34.86         36.03        14.79 o                         
   3   7  16         21.10         47.39        16.03 o                         
  -7   8  16          0.95         18.85        16.00 o                         
  -6   8  16          3.00         -0.12        18.51 o                         
  -5   8  16          7.00          8.81        18.00 o                         
  -4   8  16          2.13         -2.99        16.08 o                         
  -3   8  16          2.20          5.60        17.82 o                         
  -2   8  16          0.39          0.99        15.22 o                         
  -1   8  16         23.87         30.21        15.99 o                         
   0   8  16          3.63          4.79        13.98 o                         
 -13   1  17          0.23         13.03        15.14 o                         
 -12   1  17          1.17         12.50        12.16 o                         
 -11   1  17         21.17         28.16        20.15 o                         
 -10   1  17         13.57         20.90        15.97 o                         
  -9   1  17          8.38         22.66        15.72 o                         
  -8   1  17          1.33         -9.66        13.33 o                         
  -7   1  17         60.94         69.75        16.55 o                         
  -6   1  17         66.41         60.24        11.69 o                         
  -5   1  17          0.97          3.12         9.60 o                         
  -4   1  17          1.46          1.28        10.33 o                         
  -3   1  17         26.54         31.71         9.36 o                         
  -2   1  17          5.29          9.01        10.26 o                         
  -1   1  17         48.57         37.19         9.86 o                         
   0   1  17         18.17         23.62        10.79 o                         
   1   1  17         20.26         20.25        13.62 o                         
   2   1  17         92.64         92.04        11.57 o                         
   3   1  17          5.19         18.52        10.96 o                         
   4   1  17         57.83         61.15        14.36 o                         
   5   1  17          0.72         19.19        13.44 o                         
   6   1  17         34.55         57.65        15.00 o                         
 -13   2  17          0.16          7.96        13.34 o                         
 -12   2  17          6.06         13.30        13.05 o                         
 -11   2  17          0.00         -2.01        12.92 o                         
 -10   2  17         14.68          8.73        16.22 o                         
  -9   2  17          1.08         -5.51        15.70 o                         
  -8   2  17         42.33         36.63        16.14 o                         
  -7   2  17         10.19         13.77        13.55 o                         
  -6   2  17          0.70          9.13        11.82 o                         
  -5   2  17         14.99         17.12        13.00 o                         
  -4   2  17        129.86        143.94        10.48 o                         
  -3   2  17         17.13         12.73        11.50 o                         
  -2   2  17        165.66        146.93        12.30 o                         
  -1   2  17        305.78        321.93        12.77 o                         
   0   2  17          0.37          0.91        13.17 o                         
   1   2  17        127.29        140.84        12.39 o                         
   2   2  17         23.51         17.93        13.23 o                         
   3   2  17         38.87         57.37        13.47 o                         
   4   2  17         12.20         12.73        11.13 o                         
   5   2  17          1.28          1.31        13.21 o                         
   6   2  17          0.06          9.03        11.27 o                         
 -12   3  17          2.30          7.01        12.46 o                         
 -11   3  17          0.12          8.51        15.02 o                         
 -10   3  17          0.34         12.33        20.11 o                         
  -9   3  17          0.25          7.46        13.21 o                         
  -8   3  17          8.47          6.79        15.18 o                         
  -7   3  17         89.18         78.60        14.02 o                         
  -6   3  17          2.25         -4.24        11.46 o                         
  -5   3  17         73.46         73.39        12.49 o                         
  -4   3  17          0.03          2.24        10.83 o                         
  -3   3  17        499.27        523.48        14.33 o                         
  -2   3  17          3.68          4.46        10.47 o                         
  -1   3  17        187.67        171.82        11.72 o                         
   0   3  17         14.17          7.33        11.98 o                         
   1   3  17         45.31         43.44        10.91 o                         
   2   3  17          3.01         16.32        10.88 o                         
   3   3  17          0.00          4.07         9.73 o                         
   4   3  17          1.06         -3.13        14.25 o                         
   5   3  17          6.76         20.86        12.06 o                         
   6   3  17          3.56         12.96        15.38 o                         
 -12   4  17          3.14          7.73        16.24 o                         
 -11   4  17          2.64          4.68        12.85 o                         
 -10   4  17          0.95          3.85        20.97 o                         
  -9   4  17          1.94         11.08        16.31 o                         
  -8   4  17          0.20         -9.74        16.06 o                         
  -7   4  17          5.43         12.19        13.03 o                         
  -6   4  17          5.51          2.78        12.00 o                         
  -5   4  17         11.14         18.07        13.17 o                         
  -4   4  17          0.10         17.69        12.09 o                         
  -3   4  17         19.81         27.21        10.76 o                         
  -2   4  17         14.75         12.86        13.15 o                         
  -1   4  17        113.81        116.02        12.41 o                         
   0   4  17         54.73         49.24        11.98 o                         
   1   4  17          7.09         15.95        14.00 o                         
   2   4  17         15.41         22.66        12.80 o                         
   3   4  17          0.19          8.24        12.70 o                         
   4   4  17          1.20          3.46        13.94 o                         
   5   4  17          2.09         -1.36        15.16 o                         
 -11   5  17         10.65         24.16        14.42 o                         
 -10   5  17         10.82         12.03        17.34 o                         
  -9   5  17          1.19          5.87        17.59 o                         
  -8   5  17          9.64         27.88        20.37 o                         
  -7   5  17          0.03          7.46        14.06 o                         
  -6   5  17          3.73         16.85        16.10 o                         
  -5   5  17         21.26         20.21        15.72 o                         
  -4   5  17         37.97         32.33        11.12 o                         
  -3   5  17         84.62         88.52        10.56 o                         
  -2   5  17         97.84        102.51        11.70 o                         
  -1   5  17          5.12          9.70        11.05 o                         
   0   5  17        117.33        116.60        14.28 o                         
   1   5  17          2.08         11.58        11.12 o                         
   2   5  17         29.42         37.34        13.27 o                         
   3   5  17          9.60         14.14        12.20 o                         
   4   5  17          8.89          3.07        11.07 o                         
 -10   6  17          0.33         18.43        15.56 o                         
  -9   6  17         10.63          3.26        13.37 o                         
  -8   6  17          0.21         -3.67        17.45 o                         
  -7   6  17          4.69         13.86        17.05 o                         
  -6   6  17          9.12          1.53        16.46 o                         
  -5   6  17          9.96         11.88        16.33 o                         
  -4   6  17          1.60         18.46        16.56 o                         
  -3   6  17         95.51        113.65        13.54 o                         
  -2   6  17         40.86         47.17        14.55 o                         
  -1   6  17        264.76        292.10        23.91 o                         
   0   6  17         28.95         35.89        11.96 o                         
   1   6  17          0.34          4.10        14.76 o                         
   2   6  17          4.49         -0.03        14.66 o                         
   3   6  17          1.88          4.21        15.86 o                         
  -8   7  17          1.65          5.72        24.31 o                         
  -7   7  17          0.53          5.46        22.20 o                         
  -6   7  17          2.46          0.01        18.13 o                         
  -5   7  17          6.67          5.96        17.56 o                         
  -4   7  17         13.25         16.07        17.99 o                         
  -3   7  17          7.13          7.47        15.11 o                         
  -2   7  17          1.37          9.70        17.23 o                         
  -1   7  17          0.01         18.39        15.08 o                         
   0   7  17          0.53          4.33        12.70 o                         
   1   7  17         28.63         29.50        12.84 o                         
  -4   8  17          0.02         -1.35        19.15 o                         
  -3   8  17          1.66         -0.79        18.68 o                         
  -2   8  17          1.53          5.77        18.51 o                         
 -13   0  18          1.19         26.95        22.65 o                         
 -12   0  18          0.83         -6.11        17.44 o                         
 -11   0  18          3.03         27.83        30.27 o                         
 -10   0  18          1.65         10.27        28.84 o                         
  -9   0  18         30.21         56.01        26.93 o                         
  -8   0  18          3.61         18.03        25.74 o                         
  -7   0  18          1.55          4.07        15.17 o                         
  -6   0  18         45.03         50.53        15.65 o                         
  -5   0  18         81.79         77.77        15.57 o                         
  -4   0  18         61.11         72.77        18.56 o                         
  -3   0  18          0.90         -1.99        15.00 o                         
  -2   0  18        136.50        170.53        16.76 o                         
  -1   0  18         16.26         17.26        12.89 o                         
   0   0  18        145.61        168.94        17.12 o                         
   1   0  18         55.59         46.17        19.32 o                         
   2   0  18         29.20         33.05        19.12 o                         
   3   0  18          1.43          2.52        14.20 o                         
   4   0  18          3.97         15.66        20.69 o                         
   5   0  18          2.05         22.58        20.96 o                         
   6   0  18         19.57         23.54        18.07 o                         
 -13   1  18          0.08         -5.28        14.09 o                         
 -12   1  18          1.84         17.18        13.17 o                         
 -11   1  18          1.37         16.12        19.54 o                         
 -10   1  18          0.29          8.02        15.46 o                         
  -9   1  18          0.71         -8.50        16.27 o                         
  -8   1  18          2.78         14.93        16.21 o                         
  -7   1  18          3.33         14.56        15.69 o                         
  -6   1  18          1.13          7.89        11.61 o                         
  -5   1  18          6.47         19.15        13.34 o                         
  -4   1  18         29.31         37.01        10.59 o                         
  -3   1  18         46.60         56.34        12.07 o                         
  -2   1  18          7.72          5.86        10.08 o                         
  -1   1  18          5.30         -3.27        13.43 o                         
   0   1  18         28.59         21.62        10.34 o                         
   1   1  18          5.12         14.99        12.09 o                         
   2   1  18         18.80         27.00        12.31 o                         
   3   1  18          0.00         -0.88        12.90 o                         
   4   1  18          0.08         -5.28        13.15 o                         
   5   1  18          3.40         12.11        14.80 o                         
   6   1  18          0.64         11.43        15.83 o                         
 -12   2  18          8.27         -1.17        12.47 o                         
 -11   2  18          1.22          4.89        14.96 o                         
 -10   2  18          5.99         15.39        16.90 o                         
  -9   2  18          0.66         -8.67        14.65 o                         
  -8   2  18          0.48          6.85        15.54 o                         
  -7   2  18         53.91         48.89        15.91 o                         
  -6   2  18          6.94          6.49        12.15 o                         
  -5   2  18          0.21          8.22        11.02 o                         
  -4   2  18        199.50        190.11        13.22 o                         
  -3   2  18         69.41         65.53        11.42 o                         
  -2   2  18          8.78         13.65        11.22 o                         
  -1   2  18         43.92         36.83        10.84 o                         
   0   2  18          0.14         11.51        10.80 o                         
   1   2  18          0.91         11.42        13.39 o                         
   2   2  18          0.17          0.19        13.78 o                         
   3   2  18         13.25         26.33        11.87 o                         
   4   2  18          3.17         16.79        14.80 o                         
   5   2  18         12.81         10.59        13.43 o                         
 -12   3  18          7.82         16.14        13.77 o                         
 -11   3  18          4.76         -2.46        13.53 o                         
 -10   3  18          0.01         16.11        17.21 o                         
  -9   3  18          8.28         25.01        16.87 o                         
  -8   3  18         30.81         36.35        19.17 o                         
  -7   3  18         78.27         69.75        12.25 o                         
  -6   3  18          0.00         -1.34        11.72 o                         
  -5   3  18         60.17         73.64        11.65 o                         
  -4   3  18         58.86         69.43        12.73 o                         
  -3   3  18        483.20        490.21        19.01 o                         
  -2   3  18         73.25         74.69        12.11 o                         
  -1   3  18         39.39         40.76        12.14 o                         
   0   3  18          9.23         11.85        12.10 o                         
   1   3  18         15.87         17.25        12.28 o                         
   2   3  18         12.61         13.37        11.22 o                         
   3   3  18          3.66          0.02        11.90 o                         
   4   3  18          0.33          4.81        11.00 o                         
   5   3  18          0.94         23.39        12.53 o                         
 -11   4  18          2.09          3.57        15.02 o                         
 -10   4  18          0.22          8.22        20.75 o                         
  -9   4  18          6.81         16.56        17.01 o                         
  -8   4  18          7.41         35.09        16.48 o                         
  -7   4  18          5.50         21.08        12.40 o                         
  -6   4  18          9.73         27.81        15.86 o                         
  -5   4  18         39.11         52.76        12.56 o                         
  -4   4  18         39.33         40.25        11.49 o                         
  -3   4  18          0.53          4.58         9.86 o                         
  -2   4  18        122.70        113.79        14.03 o                         
  -1   4  18         58.68         65.58        10.97 o                         
   0   4  18         62.39         62.58        11.24 o                         
   1   4  18          2.51          9.10        10.73 o                         
   2   4  18         16.69         13.14        11.58 o                         
   3   4  18          7.94         10.41        13.22 o                         
   4   4  18         15.91         29.48        13.53 o                         
 -10   5  18          3.50         21.19        15.17 o                         
  -9   5  18          2.82         10.72        20.89 o                         
  -8   5  18         16.45         24.89        20.54 o                         
  -7   5  18          1.63          2.18        16.89 o                         
  -6   5  18          1.86          5.60        11.61 o                         
  -5   5  18          0.55          1.15        14.19 o                         
  -4   5  18         56.74         53.30        12.38 o                         
  -3   5  18        103.02        109.35        13.14 o                         
  -2   5  18        253.07        257.79        14.40 o                         
  -1   5  18         65.50         61.82        12.26 o                         
   0   5  18         58.93         54.58        14.88 o                         
   1   5  18          1.38          0.87        11.36 o                         
   2   5  18          0.04          5.57        13.59 o                         
   3   5  18          0.93         21.57        13.79 o                         
  -9   6  18          0.30         -8.37        18.91 o                         
  -8   6  18          0.29          4.69        22.43 o                         
  -7   6  18          4.05         13.82        16.98 o                         
  -6   6  18          0.18         14.31        14.23 o                         
  -5   6  18         19.75          6.53        16.94 o                         
  -4   6  18          1.15         10.35        14.22 o                         
  -3   6  18         30.15         27.78        12.39 o                         
  -2   6  18          2.79          7.21        11.99 o                         
  -1   6  18         12.68         16.21        13.59 o                         
   0   6  18          0.42          4.23        11.61 o                         
   1   6  18         13.25         17.76        11.50 o                         
   2   6  18          6.88         13.83        13.18 o                         
  -7   7  18          1.50         17.34        18.33 o                         
  -6   7  18          0.10          9.75        18.15 o                         
  -5   7  18          2.92          5.11        15.84 o                         
  -4   7  18          0.99          2.79        13.52 o                         
  -3   7  18         22.76         22.54        14.33 o                         
  -2   7  18          3.49          4.78        18.02 o                         
  -1   7  18          0.60          2.92        14.00 o                         
   0   7  18          4.30         18.53        12.98 o                         
 -12   1  19          2.01          6.39        12.75 o                         
 -11   1  19          3.79          2.71        21.18 o                         
 -10   1  19          0.11          7.87        14.32 o                         
  -9   1  19          5.77          8.77        17.47 o                         
  -8   1  19         22.63         20.69        14.80 o                         
  -7   1  19         27.63         26.97        13.35 o                         
  -6   1  19          0.30         -1.72        10.91 o                         
  -5   1  19         98.05         97.08        13.84 o                         
  -4   1  19         55.11         60.68        11.17 o                         
  -3   1  19          3.31          1.29        10.20 o                         
  -2   1  19         12.81          7.21        13.38 o                         
  -1   1  19         28.13         44.67        11.90 o                         
   0   1  19         49.37         43.92        10.29 o                         
   1   1  19         19.72         17.83        11.76 o                         
   2   1  19          5.20          6.78        11.09 o                         
   3   1  19          4.05         15.92        12.01 o                         
   4   1  19          3.67          2.41        11.41 o                         
   5   1  19          7.62          7.88        12.09 o                         
 -12   2  19          0.15         18.27        15.16 o                         
 -11   2  19          0.16          6.57        15.19 o                         
 -10   2  19          0.56        -13.49        20.72 o                         
  -9   2  19         51.07         44.54        17.03 o                         
  -8   2  19         10.57         16.73        14.27 o                         
  -7   2  19         91.77         94.76        16.96 o                         
  -6   2  19          0.24         -3.39        12.34 o                         
  -5   2  19          3.92         17.31        11.41 o                         
  -4   2  19         31.50         39.29        12.69 o                         
  -3   2  19         33.06         43.99        12.19 o                         
  -2   2  19          0.04          8.48        10.91 o                         
  -1   2  19          2.04          8.38        10.05 o                         
   0   2  19         14.55         17.88        10.04 o                         
   1   2  19          0.87          1.08        10.64 o                         
   2   2  19         19.75         28.24        11.32 o                         
   3   2  19          1.39         15.97        12.17 o                         
   4   2  19          4.57         15.96        12.35 o                         
 -11   3  19          0.11         -7.23        17.99 o                         
 -10   3  19         12.69         22.23        14.75 o                         
  -9   3  19         11.23         20.16        20.73 o                         
  -8   3  19         34.97         25.46        20.50 o                         
  -7   3  19         16.69         10.93        14.34 o                         
  -6   3  19         90.03        102.32        15.03 o                         
  -5   3  19        161.60        146.91        11.53 o                         
  -4   3  19          4.25         18.15        10.45 o                         
  -3   3  19         65.64         65.58        11.76 o                         
  -2   3  19         12.56         27.07        12.85 o                         
  -1   3  19          7.47         24.88        11.41 o                         
   0   3  19         11.01         26.99        12.52 o                         
   1   3  19          0.11          0.04        12.22 o                         
   2   3  19          0.19         -6.87        11.89 o                         
   3   3  19          0.10          5.88        13.27 o                         
   4   3  19         19.43         24.68        12.71 o                         
 -10   4  19          0.76         15.32        22.00 o                         
  -9   4  19          0.17          1.16        17.05 o                         
  -8   4  19          0.09         -8.74        21.30 o                         
  -7   4  19          0.03         -2.86        14.91 o                         
  -6   4  19          4.04         -3.51        16.43 o                         
  -5   4  19          6.85         20.31        11.38 o                         
  -4   4  19         23.48         28.03        11.42 o                         
  -3   4  19         31.68         42.92        12.46 o                         
  -2   4  19          1.34          2.34        12.88 o                         
  -1   4  19         12.17         16.62        12.70 o                         
   0   4  19          1.14         12.16        11.87 o                         
   1   4  19          0.06         17.27        14.49 o                         
   2   4  19          0.05          9.99        12.54 o                         
   3   4  19         12.35         26.36        13.89 o                         
  -9   5  19          0.19          9.45        21.84 o                         
  -8   5  19          1.03         -7.31        16.61 o                         
  -7   5  19          0.49         17.30        16.52 o                         
  -6   5  19          1.08          6.11        16.87 o                         
  -5   5  19          0.09          2.33        14.76 o                         
  -4   5  19          0.70         10.96        11.68 o                         
  -3   5  19          8.44         10.46        13.54 o                         
  -2   5  19          0.09         11.99        12.68 o                         
  -1   5  19         14.28         15.60        12.94 o                         
   0   5  19         11.01          8.34        11.29 o                         
   1   5  19         16.57         18.74        12.80 o                         
   2   5  19          0.01         -6.08        13.89 o                         
  -8   6  19          0.17          5.87        23.03 o                         
  -7   6  19          0.76          2.11        18.32 o                         
  -6   6  19         10.10         27.21        17.97 o                         
  -5   6  19          0.29         12.20        14.82 o                         
  -4   6  19          2.78          1.17        13.32 o                         
  -3   6  19          0.31          2.24        11.47 o                         
  -2   6  19          0.16         11.87        13.69 o                         
  -1   6  19          0.12          4.28        13.82 o                         
   0   6  19          0.58         14.83        13.92 o                         
 -11   0  20          0.04          0.12        30.51 o                         
 -10   0  20         21.51          4.00        22.21 o                         
  -9   0  20          0.06          8.54        28.84 o                         
  -8   0  20          2.40         19.05        20.06 o                         
  -7   0  20          0.55          0.10        18.89 o                         
  -6   0  20          5.85         14.50        14.04 o                         
  -5   0  20          4.66         -0.54        27.14 o                         
  -4   0  20         20.95         29.94        19.30 o                         
  -3   0  20          1.42         27.45        18.81 o                         
  -2   0  20         15.37         31.01        19.46 o                         
  -1   0  20         73.53         62.65        14.52 o                         
   0   0  20         41.32         68.34        16.74 o                         
   1   0  20         29.59         38.35        17.09 o                         
   2   0  20          0.33         21.29        20.88 o                         
   3   0  20         39.27         37.92        17.49 o                         
   4   0  20         12.34          7.69        18.67 o                         
 -11   1  20         12.81          0.62        22.05 o                         
 -10   1  20          0.02         13.02        20.81 o                         
  -9   1  20          0.09         -5.40        20.58 o                         
  -8   1  20          0.68          6.65        15.34 o                         
  -7   1  20         45.38         62.30        12.35 o                         
  -6   1  20          1.36          0.81        12.11 o                         
  -5   1  20         67.14         71.43        12.72 o                         
  -4   1  20         58.58         53.25        10.50 o                         
  -3   1  20          0.12          6.93        11.20 o                         
  -2   1  20         15.81         11.59        11.23 o                         
  -1   1  20         12.85         20.22        14.08 o                         
   0   1  20         64.48         63.91        12.94 o                         
   1   1  20         36.88         29.57        10.52 o                         
   2   1  20         18.82          9.82        11.54 o                         
   3   1  20         20.63         21.58        13.43 o                         
 -11   2  20          0.41          9.17        22.27 o                         
 -10   2  20          0.40          2.79        16.92 o                         
  -9   2  20          6.47          5.51        20.84 o                         
  -8   2  20         25.19         33.72        20.88 o                         
  -7   2  20         15.94         21.41        13.41 o                         
  -6   2  20         91.99         83.46        12.31 o                         
  -5   2  20          0.05          4.56        12.74 o                         
  -4   2  20         92.55         87.38        12.87 o                         
  -3   2  20          5.90         15.39        10.22 o                         
  -2   2  20         46.54         45.44        10.43 o                         
  -1   2  20          3.75          6.96        10.78 o                         
   0   2  20         12.04          3.85        12.18 o                         
   1   2  20         32.24         26.39        12.36 o                         
   2   2  20          3.77         10.05        13.34 o                         
   3   2  20          0.95         10.30        14.85 o                         
 -10   3  20          0.65         14.16        22.15 o                         
  -9   3  20          0.07         -4.12        21.51 o                         
  -8   3  20          0.45         -5.28        19.98 o                         
  -7   3  20         10.29         19.46        17.14 o                         
  -6   3  20         21.72         19.24        12.87 o                         
  -5   3  20          1.90          8.28        14.77 o                         
  -4   3  20          8.74         13.03        14.76 o                         
  -3   3  20         18.80         19.13        14.25 o                         
  -2   3  20          0.83          8.44        12.86 o                         
  -1   3  20          3.84          3.30        11.92 o                         
   0   3  20          2.46          8.64        11.92 o                         
   1   3  20          1.65          2.79        11.95 o                         
   2   3  20          0.23          2.87        12.19 o                         
   3   3  20          8.36         14.30        13.53 o                         
  -9   4  20          1.43          7.72        21.68 o                         
  -8   4  20          1.85         -4.42        21.91 o                         
  -7   4  20          2.05          6.21        17.29 o                         
  -6   4  20          0.60         12.18        17.08 o                         
  -5   4  20         14.51         31.89        13.39 o                         
  -4   4  20         10.24          9.44        13.39 o                         
  -3   4  20          0.05          1.78        13.42 o                         
  -2   4  20          3.40         11.12        13.25 o                         
  -1   4  20          0.13          5.65        13.11 o                         
   0   4  20          4.75         -1.48        12.12 o                         
   1   4  20         13.73         28.95        12.14 o                         
   2   4  20          0.00          5.76        12.57 o                         
  -8   5  20          6.65          3.50        17.83 o                         
  -7   5  20          0.72         -5.49        14.07 o                         
  -6   5  20          0.49         10.50        18.07 o                         
  -5   5  20          0.97         21.42        15.13 o                         
  -4   5  20          0.19         12.12        15.19 o                         
  -3   5  20          2.64          4.00        12.12 o                         
  -2   5  20          2.18         -0.66        14.55 o                         
  -1   5  20          2.20         11.82        13.64 o                         
   0   5  20          0.00          3.55        13.90 o                         
  -5   6  20         26.77         41.93        18.10 o                         
  -4   6  20          7.02          8.33        15.66 o                         
  -3   6  20         35.25         24.87        13.26 o                         
 -10   1  21          9.88         25.60        21.78 o                         
  -9   1  21          0.36         -1.07        17.40 o                         
  -8   1  21          1.94         22.07        17.21 o                         
  -7   1  21         67.20         47.15        13.84 o                         
  -6   1  21         43.57         48.06        12.90 o                         
  -5   1  21          8.22         20.71        14.93 o                         
  -4   1  21         19.96         33.76        12.00 o                         
  -3   1  21          1.59          6.53        13.00 o                         
  -2   1  21          0.82         15.75        11.96 o                         
  -1   1  21         12.76         13.86        10.42 o                         
   0   1  21          2.22         11.11        11.11 o                         
   1   1  21          0.10         -1.64        12.14 o                         
   2   1  21          4.61         -0.97        12.83 o                         
 -10   2  21          0.02         -3.92        23.09 o                         
  -9   2  21          0.69         12.08        23.17 o                         
  -8   2  21         22.90         28.54        17.64 o                         
  -7   2  21         32.22         26.20        13.48 o                         
  -6   2  21        257.10        251.96        20.17 o                         
  -5   2  21          5.17          8.99        13.25 o                         
  -4   2  21         51.15         58.33        12.39 o                         
  -3   2  21          1.10          8.33        11.65 o                         
  -2   2  21          4.09          1.69        11.74 o                         
  -1   2  21          7.04         11.80        10.27 o                         
   0   2  21          1.54         16.11        11.31 o                         
   1   2  21          5.30         -6.02        12.08 o                         
   2   2  21          0.06         16.42        15.60 o                         
  -9   3  21          3.35         17.68        17.94 o                         
  -8   3  21          0.01         11.13        15.06 o                         
  -7   3  21          5.52          5.37        14.84 o                         
  -6   3  21         12.27         13.06        13.69 o                         
  -5   3  21         34.74         43.74        13.60 o                         
  -4   3  21          0.01         15.04        13.13 o                         
  -3   3  21         16.98         24.76        14.84 o                         
  -2   3  21         35.48         29.33        12.53 o                         
  -1   3  21          8.15          9.34        12.24 o                         
   0   3  21          0.04         17.81        14.89 o                         
   1   3  21          1.47         -2.29        11.26 o                         
  -8   4  21          7.59         -4.05        18.64 o                         
  -7   4  21         14.84          4.82        13.84 o                         
  -6   4  21          0.12         17.51        15.32 o                         
  -5   4  21          0.29         11.17        12.40 o                         
  -4   4  21         17.22         15.22        14.08 o                         
  -3   4  21          2.61          4.10        13.59 o                         
  -2   4  21          1.09         15.68        15.00 o                         
  -1   4  21          3.97          9.67        12.51 o                         
   0   4  21         15.36         21.30        14.13 o                         
  -6   5  21          0.16         -6.11        18.07 o                         
  -5   5  21         23.86         32.12        13.90 o                         
  -4   5  21         75.80         88.89        15.95 o                         
  -3   5  21          2.27          9.22        13.78 o                         
  -2   5  21          0.41          8.23        14.02 o                         
  -9   0  22          1.70         -7.05        21.97 o                         
  -8   0  22         21.06         25.74        29.62 o                         
  -7   0  22         10.91         11.83        14.60 o                         
  -6   0  22          1.04         19.10        20.52 o                         
  -5   0  22          0.24          9.84        20.56 o                         
  -4   0  22         30.94         32.69        20.83 o                         
  -3   0  22          0.04          4.10        16.67 o                         
  -2   0  22         31.54         28.60        17.40 o                         
  -1   0  22          0.60          1.30        17.42 o                         
   0   0  22         27.17         13.88        21.83 o                         
   1   0  22          0.28         -3.28        18.60 o                         
  -9   1  22          1.57         -8.48        21.38 o                         
  -8   1  22          2.69         12.25        21.24 o                         
  -7   1  22          0.25          5.67        14.88 o                         
  -6   1  22         16.34         31.51        12.44 o                         
  -5   1  22          2.66          7.11        13.11 o                         
  -4   1  22         20.53         22.23        11.40 o                         
  -3   1  22          4.69          2.50        13.09 o                         
  -2   1  22          0.38          6.94        14.89 o                         
  -1   1  22          0.19         14.35        12.16 o                         
   0   1  22          1.15          4.64        11.66 o                         
  -8   2  22         39.90         30.84        17.87 o                         
  -7   2  22          0.15         10.01        15.42 o                         
  -6   2  22         50.25         40.51        12.98 o                         
  -5   2  22          0.32         14.17        13.29 o                         
  -4   2  22         29.13         25.72        13.55 o                         
  -3   2  22          4.53         10.70        12.33 o                         
  -2   2  22          0.05         17.76        13.05 o                         
  -1   2  22          6.34          2.25        15.19 o                         
   0   2  22          0.73         14.11        13.62 o                         
  -7   3  22         37.36         27.09        15.74 o                         
  -6   3  22          1.19          9.54        15.44 o                         
  -5   3  22          4.99         16.62        11.19 o                         
  -4   3  22          0.07          8.51        15.24 o                         
  -3   3  22          0.01          4.75        13.80 o                         
  -2   3  22          1.82         -7.21        13.67 o                         
  -1   3  22          2.03         23.39        12.26 o                         
  -5   4  22         14.86         11.79        14.51 o                         
  -4   4  22          0.51          9.19        13.07 o                         
  -3   4  22          0.22         12.47        13.08 o                         
  -7   1  23         17.18          3.29        12.14 o                         
  -6   1  23          0.03          2.90        12.84 o                         
  -5   1  23         19.12          9.31        15.25 o                         
  -4   1  23          7.70         15.35        11.48 o                         
  -3   1  23          0.30          7.58        15.59 o                         
  -2   1  23          5.40          8.11        11.52 o                         
  -6   2  23          2.61         11.26        14.38 o                         
  -5   2  23          0.00         -1.57        14.29 o                         
  -4   2  23          0.60          6.78        11.10 o                         
  -3   2  23         10.52         18.04        15.74 o                         
                                                                                
